# Supplementary material for: Intra- and intermolecular interaction of anthracene moieties in 7,8-disilabicyclo[3.3.0]octadienyl-bridged bisanthracenes
Source: RSC Adv. 2018 Jul 13;8(44):25177–80. doi: 10.1039/c8ra05293j (PMC9082342; doi:10.1039/c8ra05293j)
Supplement: RA-008-C8RA05293J-s002 [file RA-008-C8RA05293J-s002.cif]

# Electronic Supplementary Material (ESI) for RSC Advances.
# This journal is © The Royal Society of Chemistry 2018

####################################################################### 
# 
# This file contains crystal structure data downloaded from the 
# Cambridge Structural Database (CSD) hosted by the Cambridge 
# Crystallographic Data Centre (CCDC).
# 
# Full information about CCDC data access policies and citation 
# guidelines are available at http://www.ccdc.cam.ac.uk/access/V1 
# 
# Audit and citation data items may have been added by the CCDC. 
# Please retain this information to preserve the provenance of 
# this file and to allow appropriate attribution of the data. 
# 
#######################################################################

data_yt2_063_170703
_database_code_depnum_ccdc_archive 'CCDC 1835394'
_audit_update_record             
;
2018-04-07 deposited with the CCDC.
2018-07-09 downloaded from the CCDC.
;
_audit_creation_date             2017-07-05
_audit_creation_method           
;
Olex2 1.2
(compiled Mar 28 2017 19:26:29 for OlexSys, GUI svn.r5337)
;
_chemical_formula_moiety         'C40 H26 Si2'
_chemical_formula_sum            'C40 H26 Si2'
_chemical_formula_weight         562.82
_chemical_oxdiff_formula         C46H40Si2
loop_
_atom_type_symbol
_atom_type_scat_dispersion_real
_atom_type_scat_dispersion_imag
_atom_type_scat_Cromer_Mann_a1
_atom_type_scat_Cromer_Mann_a2
_atom_type_scat_Cromer_Mann_a3
_atom_type_scat_Cromer_Mann_a4
_atom_type_scat_Cromer_Mann_b1
_atom_type_scat_Cromer_Mann_b2
_atom_type_scat_Cromer_Mann_b3
_atom_type_scat_Cromer_Mann_b4
_atom_type_scat_Cromer_Mann_c
_atom_type_scat_source
_atom_type_scat_dispersion_source
H 0.00000 0.00000 0.49300 0.32291 0.14019 0.04081 10.51090 26.12570 3.14236
57.79970 0.0030380000826
'International Tables Volume C Table 6.1.1.4 (pp. 500-502)'
'Henke, Gullikson and Davis, At. Data and Nucl. Data Tables, 1993, 54, 2'
C 0.01920 0.00962 2.31000 1.02000 1.58860 0.86500 20.84390 10.20750 0.56870
51.65120 0.215599998832
'International Tables Volume C Table 6.1.1.4 (pp. 500-502)'
'Henke, Gullikson and Davis, At. Data and Nucl. Data Tables, 1993, 54, 2'
Si 0.25539 0.32544 6.29150 3.03530 1.98910 1.54100 2.43860 32.33370 0.67850
81.69370 1.14069998264
'International Tables Volume C Table 6.1.1.4 (pp. 500-502)'
'Henke, Gullikson and Davis, At. Data and Nucl. Data Tables, 1993, 54, 2'

_space_group_crystal_system      triclinic
_space_group_IT_number           2
_space_group_name_H-M_alt        'P -1'
_space_group_name_Hall           '-P 1'
loop_
_space_group_symop_id
_space_group_symop_operation_xyz
1 x,y,z
2 -x,-y,-z

_symmetry_Int_Tables_number      2
_cell_length_a                   10.09473(11)
_cell_length_b                   10.11978(11)
_cell_length_c                   16.43719(17)
_cell_angle_alpha                78.2801(9)
_cell_angle_beta                 76.5644(9)
_cell_angle_gamma                78.9663(9)
_cell_volume                     1580.73(3)
_cell_formula_units_Z            2
_cell_measurement_temperature    223
_cell_measurement_reflns_used    17653
_cell_measurement_theta_max      72.2280
_cell_measurement_theta_min      4.5020
_exptl_absorpt_coefficient_mu    1.209
_exptl_absorpt_correction_T_max  1.00000
_exptl_absorpt_correction_T_min  0.77014
_exptl_absorpt_correction_type   multi-scan
_exptl_absorpt_process_details   
;
CrysAlisPro 1.171.39.20a (Rigaku Oxford Diffraction, 2015)
Empirical absorption correction using spherical harmonics,
 implemented in SCALE3 ABSPACK scaling algorithm.
;
_exptl_crystal_colour            'translucent yellow'
_exptl_crystal_density_diffrn    1.1824
_exptl_crystal_description       block
_exptl_crystal_F_000             590.4854
loop_
_exptl_crystal_face_index_h
_exptl_crystal_face_index_k
_exptl_crystal_face_index_l
_exptl_crystal_face_perp_dist
-3 -6 -3 0.0670
2 6 7 0.0162
2 2 -9 0.0717
-1 -5 -9 0.0576
1 6 7 0.0180
2 1 -9 0.0848
-2 -6 -6 0.0328
-1 0 10 0.0766
-1 0 9 0.0749
-1 0 9 0.0733
-2 -2 8 0.0781
2 6 7 0.0198
2 2 -9 0.0808
-2 -6 -6 0.0326
1 6 7 0.0198
2 1 -9 0.0871
-2 -6 -6 0.0382
1 6 6 0.0162
2 2 -8 0.0830
-1 -6 -6 0.0362
1 6 6 0.0126
2 1 -9 0.0894
-1 -6 -5 0.0346
5 2 8 0.0328
-6 -3 -6 0.0163
2 -6 -1 0.0533
4 -4 -5 0.0512
-1 6 -2 0.0576
-4 2 6 0.0385

_exptl_crystal_size_max          0.1
_exptl_crystal_size_mid          0.09
_exptl_crystal_size_min          0.08
loop_
_exptl_oxdiff_crystal_face_indexfrac_h
_exptl_oxdiff_crystal_face_indexfrac_k
_exptl_oxdiff_crystal_face_indexfrac_l
_exptl_oxdiff_crystal_face_x
_exptl_oxdiff_crystal_face_y
_exptl_oxdiff_crystal_face_z
-2.9028 -6.3370 -2.5669 0.8454 0.1497 0.5127
2.0408 5.6104 7.2624 -0.9847 -0.1741 -0.0026
1.7926 1.7756 -8.5158 0.2004 0.0350 -0.9791
-1.4142 -4.6919 -8.8319 0.9541 0.1686 -0.2474
1.4228 5.7575 6.9051 -0.9611 -0.2761 -0.0025
1.7251 1.1190 -8.9292 0.2880 0.0822 -0.9541
-1.7732 -6.1663 -5.6270 0.9476 0.2723 0.1669
-1.0002 -0.0001 9.9998 -0.4754 -0.0749 0.9005
-1.0002 -0.0001 8.9998 -0.4247 -0.0814 0.8173
-1.0002 -0.0001 8.9998 -0.4247 -0.0814 0.8173
-1.9450 -2.1596 8.1379 -0.1387 -0.0241 0.9900
2.0408 5.6104 7.2624 -0.9847 -0.1741 -0.0026
1.7940 1.7790 -8.5126 0.1999 0.0349 -0.9792
-2.2766 -5.9033 -6.4225 0.9784 0.1731 0.1130
1.4228 5.7575 6.9051 -0.9611 -0.2761 -0.0025
1.6974 1.0322 -8.9890 0.3004 0.0857 -0.9499
-1.7266 -6.1187 -5.8171 0.9511 0.2733 0.1439
0.7891 5.8416 6.4722 -0.9270 -0.3751 -0.0025
2.0253 1.6251 -8.4352 0.2036 0.0816 -0.9756
-1.0091 -6.1074 -5.7233 0.9221 0.3732 0.1020
0.7891 5.8416 6.4722 -0.9270 -0.3751 -0.0025
1.8758 0.9222 -8.9042 0.3012 0.1211 -0.9458
-1.1304 -6.2322 -5.2696 0.9153 0.3704 0.1584
5.2349 1.9691 8.2000 -0.7779 0.6071 0.1621
-5.8944 -2.8035 -6.2740 0.7832 -0.6114 0.1127
2.4368 -5.5114 -1.1077 0.5184 0.8309 0.2020
3.5139 -3.8134 -4.7572 0.5025 0.8045 -0.3168
-0.9011 5.7737 -2.4460 -0.4132 -0.6630 -0.6242
-3.7132 2.1728 6.4465 -0.4209 -0.6733 0.6079

_diffrn_reflns_av_R_equivalents  0.0316
_diffrn_reflns_av_unetI/netI     0.0207
_diffrn_reflns_limit_h_max       12
_diffrn_reflns_limit_h_min       -12
_diffrn_reflns_limit_k_max       12
_diffrn_reflns_limit_k_min       -12
_diffrn_reflns_limit_l_max       20
_diffrn_reflns_limit_l_min       -20
_diffrn_reflns_number            34297
_diffrn_reflns_theta_full        72.6396
_diffrn_reflns_theta_max         72.64
_diffrn_reflns_theta_min         4.51
_diffrn_detector                 'CCD plate'
_diffrn_measured_fraction_theta_full 0.9795
_diffrn_measured_fraction_theta_max 0.9795
_diffrn_ambient_temperature      223
_diffrn_measurement_details      
;
List of Runs (angles in degrees, time in seconds):

  # Type    Start    End  Width  t~exp~   \w     \q     \k     \f   Frames
#--------------------------------------------------------------------------
  1  \w     61.00  94.00   0.50    1.12    --    8.60  41.00  69.00   66
  2  \w     96.00 136.00   0.50    4.48    --  100.10  41.00  69.00   80
  3  \w    140.00 166.00   0.50    4.48    --  100.10  41.00  69.00   52
  4  \w     52.00  78.00   0.50    4.48    --  100.10 -41.00 -83.00   52
  5  \w    110.00 136.00   0.50    4.48    --  100.10 -41.00 -83.00   52
  6  \w     62.00  87.00   0.50    4.48    --  100.10  41.00  69.00   50
  7  \w    -96.00 -23.00   0.50    1.12    --   -8.60 -38.00-120.00  146
  8  \w    -15.00  30.00   0.50    1.12    --   -8.60 -38.00-120.00   90
  9  \w    -97.00 -71.00   0.50    1.12    --   -8.60 -41.00 -83.00   52
 10  \w    -58.00 -33.00   0.50    1.12    --   -8.60 -41.00 -83.00   50
 11  \w     18.00  44.00   0.50    1.12    --   -8.60  41.00  69.00   52
 12  \w    -27.00  -1.00   0.50    1.12    --   -8.60  41.00  69.00   52
 13  \w    -28.00  34.00   0.50    1.12    --    8.60  38.00-180.00  124
 14  \w    -31.00  26.00   0.50    1.12    --    8.60  77.00 -30.00  114
 15  \w    -21.00  37.00   0.50    1.12    --    8.60  57.00  30.00  116
 16  \w     61.00  87.00   0.50    1.12    --    8.60  57.00  30.00   52
 17  \w    -31.00  31.00   0.50    1.12    --    8.60  77.00-180.00  124
 18  \w     44.00  98.00   0.50    1.12    --    8.60  38.00-180.00  108
 19  \w     38.00  94.00   0.50    1.12    --    8.60  77.00-180.00  112
 20  \w    -41.00 -16.00   0.50    1.12    --    8.60 -41.00 -83.00   50
 21  \w    -52.00  45.00   0.50    1.12    --    8.60 -38.00-180.00  194
 22  \w     57.00  82.00   0.50    1.12    --    8.60  77.00 -30.00   50
 23  \w    -55.00   6.00   0.50    1.12    --   28.00 -64.00 -64.99  122
 24  \w      9.00  59.00   0.50    1.12    --   28.00 -64.00 -64.99  100
 25  \w    -15.00  66.00   0.50    1.12    --   32.00 -68.00  -2.17  162
 26  \w    -56.00  63.00   0.50    1.12    --   32.00 -61.00 115.47  238
 27  \w    -56.00 -21.00   0.50    1.12    --   32.00 -68.00  -2.17   70
 28  \w     58.00  83.00   0.50    4.48    --  100.10  82.00 -60.00   50
 29  \w     58.00  87.00   0.50    4.48    --  100.10  82.00  60.00   58
 30  \w     58.00  83.00   0.50    4.48    --  100.10  82.00 -30.00   50
 31  \w     70.00 186.00   0.50    4.48    --  100.10  61.00 -30.00  232
 32  \w     70.00 138.00   0.50    4.48    --  100.10 -82.00 -90.00  136
 33  \w     60.00  91.00   0.50    4.48    --  100.10  82.00   0.00   62
 34  \w    164.00 189.00   0.50    4.48    --  100.10  82.00   0.00   50
 35  \w     65.00 189.00   0.50    4.48    --  100.10  45.00 150.00  248
 36  \w     61.00  89.00   0.50    4.48    --  100.10  77.00  90.00   56
 37  \w     59.00  85.00   0.50    4.48    --  100.10  82.00-180.00   52
 38  \w     66.00 189.00   0.50    4.48    --  100.10  45.00-180.00  246
 39  \w     11.00  46.00   0.50    4.48    --  100.10 -82.00-180.00   70
 40  \w     15.00 141.00   0.50    4.48    --  100.10 -82.00 -30.00  252
 41  \w    137.00 182.00   0.50    4.48    --  100.10  82.00 120.00   90
 42  \w     59.00  87.00   0.50    4.48    --  100.10  82.00 -90.00   56
 43  \w    106.00 131.00   0.50    4.48    --  100.10  82.00  30.00   50
 44  \w     58.00  83.00   0.50    4.48    --  100.10  82.00  30.00   50
 45  \w     58.00  88.00   0.50    4.48    --  100.10  82.00 120.00   60
 46  \w     61.00  86.00   0.50    4.48    --  100.10  77.00-180.00   50
 47  \w     66.00 188.00   0.50    4.48    --  100.10  45.00 -90.00  244
 48  \w    125.00 189.00   0.50    4.48    --  100.10  77.00-150.00  128
 49  \w     61.00  86.00   0.50    4.48    --  100.10  77.00 -90.00   50
 50  \w     61.00  86.00   0.50    4.48    --  100.10  77.00 -30.00   50
 51  \w    161.00 188.00   0.50    4.48    --  100.10  77.00 -30.00   54
 52  \w     59.00  86.00   0.50    4.48    --  100.10  82.00-150.00   54
 53  \w     58.00  83.00   0.50    4.48    --  100.10  82.00  90.00   50
 54  \w     43.00 141.00   0.50    4.48    --  100.10 -82.00  30.00  196
 55  \w     58.00 140.00   0.50    4.48    --  100.10 -82.00-180.00  164
 56  \w     11.00  56.00   0.50    4.48    --  100.10 -82.00 -90.00   90
 57  \w     65.00 173.00   0.50    4.48    --  100.10  45.00  90.00  216
 58  \w     66.00 141.00   0.50    4.48    --  100.10  45.00 120.00  150
 59  \w     61.00  87.00   0.50    4.48    --  100.10  77.00 120.00   52
 60  \w     55.00 111.00   0.50    4.48    --  100.10  30.00-120.00  112
 61  \w    120.00 189.00   0.50    4.48    --  100.10  30.00-120.00  138
 62  \w     54.00  96.00   0.50    4.48    --  100.10  30.00   0.00   84
 63  \w    144.00 188.00   0.50    4.48    --  100.10  30.00   0.00   88
 64  \w     66.00  98.00   0.50    4.48    --  100.10  45.00 -60.00   64
 65  \w    132.00 179.00   0.50    4.48    --  100.10  45.00 -60.00   94
 66  \w     61.00  94.00   0.50    4.48    --  100.10  77.00  30.00   66
 67  \w     58.00  83.00   0.50    4.48    --  100.10  82.00 150.00   50
 68  \w     61.00 117.00   0.50    4.48    --  100.10  77.00-150.00  112
 69  \w     65.00 112.00   0.50    4.48    --  100.10 -82.00  60.00   94
 70  \w    138.00 181.00   0.50    4.48    --  100.10  61.00   0.00   86
 71  \w     69.00 106.00   0.50    4.48    --  100.10  61.00   0.00   74
 72  \w    155.00 181.00   0.50    4.48    --  100.10  82.00-120.00   52
 73  \w     61.00  86.00   0.50    4.48    --  100.10  77.00   0.00   50
 74  \w     61.00  99.00   0.50    4.48    --  100.10  77.00 -60.00   76
 75  \w     58.00  84.00   0.50    4.48    --  100.10  82.00-120.00   52
 76  \w     41.00 140.00   0.50    4.48    --  100.10 -82.00 150.00  198
 77  \w    123.00 148.00   0.50    4.48    --  100.10  82.00 -30.00   50
;
_diffrn_measurement_device       'four-circle diffractometer'
_diffrn_measurement_device_type  'XtaLAB Pro: Kappa dual offset/far'
_diffrn_measurement_method       '\w scans'
_diffrn_orient_matrix_type       
'CrysAlisPro convention (1999,Acta A55,543-557)'
_diffrn_orient_matrix_UB_11      -0.0321896000
_diffrn_orient_matrix_UB_12      -0.0980966000
_diffrn_orient_matrix_UB_13      -0.0507644000
_diffrn_orient_matrix_UB_21      0.1397568000
_diffrn_orient_matrix_UB_22      -0.0902739000
_diffrn_orient_matrix_UB_23      0.0064882000
_diffrn_orient_matrix_UB_31      -0.0680335000
_diffrn_orient_matrix_UB_32      -0.0834682000
_diffrn_orient_matrix_UB_33      0.0832476000
_diffrn_oxdiff_ac3_digest_frames 
;
01ce367fdd5a8e43f6d6157b2130457dc007486e9ca
;
_diffrn_oxdiff_ac3_digest_hkl    
;
0174e7ef32a1ad8d43b20300081ef990e486f7
;
_diffrn_radiation_monochromator  graphite
_diffrn_radiation_probe          x-ray
_diffrn_radiation_type           'Cu K\a'
_diffrn_radiation_wavelength     1.54184
_diffrn_source                   'fine-focus sealed X-ray tube'
_diffrn_source_type              'Enhance (Cu) X-ray Source'
_reflns_Friedel_coverage         0.0
_reflns_limit_h_max              12
_reflns_limit_h_min              -11
_reflns_limit_k_max              12
_reflns_limit_k_min              -12
_reflns_limit_l_max              20
_reflns_limit_l_min              0
_reflns_number_gt                5481
_reflns_number_total             6162
_reflns_odcompleteness_completeness 99.45
_reflns_odcompleteness_iscentric 1
_reflns_odcompleteness_theta     66.97
_reflns_threshold_expression     I>=2u(I)
_computing_cell_refinement       'CrysAlisPro 1.171.39.20a (Rigaku OD, 2015)'
_computing_data_collection       'CrysAlisPro 1.171.39.20a (Rigaku OD, 2015)'
_computing_data_reduction        'CrysAlisPro 1.171.39.20a (Rigaku OD, 2015)'
_computing_molecular_graphics    'Olex2 (Dolomanov et al., 2009)'
_computing_publication_material  'Olex2 (Dolomanov et al., 2009)'
_computing_structure_refinement  'olex2.refine (Bourhis et al., 2015)'
_computing_structure_solution    'olex2.solve (Bourhis et al., 2015)'
_refine_diff_density_max         0.3293
_refine_diff_density_min         -0.3350
_refine_diff_density_rms         0.0367
_refine_ls_d_res_high            0.8077
_refine_ls_d_res_low             9.7946
_refine_ls_goodness_of_fit_ref   0.9496
_refine_ls_hydrogen_treatment    constr
_refine_ls_matrix_type           full
_refine_ls_number_constraints    52
_refine_ls_number_parameters     379
_refine_ls_number_reflns         6162
_refine_ls_number_restraints     72
_refine_ls_R_factor_all          0.0404
_refine_ls_R_factor_gt           0.0369
_refine_ls_restrained_S_all      0.9437
_refine_ls_shift/su_max          0.0000
_refine_ls_shift/su_mean         0.0000
_refine_ls_structure_factor_coef Fsqd
_refine_ls_weighting_details     
'w=1/[\s^2^(Fo^2^)+(0.0759P)^2^+0.3895P] where P=(Fo^2^+2Fc^2^)/3'
_refine_ls_weighting_scheme      calc
_refine_ls_wR_factor_gt          0.1129
_refine_ls_wR_factor_ref         0.1167
_olex2_refinement_description    
;
1. Fixed Uiso
 At 1.2 times of:
  All C(H) groups
2. Uiso/Uaniso restraints and constraints
C23 \\sim C31 \\sim C37 \\sim C36 \\sim C35 \\sim C32 \\sim C34: within 1.7A
with sigma of 0.01 and sigma for terminal atoms of 0.02
Uanis(C31) \\sim Ueq, Uanis(C37) \\sim Ueq, Uanis(C36) \\sim Ueq, Uanis(C35)
\\sim Ueq, Uanis(C34) \\sim Ueq, Uanis(C32) \\sim Ueq: with sigma of 0.1 and
sigma for terminal atoms of 0.2
3. Others
 Fixed Sof: C6bb(0.5) C8bb(0.5) C6ba(0.5) C8ba(0.5) H8ba(0.5) H6ba(0.5)
 Fixed U22: C8bb(3.829623)
4.a Aromatic/amide H refined with riding coordinates:
 C22(H22), C4(H4), C5(H5), C6(H6), C37(H37), C36(H36), C35(H35), C34(H34),
 C32(H32), C8(H8), C18(H18), C19(H19), C20(H20), C39(H39), C40(H40), C41(H41),
 C42(H42), C43(H43), C27(H27), C24(H24), C25(H25), C26(H26), C13(H13), C12(H12),
  C11(H11), C10(H10)
;
_atom_sites_solution_primary     iterative
loop_
_atom_site_label
_atom_site_type_symbol
_atom_site_fract_x
_atom_site_fract_y
_atom_site_fract_z
_atom_site_U_iso_or_equiv
_atom_site_adp_type
_atom_site_occupancy
_atom_site_refinement_flags_posn
_atom_site_refinement_flags_adp
Si1 Si 0.47463(3) 0.32171(3) 0.27325(2) 0.03346(11) Uani 1.000000 . .
Si2 Si 0.27011(3) 0.43565(3) 0.24149(2) 0.03400(11) Uani 1.000000 . .
C30 C 0.32725(14) 0.16091(13) 0.21610(8) 0.0369(3) Uani 1.000000 . .
C29 C 0.45222(14) 0.15820(13) 0.24231(8) 0.0359(3) Uani 1.000000 . .
C14 C 0.28505(14) 0.65152(13) 0.09222(8) 0.0370(3) Uani 1.000000 . .
C21 C 0.30165(16) 0.04082(15) 0.19137(9) 0.0447(3) Uani 1.000000 . .
C15 C 0.35612(14) 0.54960(13) 0.14621(8) 0.0347(3) Uani 1.000000 . .
C17 C 0.22421(14) 0.28258(14) 0.21170(8) 0.0382(3) Uani 1.000000 . .
C38 C 0.13153(14) 0.53045(14) 0.31384(9) 0.0393(3) Uani 1.000000 . .
C18 C 0.10645(16) 0.27891(16) 0.18517(10) 0.0479(3) Uani 1.000000 . .
C9 C 0.36012(16) 0.73551(14) 0.02317(9) 0.0412(3) Uani 1.000000 . .
C13 C 0.13816(15) 0.67532(15) 0.10410(10) 0.0439(3) Uani 1.000000 . .
C20 C 0.17567(19) 0.04504(18) 0.16489(11) 0.0563(4) Uani 1.000000 . .
C12 C 0.07122(17) 0.77595(16) 0.05261(10) 0.0500(4) Uani 1.000000 . .
C19 C 0.08155(18) 0.15964(19) 0.16181(12) 0.0591(4) Uani 1.000000 . .
C43 C 0.1562(2) 0.6487(2) 0.33392(13) 0.0655(5) Uani 1.000000 . .
C42 C 0.0600(2) 0.7209(2) 0.38997(15) 0.0794(6) Uani 1.000000 . .
C39 C 0.00520(18) 0.4903(2) 0.35009(14) 0.0688(5) Uani 1.000000 . .
C16 C 0.50242(14) 0.52982(13) 0.13002(8) 0.0349(3) Uani 1.000000 . .
C4 C 0.72179(15) 0.41500(15) 0.16510(10) 0.0443(3) Uani 1.000000 . .
C27 C 0.68267(16) 0.03295(15) 0.26234(10) 0.0463(3) Uani 1.000000 . .
C23 C 0.52464(17) -0.08031(15) 0.21757(9) 0.0454(3) Uani 1.000000 . U
C26 C 0.77934(18) -0.08081(17) 0.25915(12) 0.0575(4) Uani 1.000000 . .
C28 C 0.55166(15) 0.03911(13) 0.24197(8) 0.0391(3) Uani 1.000000 . .
C24 C 0.6281(2) -0.19873(16) 0.21687(11) 0.0592(4) Uani 1.000000 . .
C7 C 0.57641(15) 0.61222(14) 0.05899(9) 0.0397(3) Uani 1.000000 . .
C8 C 0.50347(16) 0.71351(15) 0.00785(9) 0.0451(3) Uani 1.000000 . .
C3 C 0.58074(14) 0.42833(13) 0.18409(8) 0.0363(3) Uani 1.000000 . .
C11 C 0.14645(18) 0.86070(16) -0.01408(10) 0.0524(4) Uani 1.000000 . .
C22 C 0.40019(18) -0.07628(15) 0.19361(10) 0.0496(4) Uani 1.000000 . .
C10 C 0.28572(18) 0.84151(16) -0.02855(9) 0.0501(4) Uani 1.000000 . .
C31 C 0.51749(14) 0.29671(14) 0.38032(9) 0.0407(3) Uani 1.000000 . U
C32 C 0.4555(2) 0.2050(2) 0.44495(11) 0.0617(4) Uani 1.000000 . U
C41 C -0.0631(2) 0.6775(2) 0.42574(14) 0.0760(6) Uani 1.000000 . .
C40 C -0.0920(2) 0.5658(3) 0.40455(17) 0.0895(7) Uani 1.000000 . .
C6 C 0.72318(16) 0.59157(17) 0.04272(10) 0.0485(3) Uani 1.000000 . .
C5 C 0.79370(15) 0.49582(17) 0.09414(11) 0.0507(4) Uani 1.000000 . .
C25 C 0.7509(2) -0.19860(18) 0.23661(12) 0.0646(5) Uani 1.000000 . .
C34 C 0.4722(2) 0.1907(2) 0.52765(12) 0.0732(5) Uani 1.000000 . U
C37 C 0.5978(3) 0.3736(3) 0.40217(13) 0.1025(9) Uani 1.000000 . U
C35 C 0.5525(3) 0.2647(3) 0.54703(13) 0.0932(7) Uani 1.000000 . U
C36 C 0.6137(4) 0.3572(4) 0.48573(16) 0.1376(12) Uani 1.000000 . U
H22 H 0.38228(18) -0.15398(15) 0.17866(10) 0.0595(4) Uiso 1.000000 R .
H4 H 0.77185(15) 0.35072(15) 0.20000(10) 0.0531(4) Uiso 1.000000 R .
H5 H 0.88950(15) 0.48330(17) 0.08270(11) 0.0609(4) Uiso 1.000000 R .
H6 H 0.77127(16) 0.64437(17) -0.00370(10) 0.0582(4) Uiso 1.000000 R .
H37 H 0.6419(3) 0.4372(3) 0.36088(13) 0.1230(11) Uiso 1.000000 R .
H36 H 0.6675(4) 0.4110(4) 0.49957(16) 0.1651(14) Uiso 1.000000 R .
H35 H 0.5663(3) 0.2528(3) 0.60222(13) 0.1118(9) Uiso 1.000000 R .
H34 H 0.4271(2) 0.1291(2) 0.56990(12) 0.0878(6) Uiso 1.000000 R .
H32 H 0.4006(2) 0.1507(2) 0.43261(11) 0.0740(5) Uiso 1.000000 R .
H8 H 0.55190(16) 0.76769(15) -0.03764(9) 0.0541(4) Uiso 1.000000 R .
H18 H 0.04065(16) 0.35689(16) 0.18234(10) 0.0574(4) Uiso 1.000000 R .
H19 H 0.00013(18) 0.16038(19) 0.14432(12) 0.0709(5) Uiso 1.000000 R .
H20 H 0.15805(19) -0.03241(18) 0.14950(11) 0.0675(5) Uiso 1.000000 R .
H39 H -0.01538(18) 0.4115(2) 0.33798(14) 0.0825(6) Uiso 1.000000 R .
H40 H -0.1781(2) 0.5389(3) 0.42666(17) 0.1074(9) Uiso 1.000000 R .
H41 H -0.1270(2) 0.7246(2) 0.46458(14) 0.0912(7) Uiso 1.000000 R .
H42 H 0.0796(2) 0.7993(2) 0.40320(15) 0.0953(7) Uiso 1.000000 R .
H43 H 0.2394(2) 0.6803(2) 0.30913(13) 0.0786(6) Uiso 1.000000 R .
H27 H 0.70267(16) 0.10885(15) 0.27827(10) 0.0555(4) Uiso 1.000000 R .
H24 H 0.6107(2) -0.27716(16) 0.20258(11) 0.0710(5) Uiso 1.000000 R .
H25 H 0.8170(2) -0.27642(18) 0.23536(12) 0.0775(6) Uiso 1.000000 R .
H26 H 0.86451(18) -0.08113(17) 0.27185(12) 0.0690(5) Uiso 1.000000 R .
H13 H 0.08696(15) 0.62090(15) 0.14798(10) 0.0527(4) Uiso 1.000000 R .
H12 H -0.02444(17) 0.78880(16) 0.06149(10) 0.0601(4) Uiso 1.000000 R .
H11 H 0.09997(18) 0.93011(16) -0.04824(10) 0.0628(5) Uiso 1.000000 R .
H10 H 0.33397(18) 0.89797(16) -0.07274(9) 0.0601(4) Uiso 1.000000 R .

loop_
_atom_site_aniso_label
_atom_site_aniso_U_11
_atom_site_aniso_U_22
_atom_site_aniso_U_33
_atom_site_aniso_U_12
_atom_site_aniso_U_13
_atom_site_aniso_U_23
Si1 0.03660(19) 0.03119(18) 0.0345(2) -0.00623(14) -0.01210(14) -0.00306(14)
Si2 0.03420(19) 0.03286(18) 0.0357(2) -0.00652(14) -0.00990(14) -0.00272(14)
C30 0.0445(7) 0.0375(7) 0.0300(6) -0.0127(5) -0.0060(5) -0.0045(5)
C29 0.0441(7) 0.0330(6) 0.0311(6) -0.0090(5) -0.0082(5) -0.0024(5)
C14 0.0448(7) 0.0343(6) 0.0338(6) -0.0036(5) -0.0124(5) -0.0069(5)
C21 0.0550(8) 0.0460(8) 0.0372(7) -0.0193(6) -0.0053(6) -0.0099(6)
C15 0.0393(7) 0.0320(6) 0.0343(6) -0.0057(5) -0.0103(5) -0.0055(5)
C17 0.0412(7) 0.0414(7) 0.0343(7) -0.0127(5) -0.0098(5) -0.0029(5)
C38 0.0394(7) 0.0394(7) 0.0384(7) -0.0028(5) -0.0110(5) -0.0043(5)
C18 0.0463(8) 0.0522(8) 0.0496(8) -0.0119(6) -0.0176(7) -0.0054(7)
C9 0.0536(8) 0.0387(7) 0.0311(6) -0.0040(6) -0.0114(6) -0.0046(5)
C13 0.0462(8) 0.0420(7) 0.0443(8) -0.0044(6) -0.0153(6) -0.0038(6)
C20 0.0645(10) 0.0581(9) 0.0581(10) -0.0240(8) -0.0145(8) -0.0203(8)
C12 0.0502(8) 0.0478(8) 0.0535(9) 0.0034(7) -0.0219(7) -0.0084(7)
C19 0.0559(9) 0.0738(11) 0.0613(10) -0.0241(8) -0.0233(8) -0.0157(9)
C43 0.0623(10) 0.0692(11) 0.0725(12) -0.0209(9) -0.0011(9) -0.0325(10)
C42 0.0847(14) 0.0723(13) 0.0905(15) -0.0039(11) -0.0138(12) -0.0470(12)
C39 0.0518(9) 0.0682(11) 0.0857(13) -0.0193(8) 0.0095(9) -0.0287(10)
C16 0.0407(7) 0.0336(6) 0.0326(6) -0.0067(5) -0.0092(5) -0.0070(5)
C4 0.0400(7) 0.0443(7) 0.0485(8) -0.0040(6) -0.0136(6) -0.0046(6)
C27 0.0506(8) 0.0404(7) 0.0442(8) -0.0019(6) -0.0107(6) -0.0021(6)
C23 0.0599(9) 0.0369(7) 0.0360(7) -0.0089(6) -0.0008(6) -0.0071(6)
C26 0.0528(9) 0.0514(9) 0.0604(10) 0.0042(7) -0.0106(8) -0.0035(8)
C28 0.0491(8) 0.0340(6) 0.0318(6) -0.0071(6) -0.0051(6) -0.0024(5)
C24 0.0777(12) 0.0384(8) 0.0560(10) -0.0018(8) -0.0025(8) -0.0146(7)
C7 0.0434(7) 0.0414(7) 0.0341(7) -0.0087(6) -0.0056(6) -0.0064(6)
C8 0.0545(8) 0.0458(8) 0.0307(7) -0.0103(6) -0.0035(6) 0.0000(6)
C3 0.0384(7) 0.0345(6) 0.0381(7) -0.0062(5) -0.0106(5) -0.0072(5)
C11 0.0682(10) 0.0448(8) 0.0439(8) 0.0064(7) -0.0263(7) -0.0038(6)
C22 0.0684(10) 0.0398(7) 0.0436(8) -0.0177(7) -0.0032(7) -0.0141(6)
C10 0.0676(10) 0.0452(8) 0.0337(7) -0.0025(7) -0.0141(7) 0.0011(6)
C31 0.0446(7) 0.0418(7) 0.0373(7) -0.0084(6) -0.0133(6) -0.0029(5)
C32 0.0721(11) 0.0736(11) 0.0447(9) -0.0336(9) -0.0146(8) 0.0028(8)
C41 0.0621(11) 0.0858(14) 0.0749(13) 0.0152(10) -0.0054(10) -0.0359(11)
C40 0.0534(11) 0.1023(17) 0.1068(18) -0.0136(11) 0.0178(11) -0.0412(15)
C6 0.0456(8) 0.0551(9) 0.0407(8) -0.0130(7) -0.0004(6) -0.0029(7)
C5 0.0349(7) 0.0597(9) 0.0545(9) -0.0081(6) -0.0045(6) -0.0069(7)
C25 0.0690(11) 0.0462(9) 0.0673(11) 0.0115(8) -0.0061(9) -0.0113(8)
C34 0.0897(14) 0.0866(13) 0.0406(9) -0.0304(11) -0.0114(9) 0.0093(9)
C37 0.157(2) 0.1314(19) 0.0488(11) -0.1036(17) -0.0407(12) 0.0166(11)
C35 0.1288(19) 0.1248(19) 0.0399(10) -0.0547(15) -0.0326(11) 0.0059(10)
C36 0.209(3) 0.189(3) 0.0606(14) -0.138(2) -0.0606(16) 0.0146(15)

loop_
_geom_bond_atom_site_label_1
_geom_bond_atom_site_label_2
_geom_bond_distance
_geom_bond_site_symmetry_2
_geom_bond_publ_flag
Si1 Si2 2.2825(4) . ?
Si1 C29 1.8938(13) . ?
Si1 C3 1.8788(14) . ?
Si1 C31 1.8653(14) . ?
Si2 C15 1.8852(14) . ?
Si2 C17 1.8821(14) . ?
Si2 C38 1.8623(14) . ?
C30 C29 1.4186(19) . ?
C30 C21 1.4417(19) . ?
C30 C17 1.4531(19) . ?
C29 C28 1.4133(19) . ?
C14 C15 1.4167(18) . ?
C14 C9 1.428(2) . ?
C14 C13 1.429(2) . ?
C21 C20 1.427(2) . ?
C21 C22 1.394(2) . ?
C15 C16 1.4205(19) . ?
C17 C18 1.3671(19) . ?
C38 C43 1.384(2) . ?
C38 C39 1.376(2) . ?
C18 C19 1.420(2) . ?
C9 C8 1.392(2) . ?
C9 C10 1.4337(19) . ?
C13 C12 1.365(2) . ?
C20 C19 1.352(3) . ?
C12 C11 1.412(2) . ?
C43 C42 1.383(3) . ?
C42 C41 1.359(3) . ?
C39 C40 1.390(3) . ?
C16 C7 1.4331(19) . ?
C16 C3 1.4542(18) . ?
C4 C3 1.3712(19) . ?
C4 C5 1.415(2) . ?
C27 C26 1.361(2) . ?
C27 C28 1.425(2) . ?
C23 C28 1.439(2) . ?
C23 C24 1.431(2) . ?
C23 C22 1.392(2) . ?
C26 C25 1.414(3) . ?
C24 C25 1.352(3) . ?
C7 C8 1.396(2) . ?
C7 C6 1.425(2) . ?
C11 C10 1.353(2) . ?
C31 C32 1.376(2) . ?
C31 C37 1.371(2) . ?
C32 C34 1.384(2) . ?
C41 C40 1.349(3) . ?
C6 C5 1.358(2) . ?
C34 C35 1.329(3) . ?
C37 C36 1.393(3) . ?
C35 C36 1.350(3) . ?

loop_
_geom_angle_atom_site_label_1
_geom_angle_atom_site_label_2
_geom_angle_atom_site_label_3
_geom_angle
_geom_angle_site_symmetry_1
_geom_angle_site_symmetry_3
_geom_angle_publ_flag
C29 Si1 Si2 93.23(4) . . ?
C3 Si1 Si2 93.70(4) . . ?
C3 Si1 C29 112.06(6) . . ?
C31 Si1 Si2 123.76(5) . . ?
C31 Si1 C29 113.52(6) . . ?
C31 Si1 C3 117.16(6) . . ?
C15 Si2 Si1 93.30(4) . . ?
C17 Si2 Si1 93.69(4) . . ?
C17 Si2 C15 112.08(6) . . ?
C38 Si2 Si1 125.39(4) . . ?
C38 Si2 C15 113.46(6) . . ?
C38 Si2 C17 115.86(6) . . ?
C21 C30 C29 119.56(13) . . ?
C17 C30 C29 121.97(12) . . ?
C17 C30 C21 118.46(12) . . ?
C30 C29 Si1 115.85(10) . . ?
C28 C29 Si1 124.41(10) . . ?
C28 C29 C30 119.73(12) . . ?
C9 C14 C15 120.11(13) . . ?
C13 C14 C15 122.37(13) . . ?
C13 C14 C9 117.52(12) . . ?
C20 C21 C30 118.99(14) . . ?
C22 C21 C30 119.45(14) . . ?
C22 C21 C20 121.56(14) . . ?
C14 C15 Si2 124.57(10) . . ?
C16 C15 Si2 115.94(9) . . ?
C16 C15 C14 119.49(12) . . ?
C30 C17 Si2 115.20(9) . . ?
C18 C17 Si2 125.67(11) . . ?
C18 C17 C30 119.11(13) . . ?
C43 C38 Si2 118.58(12) . . ?
C39 C38 Si2 124.43(12) . . ?
C39 C38 C43 116.99(15) . . ?
C19 C18 C17 121.99(15) . . ?
C8 C9 C14 119.48(12) . . ?
C10 C9 C14 119.08(14) . . ?
C10 C9 C8 121.44(14) . . ?
C12 C13 C14 121.59(15) . . ?
C19 C20 C21 121.14(14) . . ?
C11 C12 C13 120.35(15) . . ?
C20 C19 C18 120.29(15) . . ?
C42 C43 C38 121.58(18) . . ?
C41 C42 C43 120.05(19) . . ?
C40 C39 C38 120.87(18) . . ?
C7 C16 C15 119.73(12) . . ?
C3 C16 C15 121.89(12) . . ?
C3 C16 C7 118.37(12) . . ?
C5 C4 C3 122.17(13) . . ?
C28 C27 C26 121.87(15) . . ?
C24 C23 C28 118.82(15) . . ?
C22 C23 C28 119.13(13) . . ?
C22 C23 C24 122.04(15) . . ?
C25 C26 C27 120.30(17) . . ?
C27 C28 C29 122.37(13) . . ?
C23 C28 C29 120.18(13) . . ?
C23 C28 C27 117.42(13) . . ?
C25 C24 C23 121.17(16) . . ?
C8 C7 C16 119.46(13) . . ?
C6 C7 C16 119.55(13) . . ?
C6 C7 C8 120.98(14) . . ?
C7 C8 C9 121.69(14) . . ?
C16 C3 Si1 115.10(10) . . ?
C4 C3 Si1 125.96(11) . . ?
C4 C3 C16 118.91(13) . . ?
C10 C11 C12 120.38(13) . . ?
C23 C22 C21 121.93(13) . . ?
C11 C10 C9 121.04(15) . . ?
C32 C31 Si1 119.18(11) . . ?
C37 C31 Si1 124.21(13) . . ?
C37 C31 C32 116.31(15) . . ?
C34 C32 C31 122.26(16) . . ?
C40 C41 C42 119.58(18) . . ?
C41 C40 C39 120.8(2) . . ?
C5 C6 C7 120.83(14) . . ?
C6 C5 C4 120.16(14) . . ?
C24 C25 C26 120.39(15) . . ?
C35 C34 C32 120.34(18) . . ?
C36 C37 C31 120.5(2) . . ?
C36 C35 C34 119.27(18) . . ?
C35 C36 C37 121.3(2) . . ?

_shelx_fab_file                  
;
-11 -6 1 0.2560 -0.0037
-11 -5 1 0.3088 0.0054
-11 -5 2 -0.3681 -0.0070
-11 -5 3 0.3709 -0.0076
-11 -4 1 0.3476 0.0108
-11 -4 2 -0.4274 -0.0213
-11 -4 3 0.4205 0.0246
-11 -4 4 -0.3197 -0.0148
-11 -3 1 0.2891 0.0066
-11 -3 2 -0.4324 -0.0055
-11 -3 3 0.4660 0.0179
-11 -3 4 -0.3652 -0.0300
-11 -2 1 0.1547 0.0071
-11 -2 2 -0.2962 0.0092
-11 -2 3 0.3893 -0.0149
-11 -2 4 -0.3562 0.0026
-11 -2 5 0.2218 0.0152
-11 -1 1 0.0781 0.0095
-11 -1 2 -0.1508 -0.0030
-11 -1 3 0.2186 -0.0149
-11 -1 4 -0.2267 0.0242
-11 -1 5 0.1639 -0.0158
-11 0 1 0.0566 -0.0045
-11 0 2 -0.0984 -0.0063
-11 0 3 0.1135 0.0040
-11 0 4 -0.1075 0.0100
-11 1 1 0.0310 -0.0122
-11 1 2 -0.0738 0.0084
-11 1 3 0.0640 0.0013
-11 1 4 -0.0463 -0.0004
-11 2 1 0.0108 0.0095
-11 2 2 -0.0550 0.0037
-11 3 1 -0.0054 0.0278
-10 -8 1 0.0049 -0.0815
-10 -7 1 0.1118 -0.0284
-10 -7 2 -0.1945 0.0529
-10 -7 3 0.1879 -0.0721
-10 -6 1 0.0759 0.0090
-10 -6 2 -0.3079 0.0013
-10 -6 3 0.3975 -0.0252
-10 -6 4 -0.3211 0.0517
-10 -5 1 -0.1029 0.0014
-10 -5 2 -0.1776 -0.0130
-10 -5 3 0.4222 0.0087
-10 -5 4 -0.4770 0.0049
-10 -5 5 0.3489 -0.0211
-10 -4 1 -0.2111 -0.0100
-10 -4 2 0.0208 -0.0051
-10 -4 3 0.2451 0.0109
-10 -4 4 -0.4319 -0.0106
-10 -4 5 0.4296 0.0127
-10 -4 6 -0.2846 -0.0144
-10 -3 1 -0.2463 -0.0091
-10 -3 2 0.1231 0.0019
-10 -3 3 0.0912 0.0046
-10 -3 4 -0.3064 -0.0061
-10 -3 5 0.4058 0.0104
-10 -3 6 -0.3486 -0.0224
-10 -3 7 0.2031 0.0338
-10 -2 1 -0.2593 -0.0038
-10 -2 2 0.1941 0.0074
-10 -2 3 -0.0167 -0.0044
-10 -2 4 -0.1961 0.0000
-10 -2 5 0.3476 0.0022
-10 -2 6 -0.3707 -0.0053
-10 -2 7 0.2755 0.0125
-10 -1 1 -0.1669 0.0039
-10 -1 2 0.1920 0.0042
-10 -1 3 -0.0952 -0.0092
-10 -1 4 -0.0696 0.0051
-10 -1 5 0.2263 0.0024
-10 -1 6 -0.3062 -0.0032
-10 -1 7 0.2773 -0.0033
-10 -1 8 -0.1700 0.0087
-10 0 1 -0.0531 0.0026
-10 0 2 0.0994 -0.0017
-10 0 3 -0.0732 -0.0043
-10 0 4 -0.0047 0.0067
-10 0 5 0.0932 0.0001
-10 0 6 -0.1581 -0.0080
-10 0 7 0.1691 0.0048
-10 1 1 -0.0389 -0.0084
-10 1 2 0.0550 0.0033
-10 1 3 -0.0414 0.0006
-10 1 4 -0.0014 0.0030
-10 1 5 0.0441 -0.0066
-10 1 6 -0.0663 0.0032
-10 1 7 0.0633 0.0015
-10 2 1 -0.0189 -0.0063
-10 2 2 0.0150 0.0076
-10 2 3 -0.0370 0.0034
-10 2 4 0.0384 -0.0091
-10 2 5 -0.0066 0.0007
-10 2 6 -0.0340 0.0113
-10 2 7 0.0518 -0.0152
-10 3 1 0.0151 0.0099
-10 3 2 -0.0875 0.0001
-10 3 3 0.0602 0.0059
-10 3 4 0.0143 -0.0209
-10 3 5 -0.0610 0.0231
-10 4 1 -0.0558 0.0172
-10 4 2 -0.0775 -0.0086
-10 4 3 0.1299 0.0038
-10 4 4 -0.0958 -0.0156
-10 5 1 -0.1298 0.0120
-10 5 2 0.0524 -0.0116
-9 -9 1 -0.0545 -0.0766
-9 -8 1 -0.3546 -0.0630
-9 -8 2 -0.0158 0.0714
-9 -8 3 0.2343 -0.0661
-9 -8 4 -0.2373 0.0474
-9 -7 1 -0.7083 -0.0035
-9 -7 2 0.2397 0.0217
-9 -7 3 0.1269 -0.0436
-9 -7 4 -0.2956 0.0617
-9 -7 5 0.2680 -0.0664
-9 -6 1 -1.0703 0.0201
-9 -6 2 0.5556 -0.0229
-9 -6 3 -0.0992 0.0141
-9 -6 4 -0.1795 0.0095
-9 -6 5 0.2895 -0.0432
-9 -6 6 -0.2910 0.0732
-9 -6 7 0.2286 -0.0841
-9 -5 1 -1.4234 0.0010
-9 -5 2 0.9854 -0.0103
-9 -5 3 -0.4489 0.0206
-9 -5 4 0.0482 -0.0264
-9 -5 5 0.1682 0.0159
-9 -5 6 -0.2800 0.0154
-9 -5 7 0.3334 -0.0535
-9 -5 8 -0.3050 0.0752
-9 -4 1 -1.5669 -0.0036
-9 -4 2 1.4022 0.0064
-9 -4 3 -0.9390 -0.0084
-9 -4 4 0.4247 0.0000
-9 -4 5 -0.0472 0.0166
-9 -4 6 -0.1796 -0.0248
-9 -4 7 0.3105 0.0134
-9 -4 8 -0.3492 0.0091
-9 -3 1 -1.4291 0.0046
-9 -3 2 1.5521 -0.0060
-9 -3 3 -1.3341 -0.0051
-9 -3 4 0.8751 0.0188
-9 -3 5 -0.3777 -0.0180
-9 -3 6 -0.0125 0.0007
-9 -3 7 0.2548 0.0189
-9 -3 8 -0.3460 -0.0288
-9 -3 9 0.2944 0.0288
-9 -2 1 -1.0816 -0.0046
-9 -2 2 1.3939 -0.0059
-9 -2 3 -1.4235 0.0107
-9 -2 4 1.1549 -0.0015
-9 -2 5 -0.7002 -0.0133
-9 -2 6 0.2287 0.0193
-9 -2 7 0.1317 -0.0113
-9 -2 8 -0.3193 -0.0044
-9 -2 9 0.3227 0.0200
-9 -1 1 -0.5486 -0.0074
-9 -1 2 0.9876 0.0098
-9 -1 3 -1.2119 -0.0016
-9 -1 4 1.1577 -0.0088
-9 -1 5 -0.8568 0.0109
-9 -1 6 0.4395 -0.0030
-9 -1 7 -0.0595 -0.0076
-9 -1 8 -0.1874 0.0130
-9 -1 9 0.2764 -0.0105
-9 -1 10 -0.2303 0.0029
-9 0 1 -0.0511 0.0096
-9 0 2 0.4941 0.0035
-9 0 3 -0.8179 -0.0123
-9 0 4 0.9447 0.0070
-9 0 5 -0.8439 0.0078
-9 0 6 0.5686 -0.0171
-9 0 7 -0.2509 0.0124
-9 0 8 0.0147 0.0012
-9 0 9 0.1028 -0.0122
-9 0 10 -0.1358 0.0155
-9 1 1 0.1751 0.0087
-9 1 2 0.1698 -0.0090
-9 1 3 -0.4622 -0.0002
-9 1 4 0.6538 0.0081
-9 1 5 -0.7151 -0.0047
-9 1 6 0.6251 -0.0054
-9 1 7 -0.4229 0.0085
-9 1 8 0.2146 -0.0001
-9 1 9 -0.0868 -0.0103
-9 1 10 0.0342 0.0125
-9 2 1 0.2683 -0.0118
-9 2 2 -0.0327 0.0024
-9 2 3 -0.2047 0.0058
-9 2 4 0.3896 -0.0053
-9 2 5 -0.5188 0.0003
-9 2 6 0.5704 0.0022
-9 2 7 -0.5092 -0.0041
-9 2 8 0.3566 0.0118
-9 2 9 -0.2007 -0.0219
-9 3 1 0.2852 -0.0109
-9 3 2 -0.2376 0.0140
-9 3 3 0.0945 -0.0032
-9 3 4 0.0815 -0.0097
-9 3 5 -0.2552 0.0118
-9 3 6 0.3914 -0.0046
-9 3 7 -0.4366 -0.0034
-9 3 8 0.3620 0.0108
-9 3 9 -0.2119 -0.0198
-9 4 1 0.0624 0.0096
-9 4 2 -0.2086 0.0037
-9 4 3 0.2643 -0.0069
-9 4 4 -0.2096 -0.0038
-9 4 5 0.0556 0.0129
-9 4 6 0.1329 -0.0093
-9 4 7 -0.2563 0.0002
-9 4 8 0.2513 0.0038
-9 5 1 -0.1985 0.0181
-9 5 2 0.0711 -0.0106
-9 5 3 0.0736 -0.0016
-9 5 4 -0.1866 0.0024
-9 5 5 0.1939 0.0043
-9 5 6 -0.0798 -0.0040
-9 6 1 -0.1982 0.0158
-9 6 2 0.1935 -0.0155
-9 6 3 -0.1597 0.0038
-9 6 4 0.0657 0.0039
-8 -10 1 -0.0009 0.0081
-8 -9 1 -0.2715 -0.0090
-8 -9 2 -0.0691 0.0134
-8 -9 3 0.1284 -0.0083
-8 -9 4 -0.0473 -0.0076
-8 -8 1 -0.9200 0.0102
-8 -8 2 0.2458 0.0063
-8 -8 3 0.1356 -0.0237
-8 -8 4 -0.1852 0.0263
-8 -8 5 0.0735 -0.0109
-8 -8 6 0.0128 -0.0078
-8 -7 1 -1.6855 0.0290
-8 -7 2 0.9132 -0.0230
-8 -7 3 -0.2395 0.0037
-8 -7 4 -0.1426 0.0183
-8 -7 5 0.2165 -0.0292
-8 -7 6 -0.1211 0.0264
-8 -7 7 0.0046 -0.0174
-8 -6 1 -2.3030 0.0203
-8 -6 2 1.6289 -0.0244
-8 -6 3 -0.8947 0.0238
-8 -6 4 0.2863 -0.0155
-8 -6 5 0.0987 -0.0005
-8 -6 6 -0.2488 0.0216
-8 -6 7 0.2116 -0.0416
-8 -6 8 -0.0706 0.0511
-8 -5 1 -2.7562 0.0093
-8 -5 2 2.2659 -0.0034
-8 -5 3 -1.5668 0.0052
-8 -5 4 0.8935 -0.0162
-8 -5 5 -0.3378 0.0252
-8 -5 6 -0.0789 -0.0177
-8 -5 7 0.3097 -0.0099
-8 -5 8 -0.3151 0.0432
-8 -5 9 0.1561 -0.0600
-8 -4 1 -2.9184 0.0158
-8 -4 2 2.7989 -0.0012
-8 -4 3 -2.2429 -0.0134
-8 -4 4 1.5420 0.0123
-8 -4 5 -0.8871 0.0050
-8 -4 6 0.3188 -0.0218
-8 -4 7 0.1295 0.0207
-8 -4 8 -0.3680 -0.0018
-8 -4 9 0.3592 -0.0187
-8 -4 10 -0.2066 0.0243
-8 -3 1 -2.6000 0.0170
-8 -3 2 2.9491 -0.0149
-8 -3 3 -2.7703 -0.0005
-8 -3 4 2.2176 0.0161
-8 -3 5 -1.5208 -0.0179
-8 -3 6 0.8236 0.0073
-8 -3 7 -0.2102 0.0035
-8 -3 8 -0.2128 -0.0074
-8 -3 9 0.3682 0.0084
-8 -3 10 -0.3128 -0.0129
-8 -3 11 0.2000 0.0201
-8 -2 1 -1.8830 -0.0020
-8 -2 2 2.5435 -0.0092
-8 -2 3 -2.7960 0.0117
-8 -2 4 2.6115 -0.0033
-8 -2 5 -2.0982 -0.0067
-8 -2 6 1.4011 0.0110
-8 -2 7 -0.6649 -0.0113
-8 -2 8 0.0605 0.0105
-8 -2 9 0.2630 -0.0062
-8 -2 10 -0.3016 -0.0047
-8 -2 11 0.2103 0.0181
-8 -1 1 -0.9746 -0.0103
-8 -1 2 1.7598 0.0077
-8 -1 3 -2.2996 -0.0009
-8 -1 4 2.4802 -0.0034
-8 -1 5 -2.2902 0.0039
-8 -1 6 1.7988 -0.0034
-8 -1 7 -1.1235 0.0025
-8 -1 8 0.4358 0.0011
-8 -1 9 0.0629 -0.0065
-8 -1 10 -0.2555 0.0092
-8 -1 11 0.2084 -0.0070
-8 0 1 -0.1155 0.0086
-8 0 2 0.8796 -0.0001
-8 0 3 -1.5590 -0.0069
-8 0 4 2.0028 0.0081
-8 0 5 -2.1108 -0.0044
-8 0 6 1.8765 -0.0011
-8 0 7 -1.3858 0.0065
-8 0 8 0.7825 -0.0101
-8 0 9 -0.2345 0.0097
-8 0 10 -0.1122 -0.0040
-8 0 11 0.2075 -0.0049
-8 0 12 -0.1328 0.0134
-8 1 1 0.4433 0.0177
-8 1 2 0.1669 -0.0178
-8 1 3 -0.8203 0.0068
-8 1 4 1.4021 0.0035
-8 1 5 -1.7715 -0.0056
-8 1 6 1.8115 0.0025
-8 1 7 -1.5243 -0.0008
-8 1 8 1.0427 0.0006
-8 1 9 -0.5407 0.0017
-8 1 10 0.1463 -0.0058
-8 1 11 0.0810 0.0063
-8 1 12 -0.1417 -0.0006
-8 2 1 0.7092 0.0004
-8 2 2 -0.2937 -0.0112
-8 2 3 -0.2123 0.0107
-8 2 4 0.7523 -0.0033
-8 2 5 -1.2598 0.0002
-8 2 6 1.5864 -0.0038
-8 2 7 -1.5886 0.0047
-8 2 8 1.2757 0.0035
-8 2 9 -0.8188 -0.0136
-8 2 10 0.4088 0.0144
-8 2 11 -0.1340 -0.0055
-8 3 1 0.7644 -0.0086
-8 3 2 -0.5805 0.0038
-8 3 3 0.2604 0.0006
-8 3 4 0.1314 0.0007
-8 3 5 -0.5889 -0.0034
-8 3 6 1.0465 -0.0000
-8 3 7 -1.3319 0.0070
-8 3 8 1.2964 -0.0060
-8 3 9 -0.9728 -0.0063
-8 3 10 0.5594 0.0186
-8 3 11 -0.2480 -0.0182
-8 4 1 0.5253 0.0005
-8 4 2 -0.5940 0.0033
-8 4 3 0.5114 -0.0024
-8 4 4 -0.3085 0.0014
-8 4 5 -0.0067 -0.0059
-8 4 6 0.4069 0.0111
-8 4 7 -0.7756 -0.0084
-8 4 8 0.9441 -0.0006
-8 4 9 -0.8287 0.0042
-8 4 10 0.5177 0.0021
-8 5 1 0.1398 0.0032
-8 5 2 -0.3001 0.0006
-8 5 3 0.3982 -0.0018
-8 5 4 -0.3937 -0.0010
-8 5 5 0.2492 -0.0014
-8 5 6 0.0234 0.0131
-8 5 7 -0.3227 -0.0235
-8 5 8 0.5055 0.0195
-8 5 9 -0.4905 -0.0046
-8 6 1 -0.0730 0.0021
-8 6 2 -0.0298 0.0031
-8 6 3 0.1290 -0.0069
-8 6 4 -0.2010 0.0038
-8 6 5 0.1904 -0.0011
-8 6 6 -0.0580 0.0094
-8 6 7 -0.1380 -0.0256
-8 6 8 0.2650 0.0327
-8 7 1 -0.1259 0.0129
-8 7 2 0.0558 -0.0023
-8 7 3 0.0040 -0.0081
-8 7 4 -0.0441 0.0086
-8 7 5 0.0588 -0.0033
-7 -10 1 -0.1672 0.0037
-7 -10 2 -0.0590 -0.0245
-7 -10 3 0.1368 0.0583
-7 -9 1 -0.5692 0.0029
-7 -9 2 0.1410 0.0024
-7 -9 3 0.0321 0.0113
-7 -9 4 -0.0549 -0.0444
-7 -9 5 0.0524 0.0703
-7 -8 1 -1.1940 0.0193
-7 -8 2 0.5175 -0.0107
-7 -8 3 -0.1377 -0.0022
-7 -8 4 0.0405 -0.0016
-7 -8 5 -0.0278 0.0244
-7 -8 6 -0.0345 -0.0427
-7 -8 7 0.1093 0.0341
-7 -7 1 -1.9549 0.0105
-7 -7 2 1.1836 -0.0188
-7 -7 3 -0.5447 0.0124
-7 -7 4 0.1984 -0.0012
-7 -7 5 -0.0809 0.0001
-7 -7 6 0.0200 -0.0088
-7 -7 7 0.0572 0.0143
-7 -7 8 -0.0957 -0.0097
-7 -6 1 -2.6546 -0.0096
-7 -6 2 1.9867 0.0028
-7 -6 3 -1.2615 0.0021
-7 -6 4 0.6509 -0.0031
-7 -6 5 -0.2427 0.0037
-7 -6 6 0.0200 -0.0042
-7 -6 7 0.0715 0.0000
-7 -6 8 -0.0612 0.0080
-7 -6 9 -0.0205 -0.0105
-7 -5 1 -3.2415 -0.0040
-7 -5 2 2.7460 0.0098
-7 -5 3 -2.0597 -0.0153
-7 -5 4 1.3466 0.0144
-7 -5 5 -0.6978 -0.0038
-7 -5 6 0.1860 -0.0097
-7 -5 7 0.1111 0.0125
-7 -5 8 -0.1598 0.0001
-7 -5 9 0.0280 -0.0156
-7 -5 10 0.1334 0.0169
-7 -4 1 -3.5409 0.0066
-7 -4 2 3.4065 -0.0059
-7 -4 3 -2.8418 -0.0043
-7 -4 4 2.1021 0.0155
-7 -4 5 -1.3407 -0.0154
-7 -4 6 0.6322 0.0017
-7 -4 7 -0.0832 0.0136
-7 -4 8 -0.1839 -0.0156
-7 -4 9 0.1596 0.0048
-7 -4 10 0.0059 0.0035
-7 -4 11 -0.1244 0.0012
-7 -3 1 -3.1720 -0.0022
-7 -3 2 3.6209 -0.0065
-7 -3 3 -3.4448 0.0089
-7 -3 4 2.8462 -0.0027
-7 -3 5 -2.0684 -0.0050
-7 -3 6 1.2620 0.0062
-7 -3 7 -0.5451 -0.0011
-7 -3 8 0.0603 -0.0037
-7 -3 9 0.1163 0.0038
-7 -3 10 -0.0743 -0.0042
-7 -3 11 -0.0032 0.0119
-7 -3 12 0.0094 -0.0241
-7 -2 1 -2.2135 -0.0120
-7 -2 2 3.1080 0.0056
-7 -2 3 -3.4547 0.0022
-7 -2 4 3.2667 -0.0068
-7 -2 5 -2.7152 0.0078
-7 -2 6 1.9680 -0.0064
-7 -2 7 -1.1726 0.0024
-7 -2 8 0.5099 0.0041
-7 -2 9 -0.1308 -0.0107
-7 -2 10 0.0214 0.0122
-7 -2 11 -0.0160 -0.0049
-7 -2 12 -0.0215 -0.0090
-7 -2 13 0.0822 0.0207
-7 -1 1 -1.1389 -0.0102
-7 -1 2 2.1682 0.0064
-7 -1 3 -2.8552 -0.0029
-7 -1 4 3.0900 0.0012
-7 -1 5 -2.9331 0.0013
-7 -1 6 2.4749 -0.0063
-7 -1 7 -1.7967 0.0107
-7 -1 8 1.0522 -0.0089
-7 -1 9 -0.4681 0.0004
-7 -1 10 0.1783 0.0090
-7 -1 11 -0.1023 -0.0131
-7 -1 12 0.0610 0.0109
-7 -1 13 0.0162 -0.0056
-7 0 1 -0.1755 -0.0037
-7 0 2 1.1423 -0.0008
-7 0 3 -1.9909 0.0031
-7 0 4 2.5222 -0.0004
-7 0 5 -2.7021 -0.0049
-7 0 6 2.5725 0.0067
-7 0 7 -2.1610 -0.0016
-7 0 8 1.5249 -0.0068
-7 0 9 -0.8413 0.0114
-7 0 10 0.3437 -0.0097
-7 0 11 -0.1309 0.0046
-7 0 12 0.0950 0.0001
-7 0 13 -0.0746 -0.0035
-7 1 1 0.5445 0.0038
-7 1 2 0.1749 -0.0064
-7 1 3 -1.0126 0.0067
-7 1 4 1.7557 -0.0047
-7 1 5 -2.2456 0.0006
-7 1 6 2.4134 0.0048
-7 1 7 -2.2559 -0.0086
-7 1 8 1.8118 0.0070
-7 1 9 -1.1906 -0.0006
-7 1 10 0.5873 -0.0058
-7 1 11 -0.1913 0.0088
-7 1 12 0.0500 -0.0095
-7 1 13 -0.0538 0.0101
-7 2 1 0.8548 0.0079
-7 2 2 -0.4722 -0.0094
-7 2 3 -0.1224 0.0052
-7 2 4 0.8391 0.0000
-7 2 5 -1.5388 -0.0003
-7 2 6 2.0350 -0.0030
-7 2 7 -2.1819 0.0033
-7 2 8 1.9581 0.0012
-7 2 9 -1.4705 -0.0055
-7 2 10 0.8953 0.0054
-7 2 11 -0.4074 -0.0028
-7 2 12 0.1134 0.0002
-7 2 13 -0.0124 0.0034
-7 3 1 0.8525 0.0064
-7 3 2 -0.7188 -0.0077
-7 3 3 0.4021 0.0037
-7 3 4 0.0645 0.0044
-7 3 5 -0.6714 -0.0084
-7 3 6 1.3123 0.0028
-7 3 7 -1.7689 0.0066
-7 3 8 1.8598 -0.0096
-7 3 9 -1.5860 0.0043
-7 3 10 1.1150 0.0019
-7 3 11 -0.6454 -0.0037
-7 3 12 0.2958 0.0030
-7 3 13 -0.0923 -0.0026
-7 4 1 0.6878 0.0044
-7 4 2 -0.7496 -0.0022
-7 4 3 0.6253 0.0017
-7 4 4 -0.3683 0.0010
-7 4 5 -0.0152 -0.0062
-7 4 6 0.5213 0.0081
-7 4 7 -1.0389 -0.0029
-7 4 8 1.3653 -0.0043
-7 4 9 -1.3613 0.0058
-7 4 10 1.0725 -0.0022
-7 4 11 -0.6813 0.0003
-7 4 12 0.3558 -0.0025
-7 5 1 0.3808 -0.0002
-7 5 2 -0.5914 0.0055
-7 5 3 0.6658 -0.0035
-7 5 4 -0.5717 -0.0027
-7 5 5 0.3261 0.0046
-7 5 6 0.0350 0.0009
-7 5 7 -0.4376 -0.0068
-7 5 8 0.7597 0.0059
-7 5 9 -0.8821 -0.0009
-7 5 10 0.7707 -0.0015
-7 5 11 -0.5086 0.0011
-7 6 1 0.0748 -0.0068
-7 6 2 -0.2806 0.0150
-7 6 3 0.4858 -0.0121
-7 6 4 -0.5765 -0.0009
-7 6 5 0.4761 0.0119
-7 6 6 -0.1981 -0.0093
-7 6 7 -0.1429 -0.0038
-7 6 8 0.4005 0.0131
-7 6 9 -0.4917 -0.0099
-7 6 10 0.4288 0.0006
-7 7 1 -0.0655 -0.0016
-7 7 2 -0.0401 0.0176
-7 7 3 0.2207 -0.0196
-7 7 4 -0.3893 0.0048
-7 7 5 0.4382 0.0137
-7 7 6 -0.3010 -0.0185
-7 7 7 0.0343 0.0052
-7 7 8 0.2013 0.0125
-7 8 1 -0.0621 0.0166
-7 8 2 0.0489 0.0052
-7 8 3 0.0497 -0.0182
-7 8 4 -0.1738 0.0104
-7 8 5 0.2562 0.0099
-7 8 6 -0.2377 -0.0238
-6 -11 1 0.0399 -0.0274
-6 -11 2 -0.1298 -0.0014
-6 -10 1 -0.1955 -0.0341
-6 -10 2 -0.0046 0.0224
-6 -10 3 0.1597 0.0133
-6 -10 4 -0.1960 -0.0523
-6 -10 5 0.1194 0.0703
-6 -9 1 -0.4903 -0.0206
-6 -9 2 0.2651 0.0314
-6 -9 3 -0.0667 -0.0193
-6 -9 4 -0.0846 -0.0189
-6 -9 5 0.1536 0.0603
-6 -9 6 -0.1286 -0.0740
-6 -9 7 0.0578 0.0496
-6 -8 1 -0.7461 -0.0011
-6 -8 2 0.4428 0.0097
-6 -8 3 -0.2677 -0.0189
-6 -8 4 0.1681 0.0100
-6 -8 5 -0.0491 0.0184
-6 -8 6 -0.0896 -0.0438
-6 -8 7 0.1681 0.0451
-6 -8 8 -0.1506 -0.0262
-6 -7 1 -1.1680 -0.0048
-6 -7 2 0.7175 -0.0041
-6 -7 3 -0.4131 0.0027
-6 -7 4 0.3075 0.0020
-6 -7 5 -0.2692 0.0010
-6 -7 6 0.1486 -0.0088
-6 -7 7 0.0407 0.0108
-6 -7 8 -0.1672 -0.0086
-6 -7 9 0.1664 0.0167
-6 -6 1 -1.7468 -0.0200
-6 -6 2 1.2691 0.0099
-6 -6 3 -0.8179 -0.0007
-6 -6 4 0.5129 -0.0025
-6 -6 5 -0.3664 0.0031
-6 -6 6 0.2745 -0.0017
-6 -6 7 -0.1486 -0.0059
-6 -6 8 0.0173 0.0153
-6 -6 9 0.0405 -0.0096
-6 -6 10 -0.0202 -0.0212
-6 -5 1 -2.3327 -0.0142
-6 -5 2 1.9267 0.0116
-6 -5 3 -1.4671 -0.0089
-6 -5 4 1.0201 0.0086
-6 -5 5 -0.6260 -0.0066
-6 -5 6 0.3251 0.0012
-6 -5 7 -0.1408 0.0000
-6 -5 8 0.0717 0.0081
-6 -5 9 -0.0914 -0.0152
-6 -5 10 0.1457 0.0052
-6 -4 1 -2.7461 -0.0069
-6 -4 2 2.5490 -0.0025
-6 -4 3 -2.1468 0.0065
-6 -4 4 1.6765 0.0002
-6 -4 5 -1.1562 -0.0096
-6 -4 6 0.6209 0.0095
-6 -4 7 -0.1915 -0.0002
-6 -4 8 -0.0088 -0.0063
-6 -4 9 -0.0222 0.0042
-6 -4 10 0.1576 -0.0023
-6 -4 11 -0.2508 0.0079
-6 -4 12 0.2442 -0.0134
-6 -3 1 -2.5238 -0.0176
-6 -3 2 2.8452 0.0058
-6 -3 3 -2.6900 0.0097
-6 -3 4 2.2814 -0.0142
-6 -3 5 -1.7476 0.0053
-6 -3 6 1.1333 0.0049
-6 -3 7 -0.5336 -0.0046
-6 -3 8 0.1164 -0.0032
-6 -3 9 0.0152 0.0080
-6 -3 10 0.0693 -0.0076
-6 -3 11 -0.1952 0.0090
-6 -3 12 0.2381 -0.0128
-6 -3 13 -0.1920 0.0101
-6 -2 1 -1.5307 -0.0166
-6 -2 2 2.4434 0.0189
-6 -2 3 -2.7743 -0.0083
-6 -2 4 2.6378 -0.0046
-6 -2 5 -2.2228 0.0087
-6 -2 6 1.6510 -0.0041
-6 -2 7 -1.0205 -0.0010
-6 -2 8 0.4810 0.0013
-6 -2 9 -0.1722 -0.0005
-6 -2 10 0.1020 0.0027
-6 -2 11 -0.1481 -0.0052
-6 -2 12 0.1859 0.0024
-6 -2 13 -0.1746 0.0039
-6 -2 14 0.1273 -0.0060
-6 -1 1 -0.3254 -0.0009
-6 -1 2 1.5444 0.0072
-6 -1 3 -2.3118 -0.0081
-6 -1 4 2.5575 0.0037
-6 -1 5 -2.4225 0.0010
-6 -1 6 2.0442 -0.0023
-6 -1 7 -1.5068 0.0009
-6 -1 8 0.9316 0.0005
-6 -1 9 -0.4858 -0.0011
-6 -1 10 0.2563 0.0027
-6 -1 11 -0.1816 -0.0059
-6 -1 12 0.1508 0.0084
-6 -1 13 -0.1243 -0.0077
-6 -1 14 0.1141 0.0049
-6 0 1 0.6792 -0.0004
-6 0 2 0.5254 -0.0023
-6 0 3 -1.5532 0.0041
-6 0 4 2.1231 -0.0050
-6 0 5 -2.2797 0.0041
-6 0 6 2.1728 -0.0012
-6 0 7 -1.8653 -0.0018
-6 0 8 1.3856 0.0035
-6 0 9 -0.8577 -0.0034
-6 0 10 0.4570 0.0009
-6 0 11 -0.2479 0.0039
-6 0 12 0.1509 -0.0091
-6 0 13 -0.0821 0.0110
-6 0 14 0.0436 -0.0079
-6 0 15 -0.0525 0.0017
-6 1 1 1.3439 -0.0078
-6 1 2 -0.4957 0.0031
-6 1 3 -0.5644 0.0016
-6 1 4 1.4046 -0.0051
-6 1 5 -1.8537 0.0061
-6 1 6 1.9937 -0.0038
-6 1 7 -1.9294 -0.0005
-6 1 8 1.6642 0.0042
-6 1 9 -1.2109 -0.0067
-6 1 10 0.7099 0.0077
-6 1 11 -0.3441 -0.0042
-6 1 12 0.1658 -0.0062
-6 1 13 -0.0873 0.0199
-6 1 14 0.0260 -0.0281
-6 1 15 0.0158 0.0255
-6 2 1 1.4131 -0.0072
-6 2 2 -1.1396 0.0036
-6 2 3 0.4280 -0.0019
-6 2 4 0.4291 0.0021
-6 2 5 -1.1323 -0.0019
-6 2 6 1.5501 0.0010
-6 2 7 -1.7072 -0.0005
-6 2 8 1.6471 0.0001
-6 2 9 -1.3767 0.0002
-6 2 10 0.9491 0.0022
-6 2 11 -0.5150 -0.0078
-6 2 12 0.2252 0.0105
-6 2 13 -0.1021 -0.0038
-6 2 14 0.0558 -0.0103
-6 3 1 1.0086 -0.0055
-6 3 2 -1.1146 0.0032
-6 3 3 0.8834 -0.0013
-6 3 4 -0.3686 0.0021
-6 3 5 -0.2816 -0.0040
-6 3 6 0.8760 0.0046
-6 3 7 -1.2695 -0.0035
-6 3 8 1.4115 0.0007
-6 3 9 -1.3222 0.0041
-6 3 10 1.0581 -0.0085
-6 3 11 -0.7084 0.0066
-6 3 12 0.3845 0.0031
-6 3 13 -0.1682 -0.0128
-6 3 14 0.0657 0.0130
-6 4 1 0.5935 0.0001
-6 4 2 -0.8104 0.0060
-6 4 3 0.8331 -0.0085
-6 4 4 -0.6598 0.0062
-6 4 5 0.3020 -0.0023
-6 4 6 0.1837 -0.0004
-6 4 7 -0.6669 0.0008
-6 4 8 0.9970 0.0004
-6 4 9 -1.0970 -0.0005
-6 4 10 0.9968 -0.0031
-6 4 11 -0.7833 0.0078
-6 4 12 0.5345 -0.0069
-6 4 13 -0.2988 -0.0014
-6 4 14 0.1119 0.0103
-6 5 1 0.2641 0.0080
-6 5 2 -0.5334 0.0007
-6 5 3 0.7012 -0.0099
-6 5 4 -0.7128 0.0115
-6 5 5 0.5676 -0.0051
-6 5 6 -0.2805 -0.0031
-6 5 7 -0.1006 0.0078
-6 5 8 0.4728 -0.0071
-6 5 9 -0.7166 0.0025
-6 5 10 0.7743 0.0022
-6 5 11 -0.6809 -0.0031
-6 5 12 0.5154 0.0011
-6 5 13 -0.3330 -0.0011
-6 6 1 0.0029 0.0006
-6 6 2 -0.2118 -0.0006
-6 6 3 0.4918 -0.0007
-6 6 4 -0.6888 0.0010
-6 6 5 0.7065 0.0017
-6 6 6 -0.5415 -0.0052
-6 6 7 0.2587 0.0073
-6 6 8 0.0544 -0.0079
-6 6 9 -0.3157 0.0071
-6 6 10 0.4624 -0.0037
-6 6 11 -0.4700 -0.0013
-6 6 12 0.3692 0.0045
-6 7 1 -0.0330 -0.0133
-6 7 2 -0.0018 0.0114
-6 7 3 0.2107 -0.0002
-6 7 4 -0.4881 -0.0127
-6 7 5 0.6697 0.0198
-6 7 6 -0.6450 -0.0175
-6 7 7 0.4380 0.0084
-6 7 8 -0.1676 -0.0002
-6 7 9 -0.0577 -0.0014
-6 7 10 0.1954 -0.0017
-6 7 11 -0.2426 0.0030
-6 8 1 0.0651 -0.0136
-6 8 2 -0.0151 0.0170
-6 8 3 0.0923 -0.0049
-6 8 4 -0.2686 -0.0160
-6 8 5 0.4534 0.0312
-6 8 6 -0.5284 -0.0312
-6 8 7 0.4385 0.0174
-6 8 8 -0.2442 -0.0001
-6 9 1 0.0735 -0.0118
-6 9 2 -0.0229 0.0131
-6 9 3 0.0642 -0.0033
-6 9 4 -0.1571 -0.0158
-6 9 5 0.2476 0.0321
-6 9 6 -0.2885 -0.0346
-5 -11 1 0.0303 -0.0383
-5 -11 2 -0.0495 0.0299
-5 -11 3 0.0644 -0.0116
-5 -10 1 -0.0774 -0.0143
-5 -10 2 0.0406 0.0240
-5 -10 3 0.0602 -0.0224
-5 -10 4 -0.1355 0.0084
-5 -10 5 0.1597 0.0147
-5 -10 6 -0.1530 -0.0337
-5 -9 1 -0.1171 0.0052
-5 -9 2 0.2319 0.0054
-5 -9 3 -0.1596 -0.0181
-5 -9 4 -0.0141 0.0206
-5 -9 5 0.1504 -0.0047
-5 -9 6 -0.1778 -0.0231
-5 -9 7 0.1193 0.0441
-5 -9 8 -0.0300 -0.0447
-5 -8 1 0.1055 0.0118
-5 -8 2 0.1415 -0.0087
-5 -8 3 -0.2862 -0.0050
-5 -8 4 0.2410 0.0183
-5 -8 5 -0.0578 -0.0184
-5 -8 6 -0.1078 0.0039
-5 -8 7 0.1410 0.0169
-5 -8 8 -0.0589 -0.0360
-5 -8 9 -0.0404 0.0510
-5 -7 1 0.2558 0.0152
-5 -7 2 -0.1126 -0.0173
-5 -7 3 -0.1043 0.0089
-5 -7 4 0.2772 0.0032
-5 -7 5 -0.2855 -0.0096
-5 -7 6 0.1359 0.0101
-5 -7 7 0.0262 -0.0096
-5 -7 8 -0.0711 0.0038
-5 -7 9 0.0167 0.0193
-5 -6 1 0.1789 0.0088
-5 -6 2 -0.1643 -0.0136
-5 -6 3 0.0437 0.0110
-5 -6 4 0.1343 -0.0041
-5 -6 5 -0.2748 0.0016
-5 -6 6 0.2837 -0.0018
-5 -6 7 -0.1712 -0.0060
-5 -6 8 0.0560 0.0204
-5 -6 9 -0.0270 -0.0208
-5 -6 10 0.0435 -0.0104
-5 -5 1 -0.0042 0.0014
-5 -5 2 -0.0911 -0.0050
-5 -5 3 0.0126 0.0058
-5 -5 4 0.1305 -0.0012
-5 -5 5 -0.2314 -0.0012
-5 -5 6 0.2446 -0.0029
-5 -5 7 -0.1813 0.0038
-5 -5 8 0.1021 0.0078
-5 -5 9 -0.0759 -0.0219
-5 -5 10 0.1070 0.0174
-5 -4 1 -0.3735 0.0030
-5 -4 2 0.1018 -0.0044
-5 -4 3 -0.0469 0.0078
-5 -4 4 0.1932 -0.0058
-5 -4 5 -0.3275 -0.0003
-5 -4 6 0.3051 0.0018
-5 -4 7 -0.1563 0.0023
-5 -4 8 0.0086 -0.0029
-5 -4 9 0.0378 -0.0035
-5 -4 10 0.0262 0.0067
-5 -4 11 -0.1306 0.0002
-5 -4 12 0.1914 -0.0054
-5 -3 1 -0.6010 0.0020
-5 -3 2 0.4673 -0.0003
-5 -3 3 -0.2384 0.0050
-5 -3 4 0.2221 -0.0092
-5 -3 5 -0.3642 0.0064
-5 -3 6 0.4319 -0.0007
-5 -3 7 -0.3025 0.0000
-5 -3 8 0.0623 -0.0034
-5 -3 9 0.1142 0.0043
-5 -3 10 -0.1269 -0.0033
-5 -3 11 0.0028 0.0061
-5 -3 12 0.1556 -0.0089
-5 -3 13 -0.2531 -0.0012
-5 -3 14 0.2511 0.0260
-5 -2 1 -0.0180 0.0034
-5 -2 2 0.5115 0.0060
-5 -2 3 -0.4878 -0.0072
-5 -2 4 0.3538 0.0022
-5 -2 5 -0.3484 0.0012
-5 -2 6 0.4220 0.0005
-5 -2 7 -0.4077 -0.0024
-5 -2 8 0.2398 0.0005
-5 -2 9 -0.0098 0.0023
-5 -2 10 -0.1352 -0.0015
-5 -2 11 0.1117 -0.0004
-5 -2 12 0.0509 -0.0004
-5 -2 13 -0.2392 -0.0002
-5 -2 14 0.3307 0.0082
-5 -2 15 -0.2762 -0.0192
-5 -1 1 1.1958 0.0153
-5 -1 2 -0.0900 -0.0025
-5 -1 3 -0.4130 -0.0063
-5 -1 4 0.4885 0.0075
-5 -1 5 -0.4463 -0.0050
-5 -1 6 0.4408 0.0038
-5 -1 7 -0.4384 -0.0047
-5 -1 8 0.3588 0.0046
-5 -1 9 -0.1908 -0.0020
-5 -1 10 0.0025 -0.0000
-5 -1 11 0.1059 -0.0012
-5 -1 12 -0.0614 0.0043
-5 -1 13 -0.1194 -0.0073
-5 -1 14 0.3117 0.0102
-5 -1 15 -0.3668 -0.0128
-5 0 2 -1.0004 -0.0118
-5 0 3 0.0483 0.0038
-5 0 4 0.3970 -0.0001
-5 0 5 -0.5225 0.0006
-5 0 6 0.5587 -0.0017
-5 0 7 -0.5737 0.0011
-5 0 8 0.5266 0.0012
-5 0 9 -0.3970 -0.0030
-5 0 10 0.2178 0.0020
-5 0 11 -0.0423 0.0019
-5 0 12 -0.0643 -0.0059
-5 0 13 0.0378 0.0060
-5 0 14 0.1157 -0.0010
-5 0 15 -0.2748 -0.0065
-5 0 16 0.2955 0.0113
-5 1 1 2.7569 0.0028
-5 1 2 -1.8751 -0.0063
-5 1 3 0.7775 0.0037
-5 1 4 0.0060 -0.0011
-5 1 5 -0.3724 0.0014
-5 1 6 0.5235 -0.0030
-5 1 7 -0.6278 0.0043
-5 1 8 0.6786 -0.0044
-5 1 9 -0.6160 0.0020
-5 1 10 0.4584 0.0021
-5 1 11 -0.2752 -0.0033
-5 1 12 0.1123 -0.0020
-5 1 13 -0.0000 0.0103
-5 1 14 -0.0191 -0.0137
-5 1 15 -0.0604 0.0088
-5 1 16 0.1526 -0.0002
-5 2 1 2.4534 -0.0140
-5 2 2 -2.3429 0.0035
-5 2 3 1.5803 0.0014
-5 2 4 -0.6750 -0.0007
-5 2 5 0.0435 -0.0017
-5 2 6 0.2643 0.0037
-5 2 7 -0.4288 -0.0042
-5 2 8 0.5622 0.0012
-5 2 9 -0.6217 0.0039
-5 2 10 0.5558 -0.0049
-5 2 11 -0.4124 -0.0008
-5 2 12 0.2731 0.0071
-5 2 13 -0.1615 -0.0071
-5 2 14 0.0681 0.0023
-5 2 15 -0.0126 -0.0000
-5 2 16 0.0178 0.0025
-5 3 1 1.5476 -0.0180
-5 3 2 -2.0214 0.0114
-5 3 3 1.9024 -0.0010
-5 3 4 -1.3140 -0.0055
-5 3 5 0.6172 0.0055
-5 3 6 -0.1097 -0.0004
-5 3 7 -0.1649 -0.0065
-5 3 8 0.3213 0.0089
-5 3 9 -0.4297 -0.0025
-5 3 10 0.4646 -0.0078
-5 3 11 -0.4083 0.0107
-5 3 12 0.3104 -0.0023
-5 3 13 -0.2259 -0.0093
-5 3 14 0.1553 0.0152
-5 3 15 -0.0807 -0.0161
-5 4 1 0.6734 -0.0034
-5 4 2 -1.2220 0.0108
-5 4 3 1.5112 -0.0100
-5 4 4 -1.4262 0.0016
-5 4 5 1.0311 0.0069
-5 4 6 -0.5296 -0.0087
-5 4 7 0.1157 0.0030
-5 4 8 0.1440 0.0049
-5 4 9 -0.2889 -0.0065
-5 4 10 0.3680 -0.0005
-5 4 11 -0.3926 0.0081
-5 4 12 0.3609 -0.0067
-5 4 13 -0.2863 -0.0025
-5 4 14 0.1915 0.0101
-5 4 15 -0.0967 -0.0114
-5 5 1 0.1383 0.0123
-5 5 2 -0.5394 -0.0033
-5 5 3 0.8900 -0.0091
-5 5 4 -1.0796 0.0125
-5 5 5 1.0543 -0.0056
-5 5 6 -0.8276 -0.0030
-5 5 7 0.4830 0.0057
-5 5 8 -0.1374 -0.0019
-5 5 9 -0.1228 -0.0027
-5 5 10 0.2805 0.0036
-5 5 11 -0.3664 -0.0028
-5 5 12 0.4041 0.0060
-5 5 13 -0.3818 -0.0138
-5 5 14 0.2843 0.0183
-5 6 1 -0.1196 0.0051
-5 6 2 -0.1044 -0.0086
-5 6 3 0.4100 0.0025
-5 6 4 -0.6740 0.0057
-5 6 5 0.8291 -0.0078
-5 6 6 -0.8513 0.0042
-5 6 7 0.7336 -0.0005
-5 6 8 -0.4949 -0.0008
-5 6 9 0.2017 0.0007
-5 6 10 0.0549 -0.0006
-5 6 11 -0.2206 -0.0015
-5 6 12 0.3017 0.0087
-5 6 13 -0.3215 -0.0203
-5 6 14 0.2784 0.0290
-5 7 1 -0.0940 -0.0092
-5 7 2 0.0645 0.0028
-5 7 3 0.1244 0.0051
-5 7 4 -0.3764 -0.0076
-5 7 5 0.5842 0.0045
-5 7 6 -0.6959 0.0005
-5 7 7 0.7084 -0.0051
-5 7 8 -0.6227 0.0070
-5 7 9 0.4402 -0.0044
-5 7 10 -0.2021 -0.0012
-5 7 11 -0.0074 0.0045
-5 7 12 0.1214 -0.0013
-5 8 1 0.0422 -0.0125
-5 8 2 0.0005 0.0088
-5 8 3 0.0730 0.0060
-5 8 4 -0.2369 -0.0190
-5 8 5 0.4154 0.0191
-5 8 6 -0.5307 -0.0070
-5 8 7 0.5552 -0.0088
-5 8 8 -0.5081 0.0191
-5 8 9 0.4097 -0.0191
-5 8 10 -0.2684 0.0103
-5 8 11 0.1123 -0.0004
-5 9 1 0.0637 -0.0220
-5 9 2 -0.0179 0.0134
-5 9 3 0.0756 0.0100
-5 9 4 -0.1917 -0.0332
-5 9 5 0.3113 0.0377
-5 9 6 -0.3883 -0.0201
-5 9 7 0.3969 -0.0066
-5 9 8 -0.3433 0.0264
-5 9 9 0.2582 -0.0319
-5 10 1 0.0616 -0.0353
-5 10 2 0.0452 0.0284
-5 10 3 -0.0311 -0.0011
-5 10 4 -0.0699 -0.0317
-5 10 5 0.1728 0.0471
-4 -11 1 0.1811 -0.0286
-4 -11 2 -0.2308 0.0302
-4 -11 3 0.2765 -0.0188
-4 -11 4 -0.3112 -0.0043
-4 -10 1 0.1414 0.0019
-4 -10 2 -0.1953 0.0055
-4 -10 3 0.3181 -0.0131
-4 -10 4 -0.4222 0.0119
-4 -10 5 0.4748 0.0050
-4 -10 6 -0.4578 -0.0287
-4 -10 7 0.3537 0.0386
-4 -9 1 0.1932 0.0120
-4 -9 2 0.0021 -0.0201
-4 -9 3 0.0853 0.0126
-4 -9 4 -0.3005 0.0046
-4 -9 5 0.4704 -0.0131
-4 -9 6 -0.5089 0.0022
-4 -9 7 0.4142 0.0186
-4 -9 8 -0.2274 -0.0315
-4 -9 9 0.0254 0.0272
-4 -8 1 0.7464 -0.0025
-4 -8 2 -0.1468 -0.0138
-4 -8 3 -0.1223 0.0201
-4 -8 4 0.0142 -0.0094
-4 -8 5 0.2760 -0.0078
-4 -8 6 -0.4786 0.0165
-4 -8 7 0.4524 -0.0115
-4 -8 8 -0.2427 -0.0021
-4 -8 9 -0.0070 0.0178
-4 -8 10 0.1678 -0.0306
-4 -7 1 1.6071 -0.0003
-4 -7 2 -0.8391 -0.0049
-4 -7 3 0.1575 0.0081
-4 -7 4 0.1468 -0.0064
-4 -7 5 -0.0167 0.0017
-4 -7 6 -0.3105 0.0036
-4 -7 7 0.4959 -0.0098
-4 -7 8 -0.3821 0.0158
-4 -7 9 0.0895 -0.0145
-4 -7 10 0.1468 -0.0006
-4 -6 1 2.4099 0.0049
-4 -6 2 -1.7222 -0.0093
-4 -6 3 0.8544 0.0039
-4 -6 4 -0.1550 0.0040
-4 -6 5 -0.1121 -0.0034
-4 -6 7 0.3862 0.0101
-4 -6 8 -0.5159 -0.0011
-4 -6 9 0.3266 -0.0149
-4 -6 10 -0.0084 0.0213
-4 -5 1 3.0298 -0.0104
-4 -5 2 -2.6180 -0.0008
-4 -5 3 1.7354 0.0028
-4 -5 4 -0.7777 0.0064
-4 -5 5 0.1227 -0.0121
-4 -5 6 0.0464 0.0036
-4 -5 7 0.1790 0.0106
-4 -5 8 -0.4831 -0.0137
-4 -5 9 0.5463 0.0025
-4 -5 10 -0.3025 0.0102
-4 -4 1 3.0722 -0.0124
-4 -4 2 -3.2445 0.0113
-4 -4 3 2.6783 -0.0039
-4 -4 4 -1.6489 0.0029
-4 -4 5 0.6594 -0.0081
-4 -4 6 -0.0868 0.0080
-4 -4 7 0.0245 0.0005
-4 -4 8 -0.2972 -0.0069
-4 -4 9 0.5786 0.0039
-4 -4 10 -0.5947 0.0012
-4 -4 11 0.3124 -0.0005
-4 -3 1 2.5173 0.0070
-4 -3 2 -3.1000 0.0038
-4 -3 3 3.1760 -0.0053
-4 -3 4 -2.5327 0.0006
-4 -3 5 1.4845 0.0009
-4 -3 6 -0.5386 0.0006
-4 -3 7 0.0448 0.0007
-4 -3 8 -0.0520 -0.0030
-4 -3 9 0.3490 0.0005
-4 -3 10 -0.6094 0.0036
-4 -3 11 0.5883 -0.0003
-4 -3 12 -0.2746 -0.0085
-4 -3 13 -0.1253 0.0077
-4 -3 14 0.3673 0.0097
-4 -3 15 -0.3535 -0.0302
-4 -2 1 2.3729 0.0121
-4 -2 2 -2.5695 -0.0066
-4 -2 3 2.9289 -0.0005
-4 -2 4 -2.8738 0.0018
-4 -2 5 2.2373 0.0007
-4 -2 6 -1.2782 -0.0017
-4 -2 7 0.4279 0.0016
-4 -2 8 -0.0049 -0.0025
-4 -2 9 0.0504 0.0017
-4 -2 10 -0.3369 0.0027
-4 -2 11 0.5340 -0.0049
-4 -2 12 -0.4383 -0.0001
-4 -2 13 0.1007 0.0063
-4 -2 14 0.2478 -0.0037
-4 -2 15 -0.3982 -0.0057
-4 -2 16 0.3116 0.0096
-4 -1 1 3.1667 0.0027
-4 -1 2 -2.5486 -0.0058
-4 -1 3 2.5250 0.0033
-4 -1 4 -2.6267 0.0015
-4 -1 5 2.4335 -0.0034
-4 -1 6 -1.8288 0.0023
-4 -1 7 1.0029 -0.0011
-4 -1 8 -0.2974 0.0003
-4 -1 9 -0.0177 0.0004
-4 -1 10 -0.0705 0.0005
-4 -1 11 0.3094 -0.0033
-4 -1 12 -0.3875 0.0049
-4 -1 13 0.1901 -0.0038
-4 -1 14 0.1343 0.0032
-4 -1 15 -0.3468 -0.0050
-4 -1 16 0.3366 0.0050
-4 0 1 4.1051 0.0008
-4 0 2 -3.0148 -0.0032
-4 0 3 2.4507 0.0047
-4 0 4 -2.3012 -0.0025
-4 0 5 2.1973 -0.0016
-4 0 6 -1.8689 0.0028
-4 0 7 1.2819 -0.0002
-4 0 8 -0.6039 -0.0027
-4 0 9 0.0921 0.0031
-4 0 10 0.0727 -0.0018
-4 0 11 0.0639 0.0001
-4 0 12 -0.2472 0.0012
-4 0 13 0.2307 -0.0025
-4 0 14 0.0040 0.0042
-4 0 15 -0.2566 -0.0061
-4 0 16 0.3322 0.0069
-4 0 17 -0.2225 -0.0051
-4 1 1 4.3251 0.0026
-4 1 2 -3.4192 -0.0022
-4 1 3 2.5790 0.0017
-4 1 4 -2.1335 -0.0020
-4 1 5 1.9381 0.0006
-4 1 6 -1.6981 0.0020
-4 1 7 1.2688 -0.0015
-4 1 8 -0.7094 -0.0033
-4 1 9 0.1851 0.0072
-4 1 10 0.1392 -0.0064
-4 1 11 -0.1867 0.0026
-4 1 12 0.0337 0.0001
-4 1 13 0.1198 -0.0009
-4 1 14 -0.1052 0.0020
-4 1 15 -0.0656 -0.0037
-4 1 16 0.2262 0.0040
-4 1 17 -0.2389 -0.0019
-4 2 1 3.5860 -0.0014
-4 2 2 -3.4431 -0.0004
-4 2 3 2.7805 -0.0022
-4 2 4 -2.1479 0.0032
-4 2 5 1.7907 -0.0011
-4 2 6 -1.5763 0.0012
-4 2 7 1.2773 -0.0043
-4 2 8 -0.8328 0.0046
-4 2 9 0.3528 0.0002
-4 2 10 0.0263 -0.0047
-4 2 11 -0.2306 0.0038
-4 2 12 0.2489 0.0006
-4 2 13 -0.1308 -0.0044
-4 2 14 -0.0075 0.0074
-4 2 15 0.0443 -0.0109
-4 2 16 0.0415 0.0126
-4 2 17 -0.1465 -0.0086
-4 3 1 2.1735 -0.0024
-4 3 2 -2.8124 0.0007
-4 3 3 2.7773 -0.0016
-4 3 4 -2.3060 0.0035
-4 3 5 1.8069 -0.0012
-4 3 6 -1.4877 -0.0027
-4 3 7 1.2638 0.0015
-4 3 8 -0.9768 0.0039
-4 3 9 0.6068 -0.0056
-4 3 10 -0.2539 0.0011
-4 3 11 -0.0002 0.0032
-4 3 12 0.1426 -0.0030
-4 3 13 -0.1775 0.0002
-4 3 14 0.1112 0.0030
-4 3 15 0.0000 -0.0086
-4 3 16 -0.0547 0.0166
-4 4 1 0.8487 0.0102
-4 4 2 -1.6638 -0.0041
-4 4 3 2.1660 0.0014
-4 4 4 -2.1920 -0.0004
-4 4 5 1.8743 0.0014
-4 4 6 -1.4880 -0.0046
-4 4 7 1.1949 0.0059
-4 4 8 -0.9654 -0.0027
-4 4 9 0.7150 -0.0009
-4 4 10 -0.4397 0.0002
-4 4 11 0.2001 0.0025
-4 4 12 -0.0340 -0.0031
-4 4 13 -0.0610 0.0035
-4 4 14 0.0850 -0.0077
-4 4 15 -0.0356 0.0120
-4 4 16 -0.0473 -0.0085
-4 5 1 0.1328 0.0221
-4 5 2 -0.6728 -0.0125
-4 5 3 1.2041 0.0038
-4 5 4 -1.5470 -0.0019
-4 5 5 1.6172 0.0041
-4 5 6 -1.4663 -0.0049
-4 5 7 1.2189 0.0021
-4 5 8 -0.9681 0.0021
-4 5 9 0.7331 -0.0032
-4 5 10 -0.4995 -0.0002
-4 5 11 0.2705 0.0024
-4 5 12 -0.0756 0.0028
-4 5 13 -0.0538 -0.0104
-4 5 14 0.1032 0.0072
-4 5 15 -0.0800 0.0098
-4 6 1 -0.1137 0.0150
-4 6 2 -0.1695 -0.0098
-4 6 3 0.5025 -0.0001
-4 6 4 -0.7962 0.0030
-4 6 5 1.0169 0.0030
-4 6 6 -1.1474 -0.0085
-4 6 7 1.1631 0.0048
-4 6 8 -1.0550 0.0052
-4 6 9 0.8577 -0.0106
-4 6 10 -0.6285 0.0050
-4 6 11 0.4011 0.0036
-4 6 12 -0.1826 -0.0005
-4 6 13 -0.0071 -0.0169
-4 6 14 0.1222 0.0312
-4 6 15 -0.1363 -0.0236
-4 7 1 -0.1306 0.0071
-4 7 2 0.0124 -0.0013
-4 7 3 0.1873 -0.0081
-4 7 4 -0.3699 0.0129
-4 7 5 0.5164 -0.0071
-4 7 6 -0.6697 -0.0043
-4 7 7 0.8336 0.0092
-4 7 8 -0.9346 -0.0027
-4 7 9 0.9001 -0.0061
-4 7 10 -0.7446 0.0046
-4 7 11 0.5442 0.0075
-4 7 12 -0.3509 -0.0153
-4 7 13 0.1717 0.0047
-4 7 14 -0.0224 0.0187
-4 8 1 -0.0567 0.0109
-4 8 2 0.0421 -0.0063
-4 8 3 0.0694 -0.0016
-4 8 4 -0.2089 0.0099
-4 8 5 0.3144 -0.0140
-4 8 6 -0.3934 0.0109
-4 8 7 0.4916 -0.0047
-4 8 8 -0.6082 0.0023
-4 8 9 0.6749 -0.0039
-4 8 10 -0.6325 0.0022
-4 8 11 0.5015 0.0079
-4 8 12 -0.3523 -0.0210
-4 9 1 0.0022 0.0017
-4 9 2 0.0410 -0.0075
-4 9 3 0.0059 0.0133
-4 9 4 -0.1092 -0.0130
-4 9 5 0.2163 0.0026
-4 9 6 -0.2923 0.0124
-4 9 7 0.3374 -0.0221
-4 9 8 -0.3689 0.0229
-4 9 9 0.3880 -0.0182
-4 9 10 -0.3720 0.0108
-4 9 11 0.3065 -0.0010
-4 10 1 0.0925 -0.0166
-4 10 2 0.0242 0.0114
-4 10 3 -0.0501 0.0064
-4 10 4 -0.0016 -0.0246
-4 10 5 0.0811 0.0257
-4 10 6 -0.1542 -0.0063
-4 10 7 0.2048 -0.0183
-4 10 8 -0.2212 0.0307
-3 -12 1 0.3177 0.0107
-3 -11 1 0.4876 0.0042
-3 -11 2 -0.5652 -0.0016
-3 -11 3 0.5978 -0.0083
-3 -11 4 -0.5669 0.0115
-3 -11 5 0.4428 0.0037
-3 -10 1 0.4196 0.0001
-3 -10 2 -0.5625 0.0004
-3 -10 3 0.7482 -0.0053
-3 -10 4 -0.8735 0.0098
-3 -10 5 0.8572 -0.0040
-3 -10 6 -0.6694 -0.0154
-3 -10 7 0.3798 0.0386
-3 -9 1 0.3372 0.0014
-3 -9 2 -0.2525 -0.0034
-3 -9 3 0.4799 0.0024
-3 -9 4 -0.8093 0.0008
-3 -9 5 1.0160 -0.0018
-3 -9 6 -0.9709 -0.0023
-3 -9 7 0.6895 0.0111
-3 -9 8 -0.3146 -0.0229
-3 -9 9 0.0278 0.0350
-3 -8 1 0.8976 -0.0093
-3 -8 2 -0.2333 0.0034
-3 -8 3 0.0771 0.0031
-3 -8 4 -0.3908 -0.0059
-3 -8 5 0.8592 0.0066
-3 -8 6 -1.1185 -0.0056
-3 -8 7 0.9941 -0.0002
-3 -8 8 -0.5741 0.0085
-3 -8 9 0.1052 -0.0077
-3 -8 10 0.1859 -0.0102
-3 -8 11 -0.2276 0.0363
-3 -7 1 2.2045 -0.0117
-3 -7 2 -1.0777 0.0118
-3 -7 3 0.2268 -0.0056
-3 -7 4 -0.0158 -0.0006
-3 -7 5 0.4144 0.0055
-3 -7 6 -1.0042 -0.0101
-3 -7 7 1.2886 0.0091
-3 -7 8 -1.0546 0.0043
-3 -7 9 0.4790 -0.0240
-3 -7 10 0.0736 0.0315
-3 -7 11 -0.3427 -0.0158
-3 -6 1 3.6925 -0.0055
-3 -6 2 -2.5315 0.0051
-3 -6 3 1.1840 -0.0043
-3 -6 4 -0.2207 0.0030
-3 -6 5 0.0177 -0.0009
-3 -6 6 -0.5065 -0.0042
-3 -6 7 1.1834 0.0114
-3 -6 8 -1.4668 -0.0124
-3 -6 9 1.1352 0.0005
-3 -6 10 -0.4473 0.0188
-3 -6 11 -0.1456 -0.0309
-3 -5 1 5.0349 -0.0193
-3 -5 2 -4.1835 0.0084
-3 -5 3 2.6654 -0.0008
-3 -5 4 -1.1338 0.0000
-3 -5 5 0.1600 -0.0022
-3 -5 6 -0.0253 0.0021
-3 -5 7 0.5788 0.0019
-3 -5 8 -1.2795 -0.0076
-3 -5 9 1.5397 0.0107
-3 -5 10 -1.1556 -0.0082
-3 -4 1 5.8088 -0.0286
-3 -4 2 -5.7667 0.0236
-3 -4 3 4.4588 -0.0091
-3 -4 4 -2.6142 0.0004
-3 -4 5 1.0034 -0.0007
-3 -4 6 -0.1043 0.0027
-3 -4 7 0.0437 -0.0024
-3 -4 8 -0.6007 0.0021
-3 -4 9 1.2652 -0.0021
-3 -3 1 5.3104 -0.0076
-3 -3 2 -6.4683 0.0177
-3 -3 3 6.0279 -0.0116
-3 -3 4 -4.3818 0.0001
-3 -3 6 -0.8733 -0.0001
-3 -3 7 0.0785 -0.0008
-3 -3 8 -0.0524 -0.0002
-3 -3 9 0.5664 -0.0026
-3 -3 10 -1.1732 0.0067
-3 -3 11 1.3941 -0.0038
-3 -3 12 -1.0337 -0.0067
-3 -3 13 0.3173 0.0148
-3 -3 14 0.3152 -0.0138
-3 -3 15 -0.5578 0.0077
-3 -2 1 3.9130 0.0047
-3 -2 2 -5.7416 0.0003
-3 -2 3 6.4372 -0.0026
-3 -2 4 -5.6664 -0.0035
-3 -2 5 3.9661 0.0086
-3 -2 6 -2.1391 -0.0050
-3 -2 7 0.7535 -0.0008
-3 -2 8 -0.0521 0.0004
-3 -2 9 0.0413 0.0029
-3 -2 10 -0.5080 -0.0020
-3 -2 11 1.0380 -0.0015
-3 -2 12 -1.2089 0.0012
-3 -2 13 0.8684 0.0027
-3 -2 14 -0.2324 -0.0052
-3 -2 15 -0.3063 0.0067
-3 -2 16 0.4828 -0.0118
-3 -1 1 2.9934 -0.0123
-3 -1 2 -4.3695 0.0011
-3 -1 3 5.5818 0.0018
-3 -1 4 -5.7698 -0.0026
-3 -1 5 4.8716 0.0056
-3 -1 6 -3.3667 -0.0057
-3 -1 7 1.8124 -0.0000
-3 -1 8 -0.6225 0.0048
-3 -1 9 0.0381 -0.0025
-3 -1 10 -0.0807 -0.0028
-3 -1 11 0.5021 0.0046
-3 -1 12 -0.8925 -0.0026
-3 -1 13 0.9378 0.0005
-3 -1 14 -0.6100 0.0010
-3 -1 15 0.1339 -0.0011
-3 -1 16 0.2122 -0.0031
-3 -1 17 -0.2883 0.0116
-3 0 1 3.1341 -0.0212
-3 0 2 -3.3882 0.0105
-3 0 3 4.2768 0.0003
-3 0 4 -4.8932 -0.0023
-3 0 5 4.7447 -0.0002
-3 0 6 -3.8956 0.0007
-3 0 7 2.6634 -0.0002
-3 0 8 -1.3987 0.0018
-3 0 9 0.4459 -0.0031
-3 0 10 -0.0515 0.0012
-3 0 11 0.1890 0.0019
-3 0 12 -0.5424 -0.0026
-3 0 13 0.7454 0.0010
-3 0 14 -0.6497 -0.0000
-3 0 15 0.3611 0.0016
-3 0 16 -0.0723 -0.0055
-3 0 17 -0.0928 0.0094
-3 1 1 3.6822 -0.0014
-3 1 2 -3.0290 0.0075
-3 1 3 3.1806 -0.0028
-3 1 4 -3.6875 -0.0035
-3 1 5 3.9301 0.0028
-3 1 6 -3.6387 0.0019
-3 1 7 2.8894 -0.0032
-3 1 8 -1.8908 0.0006
-3 1 9 0.9063 0.0015
-3 1 10 -0.2334 -0.0015
-3 1 11 0.0516 0.0011
-3 1 12 -0.2555 -0.0008
-3 1 13 0.5220 -0.0002
-3 1 14 -0.5874 0.0006
-3 1 15 0.4331 0.0028
-3 1 16 -0.2086 -0.0107
-3 1 17 0.0420 0.0184
-3 1 18 0.0381 -0.0189
-3 2 1 3.6396 0.0186
-3 2 2 -2.9661 -0.0064
-3 2 3 2.5706 -0.0052
-3 2 4 -2.6693 0.0050
-3 2 5 2.9548 0.0019
-3 2 6 -3.0168 -0.0043
-3 2 7 2.6810 0.0007
-3 2 8 -2.0205 0.0026
-3 2 9 1.2234 -0.0024
-3 2 10 -0.5137 0.0015
-3 2 11 0.0957 -0.0020
-3 2 12 -0.0451 0.0024
-3 2 13 0.2361 -0.0021
-3 2 14 -0.4271 0.0021
-3 2 15 0.4480 -0.0014
-3 2 16 -0.3055 -0.0033
-3 2 17 0.1188 0.0128
-3 2 18 0.0112 -0.0209
-3 3 1 2.5936 0.0109
-3 3 2 -2.6005 -0.0125
-3 3 4 -2.1263 0.0130
-3 3 5 2.1971 -0.0101
-3 3 6 -2.3568 -0.0022
-3 3 7 2.3283 0.0086
-3 3 8 -1.9876 -0.0048
-3 3 9 1.4244 -0.0019
-3 3 10 -0.8281 0.0057
-3 3 11 0.3631 -0.0071
-3 3 12 -0.1191 0.0068
-3 3 13 0.1016 -0.0039
-3 3 14 -0.2283 0.0001
-3 3 15 0.3541 0.0008
-3 3 16 -0.3552 0.0012
-3 3 17 0.2176 -0.0012
-3 4 1 1.2281 -0.0037
-3 4 2 -1.6863 -0.0041
-3 4 3 1.8649 0.0046
-3 4 4 -1.8200 0.0052
-3 4 5 1.7626 -0.0122
-3 4 6 -1.8193 0.0064
-3 4 7 1.9001 0.0049
-3 4 8 -1.8163 -0.0095
-3 4 9 1.4940 0.0061
-3 4 10 -1.0397 -0.0011
-3 4 11 0.6224 -0.0020
-3 4 12 -0.3399 0.0034
-3 4 13 0.2025 -0.0010
-3 4 14 -0.1851 -0.0065
-3 4 15 0.2432 0.0141
-3 4 16 -0.2952 -0.0141
-3 4 17 0.2574 0.0067
-3 5 1 0.4401 0.0049
-3 5 2 -0.7983 -0.0009
-3 5 3 1.1246 0.0033
-3 5 4 -1.3090 -0.0046
-3 5 5 1.3685 0.0010
-3 5 6 -1.4079 0.0026
-3 5 7 1.4798 -0.0028
-3 5 8 -1.5123 0.0015
-3 5 9 1.3927 -0.0000
-3 5 10 -1.1016 -0.0026
-3 5 11 0.7419 0.0044
-3 5 12 -0.4431 -0.0020
-3 5 13 0.2641 -0.0016
-3 5 14 -0.1864 -0.0027
-3 5 15 0.1675 0.0164
-3 5 16 -0.1702 -0.0283
-3 5 17 0.1586 0.0278
-3 6 1 0.2077 0.0147
-3 6 2 -0.4012 -0.0070
-3 6 3 0.5880 0.0008
-3 6 4 -0.7288 -0.0018
-3 6 5 0.8431 0.0068
-3 6 6 -0.9656 -0.0087
-3 6 7 1.0952 0.0032
-3 6 8 -1.1863 0.0069
-3 6 9 1.1820 -0.0129
-3 6 10 -1.0523 0.0080
-3 6 11 0.8146 0.0029
-3 6 12 -0.5339 -0.0058
-3 6 13 0.2948 -0.0046
-3 6 14 -0.1504 0.0152
-3 6 15 0.0902 -0.0096
-3 6 16 -0.0629 -0.0095
-3 7 1 0.1152 0.0044
-3 7 2 -0.2574 -0.0044
-3 7 3 0.3802 -0.0020
-3 7 4 -0.4206 0.0069
-3 7 5 0.4363 -0.0029
-3 7 6 -0.5256 -0.0072
-3 7 7 0.6956 0.0123
-3 7 8 -0.8522 -0.0052
-3 7 9 0.9107 -0.0072
-3 7 10 -0.8702 0.0094
-3 7 11 0.7674 0.0037
-3 7 12 -0.6130 -0.0174
-3 7 13 0.4127 0.0120
-3 7 14 -0.2167 0.0107
-3 7 15 0.0903 -0.0277
-3 8 1 0.0749 -0.0017
-3 8 2 -0.1401 0.0008
-3 8 3 0.2350 -0.0032
-3 8 4 -0.2818 0.0088
-3 8 5 0.2692 -0.0114
-3 8 6 -0.2804 0.0048
-3 8 7 0.3832 0.0071
-3 8 8 -0.5294 -0.0129
-3 8 9 0.6096 0.0076
-3 8 10 -0.5867 -0.0011
-3 8 11 0.5207 0.0077
-3 8 12 -0.4623 -0.0259
-3 8 13 0.3870 0.0361
-3 8 14 -0.2629 -0.0231
-3 9 1 0.0754 -0.0003
-3 9 2 -0.0857 0.0003
-3 9 3 0.1138 0.0013
-3 9 4 -0.1454 -0.0003
-3 9 5 0.1635 -0.0049
-3 9 6 -0.1833 0.0085
-3 9 7 0.2376 -0.0041
-3 9 8 -0.3198 -0.0050
-3 9 9 0.3702 0.0093
-3 9 10 -0.3415 -0.0065
-3 9 11 0.2610 0.0058
-3 9 12 -0.1961 -0.0158
-3 10 1 0.0842 -0.0077
-3 10 2 -0.0792 0.0100
-3 10 3 0.0776 -0.0025
-3 10 4 -0.0713 -0.0079
-3 10 5 0.0677 0.0098
-3 10 6 -0.0888 -0.0013
-3 10 7 0.1406 -0.0070
-3 10 8 -0.1971 0.0062
-3 10 9 0.2187 0.0002
-3 10 10 -0.1861 -0.0034
-3 11 1 0.0926 -0.0079
-3 11 2 -0.0732 0.0206
-3 11 3 0.0647 -0.0170
-3 11 4 -0.0596 -0.0004
-3 11 5 0.0389 0.0147
-3 11 6 -0.0203 -0.0121
-2 -12 1 0.3211 0.0427
-2 -11 1 0.4981 0.0257
-2 -11 2 -0.6119 -0.0393
-2 -11 3 0.6644 0.0251
-2 -11 4 -0.5984 0.0066
-2 -11 5 0.3941 -0.0299
-2 -10 1 0.4529 -0.0034
-2 -10 2 -0.6276 -0.0106
-2 -10 3 0.8484 0.0151
-2 -10 4 -1.0107 -0.0020
-2 -10 5 0.9758 -0.0193
-2 -10 6 -0.6987 0.0293
-2 -10 7 0.3201 -0.0167
-2 -10 8 -0.0561 -0.0107
-2 -9 1 0.2662 0.0044
-2 -9 2 -0.2958 0.0035
-2 -9 3 0.5936 -0.0066
-2 -9 4 -0.9998 0.0050
-2 -9 5 1.2782 -0.0057
-2 -9 6 -1.2302 0.0115
-2 -9 7 0.8546 -0.0144
-2 -9 8 -0.3773 0.0033
-2 -9 9 0.0686 0.0215
-2 -9 10 -0.0134 -0.0461
-2 -8 1 0.5932 0.0199
-2 -8 2 -0.0957 -0.0093
-2 -8 3 0.1110 -0.0073
-2 -8 4 -0.5779 0.0147
-2 -8 5 1.1865 -0.0070
-2 -8 6 -1.5475 -0.0045
-2 -8 7 1.4320 0.0056
-2 -8 8 -0.9204 0.0009
-2 -8 9 0.3303 0.0011
-2 -8 10 0.0328 -0.0190
-2 -8 11 -0.0920 0.0416
-2 -7 1 1.7905 0.0104
-2 -7 2 -0.7374 -0.0100
-2 -7 3 0.0709 0.0026
-2 -7 4 -0.0960 0.0090
-2 -7 5 0.7231 -0.0127
-2 -7 6 -1.5046 0.0024
-2 -7 7 1.9182 0.0107
-2 -7 8 -1.7103 -0.0119
-2 -7 9 1.0353 0.0035
-2 -7 10 -0.2947 -0.0010
-2 -7 11 -0.1685 0.0111
-2 -7 12 0.2712 -0.0228
-2 -6 1 3.2891 0.0072
-2 -6 2 -2.1055 -0.0006
-2 -6 3 0.8577 0.0017
-2 -6 4 -0.1173 -0.0030
-2 -6 5 0.1867 -0.0019
-2 -6 6 -0.9370 0.0071
-2 -6 7 1.8401 -0.0040
-2 -6 8 -2.2898 -0.0041
-2 -6 9 2.0087 0.0084
-2 -6 10 -1.1986 -0.0079
-2 -6 11 0.3242 0.0085
-2 -6 12 0.2394 -0.0095
-2 -6 13 -0.3997 0.0031
-2 -5 1 4.7463 0.0168
-2 -5 2 -3.7961 -0.0049
-2 -5 3 2.2186 -0.0012
-2 -5 4 -0.8175 -0.0038
-2 -5 5 0.0975 0.0099
-2 -5 6 -0.2389 -0.0061
-2 -5 7 1.0547 -0.0047
-2 -5 8 -2.0046 0.0104
-2 -5 9 2.4681 -0.0059
-2 -5 10 -2.1579 -0.0048
-2 -5 11 1.2911 0.0155
-2 -5 12 -0.3582 -0.0216
-2 -5 13 -0.2528 0.0167
-2 -5 14 0.4420 0.0018
-2 -4 1 5.8240 0.0089
-2 -4 2 -5.9024 -0.0080
-2 -4 3 4.2347 0.0034
-2 -4 4 -2.1751 -0.0007
-2 -4 5 0.6668 0.0042
-2 -4 6 -0.0378 -0.0089
-2 -4 7 0.2569 0.0058
-2 -4 8 -1.0722 0.0050
-2 -4 9 1.9894 -0.0135
-2 -4 10 -2.4355 0.0113
-2 -4 11 2.1276 0.0007
-2 -4 12 -1.2659 -0.0151
-2 -4 13 0.3326 0.0237
-2 -4 14 0.2759 -0.0203
-2 -4 15 -0.4474 0.0050
-2 -3 1 4.7080 -0.0033
-2 -3 2 -7.3844 0.0021
-2 -3 3 6.8169 0.0045
-2 -3 4 -4.4335 -0.0066
-2 -3 6 -0.5130 0.0017
-2 -3 7 0.0233 0.0007
-2 -3 8 -0.3082 -0.0026
-2 -3 9 1.0789 -0.0015
-2 -3 10 -1.9177 0.0078
-2 -3 11 2.3243 -0.0091
-2 -3 12 -2.0244 0.0043
-2 -3 13 1.1854 0.0027
-2 -3 14 -0.2710 -0.0082
-2 -3 15 -0.3076 0.0105
-2 -3 16 0.4270 -0.0088
-2 -2 1 0.0969 0.0088
-2 -2 2 -5.8745 0.0028
-2 -2 3 8.1220 -0.0024
-2 -2 4 -6.9333 -0.0079
-2 -2 5 4.1847 0.0110
-2 -2 6 -1.7483 -0.0015
-2 -2 7 0.4095 -0.0073
-2 -2 9 0.3822 0.0025
-2 -2 10 -1.0908 -0.0057
-2 -2 11 1.8370 0.0029
-2 -2 12 -2.1878 0.0019
-2 -2 13 1.8911 -0.0067
-2 -2 14 -1.0926 0.0103
-2 -2 15 0.2323 -0.0094
-2 -2 16 0.2827 0.0025
-2 -2 17 -0.3425 0.0064
-2 -1 1 -5.7115 0.0208
-2 -1 2 -1.1019 -0.0122
-2 -1 3 6.1755 -0.0024
-2 -1 4 -7.6471 0.0040
-2 -1 5 6.1465 0.0054
-2 -1 6 -3.5805 -0.0082
-2 -1 7 1.4923 -0.0010
-2 -1 8 -0.3964 0.0094
-2 -1 9 0.1428 -0.0066
-2 -1 10 -0.4579 -0.0024
-2 -1 11 1.0915 0.0078
-2 -1 12 -1.7198 -0.0065
-2 -1 13 1.9787 0.0008
-2 -1 14 -1.6803 0.0067
-2 -1 15 0.9693 -0.0122
-2 -1 16 -0.2316 0.0109
-2 -1 17 -0.1838 -0.0034
-2 -1 18 0.2053 -0.0038
-2 0 1 -8.6424 0.0060
-2 0 2 3.8864 -0.0143
-2 0 3 1.8092 0.0069
-2 0 4 -5.5162 0.0072
-2 0 5 6.2418 -0.0106
-2 0 6 -4.8796 0.0025
-2 0 7 2.9090 0.0027
-2 0 8 -1.3249 0.0012
-2 0 9 0.4527 -0.0059
-2 0 10 -0.2540 0.0039
-2 0 11 0.5580 0.0014
-2 0 12 -1.1033 -0.0034
-2 0 13 1.5694 0.0009
-2 0 14 -1.6920 0.0027
-2 0 15 1.3898 -0.0041
-2 0 16 -0.8080 0.0015
-2 0 17 0.2359 0.0032
-2 0 18 0.0783 -0.0050
-2 1 1 -7.2023 0.0014
-2 1 2 5.9901 -0.0030
-2 1 3 -2.1181 0.0066
-2 1 4 -1.9284 -0.0013
-2 1 5 4.2576 -0.0086
-2 1 6 -4.5657 0.0104
-2 1 7 3.6171 -0.0027
-2 1 8 -2.2878 -0.0037
-2 1 9 1.1354 0.0031
-2 1 10 -0.4525 -0.0003
-2 1 11 0.3373 0.0009
-2 1 12 -0.6593 -0.0028
-2 1 13 1.1123 0.0015
-2 1 14 -1.3997 0.0021
-2 1 15 1.3800 -0.0026
-2 1 16 -1.0764 -0.0034
-2 1 17 0.6207 0.0125
-2 1 18 -0.1973 -0.0162
-2 2 1 -3.5254 0.0257
-2 2 2 4.8620 -0.0115
-2 2 3 -3.6682 0.0020
-2 2 4 0.9465 -0.0004
-2 2 5 1.6234 -0.0002
-2 2 6 -3.0131 0.0021
-2 2 7 3.1865 -0.0012
-2 2 8 -2.5919 -0.0031
-2 2 9 1.6811 0.0052
-2 2 10 -0.8262 -0.0024
-2 2 11 0.3403 -0.0005
-2 2 12 -0.3510 -0.0006
-2 2 13 0.6976 0.0034
-2 2 14 -1.0576 -0.0032
-2 2 15 1.1933 0.0002
-2 2 16 -1.0643 -0.0004
-2 2 17 0.7600 0.0070
-2 2 18 -0.4015 -0.0150
-2 3 1 -0.6435 0.0178
-2 3 2 2.4517 -0.0213
-2 3 3 -3.0262 0.0082
-2 3 4 2.0804 0.0037
-2 3 5 -0.3085 -0.0037
-2 3 6 -1.3088 -0.0024
-2 3 7 2.1922 0.0057
-2 3 8 -2.2918 -0.0051
-2 3 9 1.8369 0.0033
-2 3 10 -1.1359 -0.0002
-2 3 11 0.5160 -0.0043
-2 3 12 -0.2382 0.0066
-2 3 13 0.3544 -0.0042
-2 3 14 -0.6750 -0.0002
-2 3 15 0.9225 0.0009
-2 3 16 -0.9324 0.0028
-2 3 17 0.7255 -0.0057
-2 3 18 -0.4312 0.0031
-2 4 1 0.4347 -0.0289
-2 4 2 0.7041 0.0061
-2 4 3 -1.6472 0.0046
-2 4 4 1.8350 0.0002
-2 4 5 -1.1469 -0.0049
-2 4 6 -0.0361 0.0003
-2 4 7 1.1311 0.0064
-2 4 8 -1.7195 -0.0064
-2 4 9 1.7102 0.0018
-2 4 10 -1.2830 0.0010
-2 4 11 0.7375 -0.0015
-2 4 12 -0.3455 0.0024
-2 4 13 0.2436 -0.0033
-2 4 14 -0.3904 0.0023
-2 4 15 0.6106 -0.0010
-2 4 16 -0.7118 0.0035
-2 4 17 0.6085 -0.0101
-2 4 18 -0.3677 0.0156
-2 5 1 0.6101 -0.0317
-2 5 2 -0.0421 0.0269
-2 5 3 -0.6455 -0.0110
-2 5 4 1.1491 0.0011
-2 5 5 -1.1803 0.0001
-2 5 6 0.6639 -0.0010
-2 5 7 0.1751 0.0042
-2 5 8 -0.9380 -0.0035
-2 5 9 1.3040 -0.0022
-2 5 10 -1.2115 0.0055
-2 5 11 0.8464 -0.0022
-2 5 12 -0.4768 -0.0036
-2 5 13 0.2803 0.0063
-2 5 14 -0.2784 -0.0057
-2 5 15 0.3784 0.0043
-2 5 16 -0.4526 -0.0016
-2 5 17 0.4100 -0.0036
-2 6 1 0.6036 -0.0005
-2 6 2 -0.3582 0.0048
-2 6 3 -0.0872 -0.0037
-2 6 4 0.5770 0.0006
-2 6 5 -0.8823 -0.0002
-2 6 6 0.8300 0.0010
-2 6 7 -0.4215 -0.0006
-2 6 8 -0.1574 0.0018
-2 6 9 0.6452 -0.0063
-2 6 10 -0.8547 0.0097
-2 6 11 0.7705 -0.0072
-2 6 12 -0.5329 0.0016
-2 6 13 0.3238 0.0012
-2 6 14 -0.2387 -0.0008
-2 6 15 0.2474 0.0005
-2 6 16 -0.2579 -0.0009
-2 6 17 0.2065 -0.0003
-2 7 1 0.4542 -0.0127
-2 7 2 -0.4622 -0.0022
-2 7 3 0.2454 0.0120
-2 7 4 0.1533 -0.0110
-2 7 5 -0.5333 0.0019
-2 7 6 0.6871 0.0073
-2 7 7 -0.5616 -0.0104
-2 7 8 0.2619 0.0092
-2 7 9 0.0680 -0.0083
-2 7 10 -0.3307 0.0067
-2 7 11 0.4717 -0.0016
-2 7 12 -0.4710 -0.0031
-2 7 13 0.3699 -0.0002
-2 7 14 -0.2596 0.0102
-2 7 15 0.2013 -0.0167
-2 7 16 -0.1717 0.0142
-2 8 1 0.2717 -0.0317
-2 8 2 -0.3756 0.0206
-2 8 3 0.3437 0.0004
-2 8 4 -0.1096 -0.0132
-2 8 5 -0.2283 0.0093
-2 8 6 0.4587 0.0034
-2 8 7 -0.4617 -0.0111
-2 8 8 0.3131 0.0098
-2 8 9 -0.1595 -0.0053
-2 8 10 0.0471 0.0005
-2 8 11 0.0711 0.0078
-2 8 12 -0.2032 -0.0184
-2 8 13 0.2816 0.0202
-2 8 14 -0.2641 -0.0064
-2 8 15 0.1954 -0.0123
-2 9 1 0.1373 -0.0061
-2 9 2 -0.2499 0.0171
-2 9 3 0.2873 -0.0119
-2 9 4 -0.1919 -0.0017
-2 9 5 -0.0240 0.0087
-2 9 6 0.2360 -0.0055
-2 9 7 -0.3065 0.0016
-2 9 8 0.2324 -0.0043
-2 9 9 -0.1413 0.0090
-2 9 10 0.1269 -0.0096
-2 9 11 -0.1421 0.0101
-2 9 12 0.0903 -0.0180
-2 9 13 0.0266 0.0288
-2 10 1 -0.0105 0.0126
-2 10 2 -0.1177 -0.0007
-2 10 3 0.2044 -0.0056
-2 10 4 -0.1987 0.0022
-2 10 5 0.0970 0.0036
-2 10 6 0.0413 -0.0060
-2 10 7 -0.1281 0.0087
-2 10 8 0.1227 -0.0164
-2 10 9 -0.0729 0.0244
-2 10 10 0.0609 -0.0231
-2 10 11 -0.1052 0.0130
-2 10 12 0.1432 -0.0066
-2 11 1 -0.0801 0.0063
-2 11 2 0.0103 0.0037
-2 11 3 0.0934 -0.0081
-2 11 4 -0.1620 0.0033
-2 11 5 0.1539 0.0037
-2 11 6 -0.0923 -0.0058
-2 11 7 0.0309 0.0060
-2 11 8 -0.0010 -0.0119
-1 -12 1 0.0489 -0.0076
-1 -11 1 0.1508 -0.0023
-1 -11 2 -0.3258 -0.0049
-1 -11 3 0.5117 0.0099
-1 -11 4 -0.5688 -0.0116
-1 -11 5 0.4441 0.0086
-1 -10 1 0.1813 -0.0212
-1 -10 2 -0.3582 0.0068
-1 -10 3 0.6437 0.0091
-1 -10 4 -0.9092 -0.0153
-1 -10 5 0.9702 0.0092
-1 -10 6 -0.7722 0.0046
-1 -10 7 0.4579 -0.0208
-1 -10 8 -0.2128 0.0338
-1 -9 1 0.0535 -0.0120
-1 -9 2 -0.1620 0.0157
-1 -9 3 0.4757 -0.0088
-1 -9 4 -0.9056 -0.0037
-1 -9 5 1.2439 0.0097
-1 -9 6 -1.2783 -0.0027
-1 -9 7 0.9898 -0.0119
-1 -9 8 -0.5810 0.0248
-1 -9 9 0.2768 -0.0319
-1 -9 10 -0.1366 0.0334
-1 -8 1 0.1452 0.0172
-1 -8 2 0.0790 -0.0120
-1 -8 3 0.0873 -0.0022
-1 -8 4 -0.5837 0.0082
-1 -8 5 1.1880 -0.0011
-1 -8 6 -1.5862 -0.0066
-1 -8 7 1.5591 0.0043
-1 -8 8 -1.1489 0.0042
-1 -8 9 0.6182 -0.0102
-1 -8 10 -0.2251 0.0149
-1 -8 11 0.0442 -0.0247
-1 -8 12 0.0037 0.0372
-1 -7 1 0.9150 -0.0003
-1 -7 2 -0.1960 -0.0162
-1 -7 3 -0.1098 0.0148
-1 -7 4 -0.1515 -0.0007
-1 -7 5 0.8458 -0.0075
-1 -7 6 -1.6118 0.0026
-1 -7 7 2.0452 0.0049
-1 -7 8 -1.9335 -0.0059
-1 -7 9 1.3738 0.0047
-1 -7 10 -0.6754 -0.0059
-1 -7 11 0.1330 0.0013
-1 -7 12 0.1372 0.0189
-1 -7 13 -0.1893 -0.0466
-1 -6 1 2.0369 -0.0160
-1 -6 2 -1.0781 0.0141
-1 -6 3 0.2480 -0.0030
-1 -6 4 0.0141 -0.0031
-1 -6 5 0.3906 -0.0003
-1 -6 6 -1.2431 0.0046
-1 -6 7 2.1076 -0.0039
-1 -6 8 -2.5458 0.0020
-1 -6 9 2.3559 -0.0015
-1 -6 10 -1.6635 -0.0026
-1 -6 11 0.8027 0.0096
-1 -6 12 -0.1000 -0.0065
-1 -6 13 -0.2790 -0.0161
-1 -6 14 0.3499 0.0467
-1 -5 1 3.1778 0.0248
-1 -5 2 -2.3316 0.0013
-1 -5 3 1.0460 -0.0165
-1 -5 4 -0.2019 0.0118
-1 -5 5 0.1015 -0.0002
-1 -5 6 -0.6601 -0.0043
-1 -5 7 1.5886 0.0014
-1 -5 8 -2.4680 0.0034
-1 -5 9 2.8848 -0.0081
-1 -5 10 -2.6460 0.0103
-1 -5 11 1.8811 -0.0056
-1 -5 12 -0.9305 -0.0036
-1 -5 13 0.1359 0.0050
-1 -5 14 0.3073 0.0091
-1 -5 15 -0.3899 -0.0292
-1 -4 1 3.8677 0.0349
-1 -4 2 -4.2521 -0.0310
-1 -4 3 2.6425 0.0086
-1 -4 4 -0.9256 0.0093
-1 -4 5 0.0958 -0.0090
-1 -4 6 -0.1854 -0.0012
-1 -4 7 0.8636 0.0076
-1 -4 8 -1.7988 -0.0062
-1 -4 9 2.6370 0.0004
-1 -4 10 -3.0090 0.0070
-1 -4 11 2.7279 -0.0126
-1 -4 12 -1.9270 0.0117
-1 -4 13 0.9571 -0.0040
-1 -4 14 -0.1651 -0.0024
-1 -4 15 -0.2575 0.0009
-1 -4 16 0.3145 0.0044
-1 -3 1 1.3005 -0.0112
-1 -3 2 -5.6591 -0.0058
-1 -3 3 5.4087 0.0151
-1 -3 4 -2.9665 -0.0080
-1 -3 5 0.8294 -0.0047
-1 -3 6 -0.0096 0.0086
-1 -3 7 0.2551 -0.0026
-1 -3 8 -1.0240 -0.0045
-1 -3 9 1.9543 0.0069
-1 -3 10 -2.7379 -0.0044
-1 -3 11 3.0370 -0.0018
-1 -3 12 -2.6821 0.0091
-1 -3 13 1.8337 -0.0121
-1 -3 14 -0.8710 0.0084
-1 -3 15 0.1434 -0.0022
-1 -3 16 0.1922 -0.0021
-1 -3 17 -0.1936 0.0054
-1 -2 1 -7.6859 0.0032
-1 -2 2 -2.5664 0.0163
-1 -2 3 6.9472 -0.0110
-1 -2 4 -6.0591 -0.0032
-1 -2 5 3.0506 0.0057
-1 -2 6 -0.7094 0.0031
-1 -2 7 -0.0545 -0.0089
-1 -2 8 -0.3089 0.0054
-1 -2 9 1.1460 0.0013
-1 -2 10 -2.0705 -0.0050
-1 -2 11 2.7899 0.0051
-1 -2 12 -2.9987 -0.0025
-1 -2 13 2.5651 -0.0019
-1 -2 14 -1.6824 0.0060
-1 -2 15 0.7490 -0.0077
-1 -2 16 -0.1066 0.0078
-1 -2 17 -0.1336 -0.0071
-1 -1 1 -20.6587 0.0652
-1 -1 2 6.9714 -0.0283
-1 -1 3 3.2677 -0.0044
-1 -1 4 -7.0808 0.0102
-1 -1 5 5.7778 0.0003
-1 -1 6 -2.7404 -0.0049
-1 -1 7 0.5674 -0.0003
-1 -1 8 0.0538 0.0044
-1 -1 9 0.3621 -0.0029
-1 -1 10 -1.1817 0.0004
-1 -1 11 2.0364 0.0001
-1 -1 12 -2.6607 -0.0008
-1 -1 13 2.7990 0.0027
-1 -1 14 -2.3536 -0.0033
-1 -1 15 1.5114 0.0014
-1 -1 16 -0.6493 0.0026
-1 -1 17 0.0897 -0.0080
-1 -1 18 0.0866 0.0127
-1 0 1 -29.7317 0.0370
-1 0 2 18.3900 -0.0469
-1 0 3 -5.5701 0.0250
-1 0 4 -3.1965 0.0023
-1 0 5 6.0495 -0.0104
-1 0 6 -4.7420 0.0028
-1 0 7 2.2523 0.0035
-1 0 8 -0.5631 -0.0027
-1 0 9 0.1025 0.0007
-1 0 10 -0.4513 0.0001
-1 0 11 1.1293 -0.0022
-1 0 12 -1.8377 0.0051
-1 0 13 2.3498 -0.0052
-1 0 14 -2.4540 0.0020
-1 0 15 2.0614 0.0020
-1 0 16 -1.3193 -0.0044
-1 0 17 0.5587 0.0036
-1 0 18 -0.0768 0.0013
-1 0 19 -0.0618 -0.0075
-1 1 1 -29.1760 -0.0374
-1 1 2 24.4780 0.0079
-1 1 3 -14.2975 0.0111
-1 1 4 3.9857 -0.0052
-1 1 5 2.4951 -0.0093
-1 1 6 -4.4376 0.0120
-1 1 7 3.5287 -0.0031
-1 1 8 -1.8699 -0.0043
-1 1 9 0.7035 0.0049
-1 1 10 -0.3195 -0.0028
-1 1 11 0.5289 0.0013
-1 1 12 -1.0501 0.0005
-1 1 13 1.6319 -0.0032
-1 1 14 -2.0467 0.0053
-1 1 15 2.1054 -0.0049
-1 1 16 -1.7407 0.0009
-1 1 17 1.0885 0.0051
-1 1 18 -0.4405 -0.0083
-1 1 19 0.0474 0.0055
-1 2 1 -20.6052 -0.0203
-1 2 2 22.3377 0.0273
-1 2 3 -17.8013 -0.0155
-1 2 4 9.9467 0.0036
-1 2 5 -2.7085 -0.0039
-1 2 6 -1.6128 0.0085
-1 2 7 2.9801 -0.0058
-1 2 8 -2.5707 -0.0027
-1 2 9 1.5771 0.0071
-1 2 10 -0.7330 -0.0046
-1 2 11 0.3657 0.0012
-1 2 12 -0.5143 -0.0016
-1 2 13 0.9997 0.0041
-1 2 14 -1.5305 -0.0039
-1 2 15 1.8397 -0.0000
-1 2 16 -1.7812 0.0038
-1 2 17 1.3740 -0.0021
-1 2 18 -0.7954 -0.0043
-1 2 19 0.2900 0.0090
-1 3 2 14.9851 -0.0117
-1 3 3 -15.4036 0.0001
-1 3 4 11.8134 0.0025
-1 3 5 -6.4691 0.0000
-1 3 6 1.7925 -0.0002
-1 3 7 1.0289 -0.0012
-1 3 8 -2.0615 -0.0009
-1 3 9 1.9121 0.0049
-1 3 10 -1.2186 -0.0052
-1 3 11 0.5287 0.0006
-1 3 12 -0.2403 0.0031
-1 3 13 0.4643 -0.0011
-1 3 14 -0.9889 -0.0038
-1 3 15 1.4534 0.0045
-1 3 16 -1.5924 0.0019
-1 3 17 1.3635 -0.0097
-1 3 18 -0.9134 0.0108
-1 3 19 0.4549 -0.0039
-1 4 1 -3.4127 -0.0109
-1 4 2 7.4900 -0.0083
-1 4 4 9.9827 -0.0076
-1 4 5 -7.5289 0.0049
-1 4 6 4.1049 -0.0066
-1 4 7 -1.0882 0.0057
-1 4 8 -0.8126 -0.0008
-1 4 9 1.5392 -0.0022
-1 4 10 -1.3883 0.0007
-1 4 11 0.8124 0.0014
-1 4 12 -0.2965 -0.0003
-1 4 13 0.1798 -0.0022
-1 4 14 -0.4894 0.0021
-1 4 15 0.9574 -0.0006
-1 4 16 -1.2399 0.0035
-1 4 17 1.1653 -0.0134
-1 4 18 -0.8182 0.0240
-1 5 1 -0.2720 -0.0317
-1 5 2 2.6837 0.0219
-1 5 3 -5.1659 -0.0062
-1 5 4 6.6203 -0.0018
-1 5 5 -6.4458 0.0040
-1 5 6 4.8547 -0.0078
-1 5 7 -2.6322 0.0110
-1 5 8 0.6236 -0.0063
-1 5 9 0.6492 -0.0041
-1 5 10 -1.0842 0.0097
-1 5 11 0.9065 -0.0054
-1 5 12 -0.5019 -0.0032
-1 5 13 0.2301 0.0075
-1 5 14 -0.2637 -0.0058
-1 5 15 0.5287 0.0018
-1 5 16 -0.7887 0.0020
-1 5 17 0.8298 -0.0080
-1 5 18 -0.6162 0.0180
-1 6 1 0.6799 0.0038
-1 6 2 0.4124 0.0039
-1 6 3 -2.0445 -0.0042
-1 6 4 3.6158 0.0019
-1 6 5 -4.4798 -0.0014
-1 6 6 4.3053 -0.0005
-1 6 7 -3.2391 0.0057
-1 6 8 1.7736 -0.0079
-1 6 9 -0.4555 0.0017
-1 6 10 -0.3647 0.0081
-1 6 11 0.6324 -0.0117
-1 6 12 -0.5356 0.0060
-1 6 13 0.3490 0.0030
-1 6 14 -0.2683 -0.0075
-1 6 15 0.3278 0.0058
-1 6 16 -0.4319 -0.0010
-1 6 17 0.4570 -0.0029
-1 6 18 -0.3480 0.0054
-1 7 1 0.6652 -0.0029
-1 7 2 -0.3992 -0.0080
-1 7 3 -0.4344 0.0141
-1 7 4 1.6109 -0.0125
-1 7 5 -2.6569 0.0029
-1 7 6 3.1400 0.0078
-1 7 7 -2.9249 -0.0111
-1 7 8 2.1906 0.0064
-1 7 9 -1.2602 -0.0010
-1 7 10 0.4293 0.0003
-1 7 11 0.1186 -0.0031
-1 7 12 -0.3455 0.0062
-1 7 13 0.3521 -0.0081
-1 7 14 -0.2959 0.0084
-1 7 15 0.2715 -0.0075
-1 7 16 -0.2647 0.0069
-1 7 17 0.2192 -0.0075
-1 8 1 0.3386 -0.0335
-1 8 2 -0.4636 0.0213
-1 8 3 0.2204 0.0000
-1 8 4 0.4583 -0.0145
-1 8 5 -1.3326 0.0113
-1 8 6 1.9948 0.0048
-1 8 7 -2.1837 -0.0183
-1 8 8 1.9343 0.0191
-1 8 9 -1.4455 -0.0098
-1 8 10 0.8857 -0.0015
-1 8 11 -0.3583 0.0095
-1 8 12 -0.0405 -0.0110
-1 8 13 0.2414 0.0036
-1 8 14 -0.2728 0.0093
-1 8 15 0.2370 -0.0182
-1 8 16 -0.1972 0.0172
-1 9 1 0.0763 -0.0053
-1 9 2 -0.2551 0.0157
-1 9 3 0.3022 -0.0118
-1 9 4 -0.0580 -0.0008
-1 9 5 -0.4800 0.0067
-1 9 6 1.0743 -0.0001
-1 9 7 -1.4249 -0.0084
-1 9 8 1.4264 0.0072
-1 9 9 -1.1985 0.0026
-1 9 10 0.8940 -0.0122
-1 9 11 -0.5658 0.0186
-1 9 12 0.2317 -0.0232
-1 9 13 0.0345 0.0229
-1 9 14 -0.1570 -0.0123
-1 10 1 -0.0962 0.0211
-1 10 2 -0.0415 -0.0195
-1 10 3 0.1540 0.0105
-1 10 4 -0.1523 -0.0027
-1 10 5 -0.0437 -0.0038
-1 10 6 0.3956 0.0096
-1 10 7 -0.7285 -0.0079
-1 10 8 0.8730 -0.0076
-1 10 9 -0.8101 0.0292
-1 10 10 0.6448 -0.0407
-1 10 11 -0.4649 0.0362
-1 10 12 0.2843 -0.0269
-1 11 1 -0.1735 0.0023
-1 11 2 0.0983 -0.0169
-1 11 3 -0.0003 0.0206
-1 11 4 -0.0757 -0.0124
-1 11 5 0.0788 -0.0046
-1 11 6 0.0199 0.0221
-1 11 7 -0.1890 -0.0258
-1 11 8 0.3403 0.0059
-1 11 9 -0.3936 0.0288
-1 12 2 0.1159 -0.0058
-1 12 3 -0.0688 0.0083
-1 12 4 0.0025 -0.0085
0 -11 1 -0.1245 0.0083
0 -11 2 -0.0270 0.0117
0 -11 3 0.2371 -0.0204
0 -11 4 -0.3759 0.0056
0 -11 5 0.3771 0.0217
0 -10 1 -0.1122 -0.0008
0 -10 2 -0.0163 0.0017
0 -10 3 0.2868 -0.0063
0 -10 4 -0.5656 0.0044
0 -10 5 0.6847 0.0106
0 -10 6 -0.6068 -0.0280
0 -10 7 0.4339 0.0288
0 -10 8 -0.2666 -0.0081
0 -9 1 -0.1425 -0.0127
0 -9 2 0.0597 0.0138
0 -9 3 0.1958 -0.0108
0 -9 4 -0.5589 0.0059
0 -9 5 0.8474 0.0013
0 -9 6 -0.8995 -0.0110
0 -9 7 0.7312 0.0175
0 -9 8 -0.4938 -0.0112
0 -9 9 0.2933 -0.0098
0 -9 10 -0.1232 0.0336
0 -8 1 -0.1467 0.0116
0 -8 2 0.2316 -0.0054
0 -8 3 -0.0452 -0.0027
0 -8 4 -0.3577 0.0051
0 -8 5 0.8148 -0.0021
0 -8 6 -1.1013 -0.0011
0 -8 7 1.0832 0.0030
0 -8 8 -0.8235 -0.0050
0 -8 9 0.4984 0.0030
0 -8 10 -0.2251 0.0100
0 -8 11 0.0126 -0.0322
0 -8 12 0.1396 0.0499
0 -7 1 0.2476 -0.0020
0 -7 2 0.2204 -0.0150
0 -7 3 -0.3145 0.0163
0 -7 4 -0.0069 -0.0083
0 -7 5 0.5861 0.0041
0 -7 6 -1.1471 -0.0040
0 -7 7 1.4324 0.0009
0 -7 8 -1.3446 0.0035
0 -7 9 0.9835 -0.0012
0 -7 10 -0.5411 -0.0051
0 -7 11 0.1619 0.0011
0 -7 12 0.0990 0.0192
0 -7 13 -0.2240 -0.0416
0 -7 14 0.2060 0.0473
0 -6 1 1.0436 -0.0333
0 -6 2 -0.2516 0.0194
0 -6 3 -0.3023 -0.0023
0 -6 4 0.2950 -0.0047
0 -6 5 0.2307 0.0045
0 -6 6 -0.9828 -0.0059
0 -6 7 1.6044 0.0066
0 -6 8 -1.8501 -0.0001
0 -6 9 1.6784 -0.0082
0 -6 10 -1.2210 0.0064
0 -6 11 0.6733 0.0033
0 -6 12 -0.1966 -0.0047
0 -6 13 -0.1164 -0.0092
0 -6 14 0.2330 0.0248
0 -6 15 -0.1806 -0.0256
0 -5 1 1.9101 0.0044
0 -5 2 -1.1010 0.0132
0 -5 3 0.0481 -0.0176
0 -5 4 0.4295 0.0115
0 -5 5 -0.1500 -0.0054
0 -5 6 -0.6219 0.0008
0 -5 7 1.4763 0.0050
0 -5 8 -2.0690 -0.0079
0 -5 9 2.2293 0.0017
0 -5 10 -1.9772 0.0084
0 -5 11 1.4581 -0.0110
0 -5 12 -0.8496 0.0056
0 -5 13 0.3045 -0.0022
0 -5 14 0.0650 0.0044
0 -5 15 -0.2070 -0.0038
0 -5 16 0.1586 -0.0057
0 -4 1 2.2809 0.0261
0 -4 2 -2.4724 -0.0233
0 -4 3 0.9984 0.0086
0 -4 4 0.2909 0.0014
0 -4 5 -0.5414 -0.0033
0 -4 6 -0.0819 0.0029
0 -4 7 1.0407 -0.0010
0 -4 8 -1.8989 -0.0049
0 -4 9 2.4136 0.0105
0 -4 10 -2.4920 -0.0079
0 -4 11 2.1752 -0.0020
0 -4 12 -1.6039 0.0100
0 -4 13 0.9484 -0.0106
0 -4 14 -0.3620 0.0060
0 -4 15 -0.0344 0.0024
0 -4 16 0.1846 -0.0157
0 -4 17 -0.1381 0.0295
0 -3 1 -0.4681 -0.0291
0 -3 2 -3.5119 0.0094
0 -3 3 3.0795 0.0052
0 -3 4 -0.9361 -0.0084
0 -3 5 -0.4994 0.0061
0 -3 6 0.5182 -0.0028
0 -3 7 0.3357 -0.0011
0 -3 8 -1.3607 0.0025
0 -3 9 2.1901 0.0025
0 -3 10 -2.6665 -0.0099
0 -3 11 2.6945 0.0111
0 -3 12 -2.2891 -0.0042
0 -3 13 1.6124 -0.0033
0 -3 14 -0.8880 0.0050
0 -3 15 0.2992 -0.0004
0 -3 16 0.0504 -0.0089
0 -3 17 -0.1519 0.0204
0 -2 1 -10.2850 -0.0179
0 -2 2 -0.3198 0.0411
0 -2 3 4.5198 -0.0320
0 -2 4 -3.5695 0.0117
0 -2 5 1.0250 0.0006
0 -2 6 0.4613 -0.0032
0 -2 7 -0.3898 0.0015
0 -2 8 -0.5037 0.0016
0 -2 9 1.5231 -0.0037
0 -2 10 -2.3672 0.0014
0 -2 11 2.8606 0.0040
0 -2 12 -2.8390 -0.0073
0 -2 13 2.3059 0.0066
0 -2 14 -1.4967 -0.0054
0 -2 15 0.7226 0.0055
0 -2 16 -0.1888 -0.0053
0 -2 17 -0.0604 0.0040
0 -2 18 0.0989 -0.0036
0 -1 1 -26.3955 0.0691
0 -1 2 10.5626 -0.0194
0 -1 3 0.7920 -0.0130
0 -1 4 -4.8834 0.0148
0 -1 5 3.7172 -0.0040
0 -1 6 -1.1412 -0.0015
0 -1 7 -0.3146 0.0019
0 -1 8 0.2850 -0.0025
0 -1 9 0.5309 0.0023
0 -1 10 -1.5208 0.0006
0 -1 11 2.3784 -0.0031
0 -1 12 -2.8625 0.0017
0 -1 13 2.7791 0.0027
0 -1 14 -2.1668 -0.0076
0 -1 15 1.3191 0.0108
0 -1 16 -0.5790 -0.0092
0 -1 17 0.1320 0.0006
0 -1 18 0.0376 0.0112
0 -1 19 -0.0554 -0.0177
0 0 2 25.8137 -0.0474
0 0 3 -9.8467 0.0287
0 0 4 -0.8855 -0.0106
0 0 5 4.5225 0.0057
0 0 6 -3.4277 -0.0055
0 0 7 1.1528 0.0027
0 0 8 0.1502 -0.0012
0 0 9 -0.1762 0.0038
0 0 10 -0.5194 -0.0051
0 0 11 1.4100 0.0014
0 0 12 -2.1769 0.0031
0 0 13 2.5802 -0.0030
0 0 14 -2.4712 -0.0013
0 0 15 1.9085 0.0061
0 0 16 -1.1529 -0.0074
0 0 17 0.5035 0.0018
0 0 18 -0.1227 0.0102
0 0 19 -0.0160 -0.0209
0 1 0 39.6937 0.0959
0 1 1 -43.6440 -0.0770
0 1 3 -22.2932 -0.0005
0 1 4 8.2224 -0.0084
0 1 5 0.7157 0.0062
0 1 6 -3.6476 -0.0039
0 1 7 2.8359 0.0012
0 1 8 -1.1077 0.0024
0 1 9 0.0879 -0.0030
0 1 10 -0.0376 0.0000
0 1 11 0.5727 0.0017
0 1 12 -1.2791 -0.0001
0 1 13 1.8834 -0.0016
0 1 14 -2.1998 0.0008
0 1 15 2.1160 0.0013
0 1 16 -1.6559 -0.0025
0 1 17 1.0081 0.0008
0 1 18 -0.4333 0.0052
0 1 19 0.0984 -0.0130
0 2 0 23.9817 0.0309
0 2 1 -34.3093 -0.0694
0 2 2 36.0631 0.0703
0 2 3 -28.9002 -0.0426
0 2 4 17.1194 0.0152
0 2 5 -6.2459 -0.0035
0 2 6 -0.3818 0.0021
0 2 7 2.6065 -0.0024
0 2 8 -2.1985 0.0031
0 2 9 1.0773 -0.0044
0 2 10 -0.3420 0.0048
0 2 11 0.2511 -0.0036
0 2 12 -0.6231 0.0018
0 2 13 1.1813 -0.0002
0 2 14 -1.6893 -0.0013
0 2 15 1.9582 0.0022
0 2 16 -1.8634 -0.0023
0 2 17 1.4185 0.0026
0 2 18 -0.8135 -0.0024
0 2 19 0.3103 0.0000
0 3 0 9.2310 -0.0353
0 3 1 -19.5586 0.0194
0 3 2 26.4408 0.0043
0 3 3 -26.6023 -0.0150
0 3 4 20.6292 0.0094
0 3 5 -12.0289 -0.0004
0 3 6 4.5088 -0.0022
0 3 7 0.0471 0.0006
0 3 8 -1.7450 0.0001
0 3 9 1.6850 0.0005
0 3 10 -0.9978 -0.0001
0 3 11 0.4254 -0.0019
0 3 12 -0.2898 0.0038
0 3 13 0.5906 -0.0032
0 3 14 -1.1246 -0.0000
0 3 15 1.6079 0.0030
0 3 16 -1.7930 -0.0031
0 3 17 1.5785 0.0023
0 3 18 -1.0703 -0.0037
0 3 19 0.5217 0.0070
0 4 0 1.1846 0.0080
0 4 1 -7.6417 0.0173
0 4 2 14.5275 -0.0282
0 4 3 -18.5714 0.0207
0 4 4 18.0556 -0.0092
0 4 5 -13.7788 0.0052
0 4 6 8.0956 -0.0062
0 4 7 -3.1987 0.0053
0 4 8 0.1198 -0.0023
0 4 9 1.1833 0.0014
0 4 10 -1.2695 -0.0030
0 4 11 0.7962 0.0033
0 4 12 -0.3297 0.0001
0 4 13 0.2277 -0.0044
0 4 14 -0.5491 0.0043
0 4 15 1.0715 0.0006
0 4 16 -1.4524 -0.0044
0 4 17 1.4550 0.0025
0 4 18 -1.0929 0.0023
0 4 19 0.5928 -0.0034
0 5 0 -1.2949 0.0198
0 5 1 -1.4677 -0.0172
0 5 2 5.8497 0.0020
0 5 3 -10.1213 0.0077
0 5 4 12.3954 -0.0048
0 5 5 -11.8389 -0.0012
0 5 6 9.0491 0.0013
0 5 7 -5.4277 0.0016
0 5 8 2.2523 -0.0010
0 5 9 -0.1706 -0.0020
0 5 10 -0.7665 0.0020
0 5 11 0.8564 0.0017
0 5 12 -0.5382 -0.0036
0 5 13 0.2429 0.0002
0 5 14 -0.2441 0.0041
0 5 15 0.5478 -0.0023
0 5 16 -0.9191 -0.0058
0 5 17 1.0715 0.0111
0 5 18 -0.8919 -0.0063
0 5 19 0.5121 -0.0050
0 6 0 -1.4260 -0.0299
0 6 1 0.7129 0.0136
0 6 2 1.3543 -0.0002
0 6 3 -4.2746 -0.0038
0 6 4 6.9409 0.0038
0 6 5 -8.2671 -0.0043
0 6 6 7.8268 0.0035
0 6 7 -6.0142 -0.0006
0 6 8 3.6809 -0.0005
0 6 9 -1.6175 -0.0024
0 6 10 0.2488 0.0053
0 6 11 0.3824 -0.0034
0 6 12 -0.4811 -0.0018
0 6 13 0.3472 0.0038
0 6 14 -0.2452 0.0001
0 6 15 0.3034 -0.0043
0 6 16 -0.4742 0.0008
0 6 17 0.5967 0.0103
0 6 18 -0.5422 -0.0185
0 7 0 -0.8136 -0.0221
0 7 1 1.0136 0.0278
0 7 2 -0.4026 -0.0176
0 7 3 -1.1245 0.0043
0 7 4 3.1420 0.0016
0 7 5 -4.8691 -0.0004
0 7 6 5.6323 -0.0027
0 7 7 -5.2458 0.0040
0 7 8 4.0274 -0.0022
0 7 9 -2.5194 -0.0019
0 7 10 1.1903 0.0051
0 7 11 -0.2915 -0.0044
0 7 12 -0.1501 0.0003
0 7 13 0.2677 0.0030
0 7 14 -0.2514 -0.0012
0 7 15 0.2390 -0.0056
0 7 16 -0.2605 0.0116
0 7 17 0.2681 -0.0089
0 8 0 -0.1730 0.0101
0 8 1 0.5598 -0.0048
0 8 2 -0.6822 0.0023
0 8 3 0.1956 -0.0033
0 8 4 0.9532 0.0038
0 8 5 -2.3785 -0.0013
0 8 6 3.4823 -0.0023
0 8 7 -3.8616 0.0037
0 8 8 3.5095 -0.0012
0 8 9 -2.6874 -0.0039
0 8 10 1.7019 0.0068
0 8 11 -0.8034 -0.0043
0 8 12 0.1707 -0.0015
0 8 13 0.1341 0.0050
0 8 14 -0.1968 -0.0031
0 8 15 0.1739 -0.0036
0 8 16 -0.1562 0.0122
0 9 0 0.0700 -0.0057
0 9 1 0.1328 -0.0041
0 9 2 -0.3759 0.0103
0 9 3 0.4239 -0.0097
0 9 4 -0.0216 0.0049
0 9 5 -0.8325 -0.0016
0 9 6 1.8000 0.0013
0 9 7 -2.4557 -0.0009
0 9 8 2.6015 -0.0011
0 9 9 -2.3113 0.0022
0 9 10 1.7508 -0.0010
0 9 11 -1.0660 0.0015
0 9 12 0.4202 -0.0066
0 9 13 0.0080 0.0120
0 9 14 -0.1483 -0.0113
0 9 15 0.1086 0.0043
0 10 0 0.1006 -0.0045
0 10 1 -0.0125 0.0068
0 10 2 -0.1188 -0.0062
0 10 3 0.2430 0.0063
0 10 4 -0.2178 -0.0072
0 10 5 -0.1023 0.0035
0 10 6 0.6783 0.0059
0 10 7 -1.2640 -0.0114
0 10 8 1.6071 0.0034
0 10 9 -1.6311 0.0136
0 10 10 1.4036 -0.0252
0 10 11 -1.0111 0.0248
0 10 12 0.5420 -0.0201
0 10 13 -0.1382 0.0191
0 10 14 -0.0601 -0.0193
0 11 0 0.1441 0.0206
0 11 1 -0.0695 -0.0177
0 11 2 -0.0227 0.0044
0 11 3 0.0957 0.0100
0 11 4 -0.1304 -0.0162
0 11 5 0.0731 0.0067
0 11 6 0.1298 0.0161
0 11 7 -0.4401 -0.0352
0 11 8 0.7245 0.0304
0 11 9 -0.8599 -0.0001
0 11 10 0.8179 -0.0335
0 11 11 -0.6418 0.0465
0 12 0 0.1495 0.0015
0 12 1 -0.1058 -0.0180
0 12 2 0.0242 0.0177
0 12 3 0.0372 -0.0033
0 12 4 -0.0563 -0.0114
0 12 5 0.0439 0.0097
0 12 6 -0.0044 0.0142
1 -11 0 0.1945 -0.0152
1 -11 1 -0.1524 0.0229
1 -11 2 0.0674 -0.0158
1 -11 3 0.0246 0.0023
1 -11 4 -0.0960 0.0054
1 -11 5 0.1320 -0.0062
1 -10 0 0.2063 0.0075
1 -10 1 -0.2426 0.0137
1 -10 2 0.1676 -0.0243
1 -10 3 -0.0072 0.0165
1 -10 4 -0.1449 -0.0016
1 -10 5 0.2094 -0.0054
1 -10 6 -0.1913 0.0028
1 -10 7 0.1458 0.0023
1 -10 8 -0.1035 -0.0082
1 -9 0 0.1002 0.0079
1 -9 1 -0.2149 -0.0097
1 -9 2 0.2201 0.0010
1 -9 3 -0.0833 0.0049
1 -9 4 -0.1339 -0.0002
1 -9 5 0.2850 -0.0077
1 -9 6 -0.2801 0.0079
1 -9 7 0.1790 0.0007
1 -9 8 -0.1021 -0.0110
1 -9 9 0.0832 0.0191
1 -9 10 -0.0640 -0.0258
1 -8 0 -0.0737 -0.0297
1 -8 1 -0.1502 0.0156
1 -8 2 0.2501 -0.0026
1 -8 3 -0.1864 -0.0031
1 -8 4 -0.0293 0.0050
1 -8 5 0.2826 -0.0089
1 -8 6 -0.4068 0.0133
1 -8 7 0.3378 -0.0111
1 -8 8 -0.1785 -0.0001
1 -8 9 0.0694 0.0137
1 -8 10 -0.0322 -0.0222
1 -8 11 -0.0081 0.0246
1 -8 12 0.0778 -0.0234
1 -7 0 -0.4652 -0.0155
1 -7 1 0.0757 0.0238
1 -7 2 0.2448 -0.0218
1 -7 3 -0.3452 0.0117
1 -7 4 0.1940 -0.0030
1 -7 5 0.1197 -0.0002
1 -7 6 -0.4152 0.0031
1 -7 7 0.5269 -0.0083
1 -7 8 -0.4296 0.0093
1 -7 9 0.2440 -0.0005
1 -7 10 -0.1010 -0.0127
1 -7 11 0.0206 0.0204
1 -7 12 0.0497 -0.0213
1 -7 13 -0.1129 0.0212
1 -7 14 0.1077 -0.0222
1 -6 0 -0.9804 0.0125
1 -6 1 0.6418 -0.0109
1 -6 2 -0.0571 0.0006
1 -6 3 -0.3750 0.0055
1 -6 4 0.4322 -0.0027
1 -6 5 -0.1371 -0.0003
1 -6 6 -0.2986 -0.0022
1 -6 7 0.6221 0.0036
1 -6 8 -0.6948 0.0014
1 -6 9 0.5548 -0.0054
1 -6 10 -0.3475 0.0001
1 -6 11 0.1878 0.0104
1 -6 12 -0.0864 -0.0162
1 -6 13 0.0038 0.0169
1 -6 14 0.0548 -0.0187
1 -6 15 -0.0416 0.0225
1 -5 0 -1.1437 -0.0227
1 -5 1 1.3113 0.0028
1 -5 2 -0.6466 0.0087
1 -5 3 -0.1585 -0.0068
1 -5 4 0.5655 0.0036
1 -5 5 -0.4118 -0.0060
1 -5 6 -0.1120 0.0070
1 -5 7 0.6538 -0.0017
1 -5 8 -0.9367 -0.0030
1 -5 9 0.9022 0.0012
1 -5 10 -0.6836 0.0013
1 -5 11 0.4573 0.0026
1 -5 12 -0.3043 -0.0087
1 -5 13 0.1942 0.0101
1 -5 14 -0.0793 -0.0086
1 -5 15 -0.0201 0.0109
1 -5 16 0.0433 -0.0161
1 -4 0 -0.1431 -0.0298
1 -4 1 1.7635 0.0310
1 -4 2 -1.4521 -0.0178
1 -4 3 0.2729 0.0080
1 -4 4 0.6409 -0.0078
1 -4 5 -0.7724 0.0072
1 -4 6 0.2489 0.0002
1 -4 7 0.4977 -0.0068
1 -4 8 -1.0603 0.0058
1 -4 9 1.2404 -0.0008
1 -4 10 -1.0888 -0.0023
1 -4 11 0.8064 0.0045
1 -4 12 -0.5675 -0.0076
1 -4 13 0.4049 0.0080
1 -4 14 -0.2514 -0.0040
1 -4 15 0.0699 0.0019
1 -4 16 0.0837 -0.0068
1 -4 17 -0.1296 0.0138
1 -3 0 3.9920 0.0208
1 -3 1 0.8660 -0.0094
1 -3 2 -2.4232 0.0005
1 -3 3 1.3732 0.0027
1 -3 4 0.2975 -0.0072
1 -3 5 -1.1050 0.0141
1 -3 6 0.8164 -0.0146
1 -3 7 0.0256 0.0047
1 -3 8 -0.8445 0.0068
1 -3 9 1.3397 -0.0097
1 -3 10 -1.4470 0.0045
1 -3 11 1.2571 0.0023
1 -3 12 -0.9454 -0.0069
1 -3 13 0.6571 0.0078
1 -3 14 -0.4218 -0.0046
1 -3 15 0.1979 0.0016
1 -3 16 0.0174 -0.0055
1 -3 17 -0.1592 0.0152
1 -3 18 0.1747 -0.0203
1 -2 0 13.2295 0.0048
1 -2 1 -4.3124 -0.0272
1 -2 2 -1.6340 0.0323
1 -2 3 2.9364 -0.0246
1 -2 4 -1.2592 0.0143
1 -2 5 -0.6240 -0.0043
1 -2 6 1.1886 -0.0045
1 -2 7 -0.6095 0.0068
1 -2 8 -0.2996 0.0001
1 -2 9 1.0322 -0.0090
1 -2 10 -1.4738 0.0113
1 -2 11 1.6135 -0.0065
1 -2 12 -1.4566 0.0009
1 -2 13 1.0970 0.0011
1 -2 14 -0.6912 -0.0000
1 -2 15 0.3481 -0.0008
1 -2 16 -0.0948 -0.0034
1 -2 17 -0.0685 0.0140
1 -2 18 0.1357 -0.0237
1 -1 0 25.4570 -0.0466
1 -1 1 -15.3488 0.0271
1 -1 3 2.0249 -0.0090
1 -1 4 -3.1347 0.0066
1 -1 5 1.2736 -0.0042
1 -1 6 0.5106 0.0043
1 -1 7 -0.9143 -0.0025
1 -1 8 0.3478 -0.0000
1 -1 9 0.4137 -0.0011
1 -1 10 -1.0496 0.0047
1 -1 11 1.5290 -0.0056
1 -1 12 -1.7594 0.0037
1 -1 13 1.6242 -0.0030
1 -1 14 -1.1848 0.0048
1 -1 15 0.6673 -0.0063
1 -1 16 -0.2731 0.0041
1 -1 17 0.0613 0.0026
1 -1 18 0.0182 -0.0110
1 -1 19 -0.0374 0.0150
1 0 0 33.6208 0.0026
1 0 1 -27.9553 0.0238
1 0 2 16.1768 -0.0263
1 0 3 -4.6609 0.0184
1 0 4 -1.8826 -0.0161
1 0 5 3.0089 0.0160
1 0 6 -1.3952 -0.0095
1 0 7 -0.1627 0.0006
1 0 8 0.5972 0.0018
1 0 9 -0.2414 0.0015
1 0 10 -0.3567 -0.0037
1 0 11 0.9759 0.0029
1 0 12 -1.5123 -0.0022
1 0 13 1.7731 0.0018
1 0 14 -1.6188 0.0005
1 0 15 1.1477 -0.0040
1 0 16 -0.6267 0.0065
1 0 17 0.2692 -0.0075
1 0 18 -0.1113 0.0077
1 0 19 0.0626 -0.0067
1 1 0 31.5122 0.0732
1 1 1 -33.9939 -0.0493
1 1 2 27.2241 0.0196
1 1 3 -15.4194 -0.0038
1 1 4 4.6052 -0.0019
1 1 5 1.4199 0.0064
1 1 6 -2.6579 -0.0077
1 1 7 1.4703 0.0023
1 1 8 -0.1418 0.0038
1 1 9 -0.3817 -0.0035
1 1 10 0.2032 -0.0009
1 1 11 0.3152 0.0034
1 1 12 -0.9199 -0.0033
1 1 13 1.4147 0.0032
1 1 14 -1.6156 -0.0028
1 1 15 1.4530 0.0009
1 1 16 -1.0424 0.0022
1 1 17 0.6009 -0.0068
1 1 18 -0.2918 0.0139
1 1 19 0.1406 -0.0209
1 2 0 20.2685 0.0343
1 2 1 -29.2477 -0.0495
1 2 2 30.3013 0.0406
1 2 3 -23.6059 -0.0240
1 2 4 13.2789 0.0145
1 2 5 -4.2134 -0.0113
1 2 6 -0.8686 0.0086
1 2 7 2.1363 -0.0071
1 2 8 -1.3768 0.0080
1 2 9 0.3239 -0.0082
1 2 10 0.1763 0.0050
1 2 11 -0.0642 -0.0011
1 2 12 -0.3887 -0.0002
1 2 13 0.9030 -0.0004
1 2 14 -1.2848 0.0011
1 2 15 1.4213 -0.0017
1 2 16 -1.2844 0.0019
1 2 17 0.9460 -0.0023
1 2 18 -0.5542 0.0061
1 2 19 0.2515 -0.0144
1 2 20 -0.0906 0.0216
1 3 0 7.6023 -0.0187
1 3 1 -17.6631 0.0127
1 3 2 24.1381 -0.0047
1 3 3 -24.1668 0.0030
1 3 4 18.5007 -0.0043
1 3 5 -10.4961 0.0034
1 3 6 3.6348 -0.0007
1 3 7 0.3124 -0.0010
1 3 8 -1.5057 0.0020
1 3 9 1.1394 -0.0027
1 3 10 -0.4226 0.0018
1 3 11 0.0345 0.0005
1 3 12 -0.0998 -0.0020
1 3 13 0.4451 0.0012
1 3 14 -0.8530 0.0012
1 3 15 1.1665 -0.0040
1 3 16 -1.2802 0.0052
1 3 17 1.1434 -0.0029
1 3 18 -0.8063 -0.0011
1 3 19 0.4204 0.0013
1 3 20 -0.1412 0.0045
1 4 0 0.0043 0.0146
1 4 1 -6.8695 0.0119
1 4 2 14.0162 -0.0251
1 4 3 -18.1820 0.0228
1 4 4 17.7350 -0.0158
1 4 5 -13.5150 0.0120
1 4 6 7.8791 -0.0113
1 4 7 -3.0624 0.0108
1 4 8 0.1564 -0.0091
1 4 9 0.9163 0.0068
1 4 10 -0.8600 -0.0051
1 4 11 0.4358 0.0045
1 4 12 -0.1369 -0.0038
1 4 13 0.1346 0.0023
1 4 14 -0.3837 -0.0009
1 4 15 0.7402 -0.0002
1 4 16 -1.0269 0.0013
1 4 17 1.0916 -0.0013
1 4 18 -0.8913 -0.0019
1 4 19 0.5357 0.0068
1 5 0 -2.3669 0.0373
1 5 1 -0.8072 -0.0249
1 5 2 5.7044 0.0030
1 5 3 -10.4272 0.0070
1 5 4 12.9626 -0.0020
1 5 5 -12.4515 -0.0057
1 5 6 9.5548 0.0063
1 5 7 -5.7839 -0.0016
1 5 8 2.5185 -0.0023
1 5 9 -0.4386 0.0033
1 5 10 -0.4646 -0.0033
1 5 11 0.5745 0.0032
1 5 12 -0.3413 -0.0016
1 5 13 0.1150 -0.0023
1 5 14 -0.0913 0.0051
1 5 15 0.2973 -0.0025
1 5 16 -0.6020 -0.0042
1 5 17 0.7978 0.0095
1 5 18 -0.7483 -0.0103
1 5 19 0.4938 0.0091
1 6 0 -2.4087 -0.0050
1 6 1 1.4745 -0.0067
1 6 2 1.0043 0.0088
1 6 3 -4.4243 -0.0051
1 6 4 7.5178 0.0050
1 6 5 -9.0673 -0.0095
1 6 6 8.6218 0.0126
1 6 7 -6.6615 -0.0113
1 6 8 4.1621 0.0085
1 6 9 -1.9887 -0.0066
1 6 10 0.5589 0.0044
1 6 11 0.1286 -0.0008
1 6 12 -0.2912 -0.0015
1 6 13 0.1955 -0.0014
1 6 14 -0.0793 0.0082
1 6 15 0.0974 -0.0110
1 6 16 -0.2610 0.0032
1 6 17 0.4391 0.0116
1 6 18 -0.4751 -0.0222
1 7 0 -1.6377 -0.0188
1 7 1 1.8107 0.0226
1 7 2 -0.9735 -0.0119
1 7 3 -0.9225 -0.0004
1 7 4 3.3459 0.0050
1 7 5 -5.3960 -0.0019
1 7 6 6.3135 -0.0033
1 7 7 -5.9053 0.0050
1 7 8 4.5633 -0.0015
1 7 9 -2.9278 -0.0044
1 7 10 1.5158 0.0069
1 7 11 -0.5611 -0.0032
1 7 12 0.0628 -0.0039
1 7 13 0.1029 0.0076
1 7 14 -0.1022 -0.0030
1 7 15 0.0862 -0.0074
1 7 16 -0.1323 0.0133
1 7 17 0.2113 -0.0064
1 7 18 -0.2354 -0.0096
1 8 0 -0.6567 0.0065
1 8 1 1.1721 0.0078
1 8 2 -1.2667 -0.0103
1 8 3 0.5875 0.0002
1 8 4 0.8479 0.0096
1 8 5 -2.5582 -0.0080
1 8 6 3.8724 -0.0033
1 8 7 -4.3529 0.0132
1 8 8 3.9981 -0.0124
1 8 9 -3.1121 0.0024
1 8 10 2.0538 0.0069
1 8 11 -1.0970 -0.0072
1 8 12 0.4087 -0.0012
1 8 13 -0.0419 0.0114
1 8 14 -0.0732 -0.0155
1 8 15 0.0797 0.0088
1 8 16 -0.0889 0.0059
1 8 17 0.1158 -0.0180
1 9 0 -0.1664 -0.0038
1 9 1 0.4713 -0.0015
1 9 2 -0.8028 0.0029
1 9 3 0.8320 -0.0040
1 9 4 -0.2807 0.0061
1 9 5 -0.7863 -0.0067
1 9 6 1.9470 0.0029
1 9 7 -2.7404 0.0035
1 9 8 2.9758 -0.0060
1 9 9 -2.7339 0.0008
1 9 10 2.1728 0.0078
1 9 11 -1.4342 -0.0107
1 9 12 0.6936 0.0042
1 9 13 -0.1565 0.0076
1 9 14 -0.0746 -0.0174
1 9 15 0.0847 0.0195
1 9 16 -0.0454 -0.0114
1 10 0 -0.1303 -0.0224
1 10 1 0.2016 0.0105
1 10 2 -0.3929 0.0027
1 10 3 0.5924 -0.0055
1 10 4 -0.5543 -0.0015
1 10 5 0.1017 0.0079
1 10 6 0.6566 -0.0061
1 10 7 -1.3933 -0.0006
1 10 8 1.8464 0.0051
1 10 9 -1.9722 -0.0053
1 10 10 1.8324 0.0045
1 10 11 -1.4582 -0.0036
1 10 12 0.9022 -0.0003
1 10 13 -0.3411 0.0081
1 10 14 -0.0059 -0.0161
1 11 0 -0.0738 -0.0062
1 11 1 0.0946 0.0016
1 11 2 -0.1921 0.0080
1 11 3 0.3395 -0.0109
1 11 4 -0.4424 0.0018
1 11 5 0.3524 0.0095
1 11 6 -0.0098 -0.0083
1 11 7 -0.4603 -0.0068
1 11 8 0.8528 0.0213
1 11 9 -1.0607 -0.0216
1 11 10 1.1018 0.0094
1 11 11 -1.0028 0.0035
1 11 12 0.7551 -0.0106
1 12 0 0.0296 -0.0009
1 12 1 -0.0282 -0.0095
1 12 2 -0.0451 0.0177
1 12 3 0.1493 -0.0172
1 12 4 -0.2367 0.0064
1 12 5 0.2509 0.0055
1 12 6 -0.1493 -0.0042
1 12 7 -0.0459 -0.0145
1 12 8 0.2445 0.0371
2 -11 0 0.0920 0.0128
2 -11 1 -0.0821 -0.0119
2 -11 2 0.0852 0.0066
2 -11 3 -0.0846 -0.0015
2 -11 4 0.0452 0.0010
2 -10 0 0.1203 0.0180
2 -10 1 -0.1746 -0.0113
2 -10 2 0.1735 -0.0010
2 -10 3 -0.1414 0.0102
2 -10 4 0.1003 -0.0125
2 -10 5 -0.0575 0.0054
2 -10 6 0.0171 0.0122
2 -10 7 0.0122 -0.0313
2 -9 0 0.0022 0.0115
2 -9 1 -0.1339 -0.0191
2 -9 2 0.2092 0.0117
2 -9 3 -0.1930 0.0020
2 -9 4 0.1169 -0.0121
2 -9 5 -0.0622 0.0140
2 -9 6 0.0727 -0.0062
2 -9 7 -0.1103 -0.0098
2 -9 8 0.1083 0.0227
2 -9 9 -0.0473 -0.0168
2 -9 10 -0.0381 -0.0081
2 -8 0 -0.1349 -0.0237
2 -8 1 0.0006 0.0050
2 -8 2 0.1240 0.0084
2 -8 3 -0.1912 -0.0085
2 -8 4 0.1550 0.0007
2 -8 5 -0.0606 0.0056
2 -8 6 0.0218 -0.0059
2 -8 7 -0.0882 0.0005
2 -8 8 0.1831 0.0072
2 -8 9 -0.1999 -0.0106
2 -8 10 0.1254 0.0024
2 -8 11 -0.0320 0.0145
2 -8 12 -0.0230 -0.0260
2 -7 0 -0.3170 -0.0232
2 -7 1 0.1517 0.0219
2 -7 2 0.0075 -0.0107
2 -7 3 -0.1443 -0.0000
2 -7 4 0.2101 0.0022
2 -7 5 -0.1719 0.0017
2 -7 6 0.0856 -0.0035
2 -7 7 -0.0599 0.0010
2 -7 8 0.1304 0.0024
2 -7 9 -0.2138 -0.0042
2 -7 10 0.2155 0.0049
2 -7 11 -0.1460 -0.0034
2 -7 12 0.0868 -0.0020
2 -7 13 -0.0702 0.0085
2 -7 14 0.0543 -0.0109
2 -6 0 -0.6170 0.0045
2 -6 1 0.4555 -0.0043
2 -6 2 -0.2085 0.0016
2 -6 3 -0.0369 -0.0023
2 -6 4 0.2081 0.0045
2 -6 5 -0.2642 -0.0025
2 -6 6 0.2232 -0.0025
2 -6 7 -0.1642 0.0041
2 -6 8 0.1664 -0.0013
2 -6 9 -0.2269 -0.0010
2 -6 10 0.2615 0.0017
2 -6 11 -0.2108 -0.0049
2 -6 12 0.1229 0.0103
2 -6 13 -0.0883 -0.0117
2 -6 14 0.1128 0.0072
2 -6 15 -0.1149 -0.0024
2 -5 0 -0.8816 -0.0165
2 -5 1 0.8281 -0.0053
2 -5 2 -0.5337 0.0157
2 -5 3 0.1536 -0.0139
2 -5 4 0.1462 0.0106
2 -5 5 -0.2705 -0.0094
2 -5 6 0.2428 0.0055
2 -5 7 -0.1735 0.0008
2 -5 8 0.1700 -0.0030
2 -5 9 -0.2547 0.0006
2 -5 10 0.3477 0.0011
2 -5 11 -0.3426 -0.0012
2 -5 12 0.2243 0.0039
2 -5 13 -0.1005 -0.0100
2 -5 14 0.0842 0.0146
2 -5 15 -0.1552 -0.0163
2 -5 16 0.1873 0.0182
2 -4 0 -1.1717 -0.0406
2 -4 1 1.2538 0.0283
2 -4 2 -0.8325 -0.0063
2 -4 3 0.2492 -0.0049
2 -4 4 0.2011 0.0036
2 -4 5 -0.3784 -0.0014
2 -4 6 0.3060 0.0019
2 -4 7 -0.1297 -0.0005
2 -4 8 0.0301 -0.0024
2 -4 9 -0.1043 0.0016
2 -4 10 0.2937 0.0021
2 -4 11 -0.4329 -0.0027
2 -4 12 0.3979 -0.0001
2 -4 13 -0.2285 0.0002
2 -4 14 0.0931 0.0048
2 -4 15 -0.1114 -0.0116
2 -4 16 0.2236 0.0182
2 -4 17 -0.2679 -0.0243
2 -3 0 -1.2298 -0.0020
2 -3 1 2.0437 0.0182
2 -3 2 -1.5748 -0.0163
2 -3 3 0.4818 0.0051
2 -3 4 0.4179 -0.0002
2 -3 5 -0.7519 0.0034
2 -3 6 0.6212 -0.0064
2 -3 7 -0.2991 0.0059
2 -3 8 0.0194 -0.0048
2 -3 9 0.0710 0.0031
2 -3 10 0.0600 0.0007
2 -3 11 -0.2963 -0.0037
2 -3 12 0.4402 0.0022
2 -3 13 -0.3818 0.0006
2 -3 14 0.2033 0.0010
2 -3 15 -0.0893 -0.0057
2 -3 16 0.1297 0.0074
2 -3 17 -0.2354 -0.0060
2 -3 18 0.2560 0.0059
2 -2 0 0.4405 0.0304
2 -2 1 2.2863 -0.0190
2 -2 2 -2.9892 0.0036
2 -2 3 1.7423 0.0011
2 -2 4 0.0479 0.0041
2 -2 5 -1.0969 -0.0078
2 -2 6 1.1466 0.0049
2 -2 7 -0.6863 -0.0003
2 -2 8 0.2199 -0.0016
2 -2 9 0.0547 0.0007
2 -2 10 -0.1173 0.0012
2 -2 11 -0.0044 -0.0029
2 -2 12 0.2097 0.0023
2 -2 13 -0.3360 -0.0013
2 -2 14 0.2936 0.0044
2 -2 15 -0.1543 -0.0107
2 -2 16 0.0626 0.0104
2 -2 17 -0.0759 0.0027
2 -2 18 0.1250 -0.0194
2 -1 0 4.7579 0.0088
2 -1 1 -0.3006 -0.0152
2 -1 2 -3.1114 0.0087
2 -1 3 3.5739 0.0046
2 -1 4 -1.6910 -0.0087
2 -1 6 1.4420 0.0088
2 -1 7 -1.2154 -0.0096
2 -1 8 0.5873 0.0053
2 -1 9 -0.1181 -0.0027
2 -1 10 -0.1207 0.0029
2 -1 11 0.2104 -0.0029
2 -1 12 -0.1643 0.0008
2 -1 13 0.0122 0.0015
2 -1 14 0.1276 0.0006
2 -1 15 -0.1501 -0.0083
2 -1 16 0.0708 0.0135
2 -1 17 0.0163 -0.0046
2 -1 18 -0.0496 -0.0179
2 -1 19 0.0396 0.0370
2 0 0 9.4990 -0.0052
2 0 1 -5.9436 0.0059
2 0 2 0.5378 -0.0019
2 0 3 3.1601 0.0066
2 0 4 -3.4538 -0.0169
2 0 5 1.4278 0.0185
2 0 6 0.6444 -0.0086
2 0 7 -1.4272 -0.0009
2 0 8 1.1214 0.0016
2 0 9 -0.5347 0.0017
2 0 10 0.1091 -0.0022
2 0 11 0.1655 0.0003
2 0 12 -0.3485 -0.0004
2 0 13 0.3850 0.0028
2 0 14 -0.2590 -0.0045
2 0 15 0.0877 0.0027
2 0 16 -0.0087 0.0011
2 0 17 0.0479 -0.0007
2 0 18 -0.1272 -0.0092
2 0 19 0.1615 0.0235
2 1 0 10.6604 0.0115
2 1 1 -10.9457 0.0029
2 1 2 6.7942 -0.0052
2 1 3 -1.2476 -0.0016
2 1 4 -2.3344 0.0035
2 1 5 2.7224 0.0013
2 1 6 -1.1132 -0.0037
2 1 7 -0.5378 0.0013
2 1 8 1.1988 -0.0008
2 1 9 -1.0308 0.0044
2 1 10 0.5906 -0.0067
2 1 11 -0.1731 0.0043
2 1 12 -0.1812 -0.0007
2 1 13 0.4292 -0.0003
2 1 14 -0.4884 -0.0009
2 1 15 0.3709 0.0032
2 1 16 -0.2090 -0.0058
2 1 17 0.1299 0.0082
2 1 18 -0.1479 -0.0099
2 1 19 0.1851 0.0114
2 1 20 -0.1667 -0.0117
2 2 0 6.7836 0.0147
2 2 1 -11.2123 -0.0046
2 2 2 11.0576 -0.0082
2 2 3 -7.0928 0.0061
2 2 4 2.1584 0.0079
2 2 5 1.0879 -0.0182
2 2 6 -1.8127 0.0180
2 2 7 0.9094 -0.0127
2 2 8 0.2515 0.0071
2 2 9 -0.8748 -0.0016
2 2 10 0.8976 -0.0025
2 2 11 -0.5805 0.0026
2 2 12 0.1630 0.0003
2 2 13 0.2019 -0.0028
2 2 14 -0.4149 0.0039
2 2 15 0.4465 -0.0039
2 2 16 -0.3578 0.0017
2 2 17 0.2522 0.0029
2 2 18 -0.1937 -0.0057
2 2 19 0.1721 0.0038
2 2 20 -0.1391 0.0004
2 3 0 0.8233 0.0015
2 3 1 -6.7994 -0.0008
2 3 2 10.3298 -0.0101
2 3 3 -10.0447 0.0194
2 3 4 6.8285 -0.0152
2 3 5 -2.8579 0.0017
2 3 6 0.0124 0.0079
2 3 7 1.0514 -0.0081
2 3 8 -0.7754 0.0036
2 3 9 0.0181 0.0004
2 3 10 0.5459 -0.0024
2 3 11 -0.6627 0.0024
2 3 12 0.4264 -0.0011
2 3 13 -0.0724 0.0002
2 3 14 -0.2087 0.0005
2 3 15 0.3495 -0.0026
2 3 16 -0.3763 0.0052
2 3 17 0.3408 -0.0048
2 3 18 -0.2795 0.0020
2 3 19 0.2082 -0.0018
2 3 20 -0.1300 0.0054
2 4 0 -3.1659 0.0066
2 4 1 -1.4565 -0.0032
2 4 2 6.0963 -0.0021
2 4 3 -8.7203 0.0093
2 4 4 8.5068 -0.0142
2 4 5 -6.1424 0.0138
2 4 6 3.1026 -0.0106
2 4 7 -0.6935 0.0090
2 4 8 -0.4907 -0.0093
2 4 9 0.5822 0.0092
2 4 10 -0.1310 -0.0075
2 4 11 -0.2998 0.0054
2 4 12 0.4266 -0.0040
2 4 13 -0.2845 0.0041
2 4 14 0.0506 -0.0051
2 4 15 0.1465 0.0040
2 4 16 -0.2742 0.0003
2 4 17 0.3365 -0.0044
2 4 18 -0.3321 0.0040
2 4 19 0.2670 -0.0009
2 4 20 -0.1693 0.0007
2 5 0 -4.2128 0.0215
2 5 1 1.8496 -0.0154
2 5 2 1.7255 0.0069
2 5 3 -5.1300 -0.0036
2 5 4 7.0270 0.0047
2 5 5 -6.8949 -0.0048
2 5 6 5.1855 0.0016
2 5 7 -2.8957 0.0028
2 5 8 0.9717 -0.0052
2 5 9 0.0900 0.0040
2 5 10 -0.3242 -0.0009
2 5 11 0.1026 -0.0014
2 5 12 0.1759 0.0018
2 5 13 -0.3010 -0.0004
2 5 14 0.2586 -0.0023
2 5 15 -0.1158 0.0044
2 5 16 -0.0603 -0.0032
2 5 17 0.2086 -0.0012
2 5 18 -0.2752 0.0040
2 5 19 0.2465 -0.0012
2 6 0 -3.7638 0.0163
2 6 1 3.0362 -0.0163
2 6 2 -1.0435 0.0066
2 6 3 -1.6752 0.0014
2 6 4 4.1527 0.0003
2 6 5 -5.4926 -0.0073
2 6 6 5.3553 0.0109
2 6 7 -4.0792 -0.0085
2 6 8 2.3950 0.0050
2 6 9 -0.9830 -0.0048
2 6 10 0.1717 0.0079
2 6 11 0.0829 -0.0107
2 6 12 -0.0163 0.0111
2 6 13 -0.1416 -0.0091
2 6 14 0.2489 0.0056
2 6 15 -0.2418 -0.0009
2 6 16 0.1218 -0.0037
2 6 17 0.0429 0.0050
2 6 18 -0.1532 -0.0022
2 6 19 0.1565 -0.0005
2 7 0 -2.7023 0.0087
2 7 1 2.9496 -0.0060
2 7 2 -2.2185 0.0002
2 7 3 0.5703 0.0071
2 7 4 1.5081 -0.0100
2 7 5 -3.2827 0.0066
2 7 6 4.1463 -0.0015
2 7 7 -3.9416 -0.0005
2 7 8 2.9906 -0.0005
2 7 9 -1.8288 0.0014
2 7 10 0.8806 -0.0001
2 7 11 -0.3088 -0.0031
2 7 12 0.0714 0.0062
2 7 13 -0.0492 -0.0075
2 7 14 0.1186 0.0067
2 7 15 -0.1702 -0.0037
2 7 16 0.1353 -0.0019
2 7 17 -0.0272 0.0087
2 7 18 -0.0712 -0.0122
2 8 0 -1.3854 0.0177
2 8 1 2.0617 -0.0080
2 8 2 -2.1865 -0.0009
2 8 3 1.5147 0.0049
2 8 4 -0.1666 -0.0048
2 8 5 -1.3850 0.0031
2 8 6 2.5653 -0.0023
2 8 7 -3.0246 0.0030
2 8 8 2.7882 -0.0043
2 8 9 -2.1399 0.0060
2 8 10 1.3936 -0.0078
2 8 11 -0.7539 0.0085
2 8 12 0.3119 -0.0064
2 8 13 -0.0852 0.0025
2 8 14 0.0302 0.0007
2 8 15 -0.0524 -0.0020
2 8 16 0.0560 0.0015
2 8 17 -0.0088 0.0017
2 9 0 -0.5541 0.0106
2 9 1 1.0613 -0.0101
2 9 2 -1.5086 0.0045
2 9 3 1.5293 0.0004
2 9 4 -0.9210 -0.0007
2 9 5 -0.1525 -0.0023
2 9 6 1.2471 0.0047
2 9 7 -1.9598 -0.0045
2 9 8 2.1719 0.0035
2 9 9 -2.0045 -0.0028
2 9 10 1.6183 0.0005
2 9 11 -1.1167 0.0040
2 9 12 0.5981 -0.0078
2 9 13 -0.1922 0.0075
2 9 14 -0.0122 -0.0041
2 9 15 0.0454 0.0010
2 9 16 -0.0198 0.0016
2 10 0 -0.3920 -0.0119
2 10 1 0.5156 0.0088
2 10 2 -0.8203 -0.0004
2 10 3 1.1103 -0.0035
2 10 4 -1.0723 0.0008
2 10 5 0.5557 0.0034
2 10 6 0.2495 -0.0039
2 10 7 -0.9743 0.0008
2 10 8 1.3907 0.0036
2 10 9 -1.5209 -0.0074
2 10 10 1.4661 0.0084
2 10 11 -1.2455 -0.0044
2 10 12 0.8543 -0.0030
2 10 13 -0.3971 0.0082
2 10 14 0.0555 -0.0080
2 11 0 -0.3635 -0.0012
2 11 1 0.2738 0.0169
2 11 2 -0.3331 -0.0119
2 11 3 0.5618 -0.0016
2 11 4 -0.7849 0.0067
2 11 5 0.7441 0.0002
2 11 6 -0.3602 -0.0089
2 11 7 -0.1741 0.0094
2 11 8 0.5977 -0.0020
2 11 9 -0.8204 -0.0067
2 11 10 0.9112 0.0106
2 11 11 -0.9129 -0.0075
2 11 12 0.7784 -0.0009
2 12 0 -0.2368 0.0265
2 12 1 0.1081 -0.0032
2 12 2 -0.0299 -0.0081
2 12 3 0.0972 0.0034
2 12 4 -0.2915 0.0051
2 12 5 0.4510 -0.0053
2 12 6 -0.4108 -0.0015
2 12 7 0.1752 0.0048
2 12 8 0.0922 0.0012
2 12 9 -0.2503 -0.0117
3 -11 0 -0.0806 0.0102
3 -11 2 0.1261 0.0298
3 -10 0 -0.0837 0.0010
3 -10 1 0.0416 -0.0100
3 -10 2 0.0604 0.0166
3 -10 3 -0.1760 -0.0188
3 -10 4 0.2228 0.0153
3 -10 5 -0.1686 -0.0108
3 -10 6 0.0702 0.0137
3 -9 0 -0.0676 0.0014
3 -9 1 0.0338 -0.0024
3 -9 2 0.0355 0.0035
3 -9 3 -0.1215 -0.0053
3 -9 4 0.1949 0.0041
3 -9 5 -0.2357 0.0020
3 -9 6 0.2407 -0.0051
3 -9 7 -0.2194 -0.0042
3 -9 8 0.1811 0.0199
3 -9 9 -0.1240 -0.0240
3 -8 0 -0.0693 -0.0028
3 -8 1 0.0681 0.0027
3 -8 2 -0.0135 -0.0023
3 -8 3 -0.0799 0.0009
3 -8 4 0.1569 0.0005
3 -8 5 -0.2020 0.0017
3 -8 6 0.2468 -0.0077
3 -8 7 -0.3058 0.0099
3 -8 8 0.3436 -0.0018
3 -8 9 -0.3199 -0.0094
3 -8 10 0.2391 0.0100
3 -8 11 -0.1379 0.0008
3 -8 12 0.0471 -0.0081
3 -7 0 -0.0557 -0.0014
3 -7 1 0.0852 0.0061
3 -7 2 -0.1029 -0.0063
3 -7 3 0.0276 0.0042
3 -7 4 0.1089 -0.0025
3 -7 5 -0.2187 0.0014
3 -7 6 0.2743 -0.0015
3 -7 7 -0.3200 0.0034
3 -7 8 0.3784 -0.0048
3 -7 9 -0.4062 0.0023
3 -7 10 0.3638 0.0024
3 -7 11 -0.2810 -0.0037
3 -7 12 0.2130 0.0021
3 -7 13 -0.1633 -0.0032
3 -6 0 -0.0871 0.0152
3 -6 1 0.0837 -0.0083
3 -6 2 -0.1464 0.0015
3 -6 3 0.1591 0.0004
3 -6 4 -0.0484 -0.0006
3 -6 5 -0.1460 0.0018
3 -6 6 0.3238 -0.0018
3 -6 7 -0.4342 -0.0005
3 -6 8 0.4971 0.0016
3 -6 9 -0.5254 0.0005
3 -6 10 0.4884 -0.0017
3 -6 11 -0.3813 -0.0016
3 -6 12 0.2751 0.0070
3 -6 13 -0.2377 -0.0107
3 -6 14 0.2375 0.0122
3 -6 15 -0.1893 -0.0115
3 -5 0 -0.1886 0.0141
3 -5 1 0.1014 -0.0181
3 -5 2 -0.1365 0.0129
3 -5 3 0.1998 -0.0059
3 -5 4 -0.1951 0.0033
3 -5 5 0.0694 -0.0026
3 -5 6 0.1550 0.0005
3 -5 7 -0.4016 0.0009
3 -5 8 0.6030 0.0007
3 -5 9 -0.7272 -0.0019
3 -5 10 0.7454 0.0005
3 -5 11 -0.6322 -0.0003
3 -5 12 0.4335 0.0037
3 -5 13 -0.2769 -0.0070
3 -5 14 0.2487 0.0064
3 -5 15 -0.2849 -0.0042
3 -5 16 0.2521 0.0038
3 -4 0 -0.6626 -0.0051
3 -4 1 0.2285 -0.0021
3 -4 2 -0.0387 0.0063
3 -4 3 0.0425 -0.0020
3 -4 4 -0.1153 -0.0028
3 -4 5 0.1432 0.0017
3 -4 6 -0.0569 0.0007
3 -4 7 -0.1544 0.0012
3 -4 8 0.4446 -0.0044
3 -4 9 -0.7336 0.0039
3 -4 10 0.9295 -0.0008
3 -4 11 -0.9482 -0.0018
3 -4 12 0.7670 0.0033
3 -4 13 -0.4874 -0.0030
3 -4 14 0.2896 -0.0017
3 -4 15 -0.2644 0.0086
3 -4 16 0.3156 -0.0101
3 -4 17 -0.2822 0.0035
3 -3 0 -2.0413 -0.0012
3 -3 1 1.1006 0.0077
3 -3 2 -0.2143 -0.0050
3 -3 3 -0.2636 0.0030
3 -3 4 0.3068 -0.0058
3 -3 5 -0.1401 0.0070
3 -3 6 0.0086 -0.0034
3 -3 7 -0.0350 0.0018
3 -3 8 0.2256 -0.0060
3 -3 9 -0.5274 0.0099
3 -3 10 0.8510 -0.0076
3 -3 11 -1.0710 0.0018
3 -3 12 1.0686 0.0022
3 -3 13 -0.8299 -0.0029
3 -3 14 0.4982 0.0003
3 -3 15 -0.2757 0.0060
3 -3 16 0.2374 -0.0122
3 -3 17 -0.2710 0.0111
3 -3 18 0.2272 -0.0033
3 -2 0 -3.8904 0.0179
3 -2 1 3.1555 -0.0066
3 -2 2 -1.6099 -0.0018
3 -2 3 0.0616 0.0015
3 -2 4 0.7641 0.0015
3 -2 5 -0.7819 -0.0026
3 -2 6 0.4319 0.0033
3 -2 7 -0.1694 -0.0035
3 -2 8 0.1543 -0.0001
3 -2 9 -0.3296 0.0056
3 -2 10 0.6088 -0.0071
3 -2 11 -0.9132 0.0039
3 -2 12 1.1185 -0.0016
3 -2 13 -1.0921 0.0020
3 -2 14 0.8215 -0.0007
3 -2 15 -0.4620 -0.0035
3 -2 16 0.2101 0.0050
3 -2 17 -0.1296 -0.0017
3 -2 18 0.1270 -0.0016
3 -1 0 -4.7775 0.0103
3 -1 1 5.2255 -0.0140
3 -1 2 -4.1874 0.0065
3 -1 3 1.9688 0.0015
3 -1 4 0.1983 -0.0011
3 -1 5 -1.2716 -0.0050
3 -1 6 1.1977 0.0096
3 -1 7 -0.6586 -0.0092
3 -1 8 0.2767 0.0049
3 -1 9 -0.2061 0.0001
3 -1 10 0.3287 -0.0017
3 -1 11 -0.5504 -0.0006
3 -1 12 0.8213 0.0011
3 -1 13 -1.0231 0.0039
3 -1 14 1.0049 -0.0083
3 -1 15 -0.7399 0.0029
3 -1 16 0.3746 0.0096
3 -1 17 -0.0963 -0.0161
3 -1 18 -0.0208 0.0106
3 -1 19 0.0319 -0.0008
3 0 0 -4.0307 -0.0184
3 0 1 5.4600 0.0044
3 0 2 -5.9859 0.0048
3 0 3 4.6620 -0.0009
3 0 4 -2.0003 -0.0069
3 0 5 -0.4820 0.0072
3 0 6 1.6361 -0.0009
3 0 7 -1.4975 -0.0030
3 0 8 0.8661 0.0007
3 0 9 -0.3947 0.0039
3 0 10 0.2190 -0.0053
3 0 11 -0.2307 0.0017
3 0 12 0.3749 0.0028
3 0 13 -0.6197 -0.0016
3 0 14 0.8298 -0.0058
3 0 15 -0.8324 0.0105
3 0 16 0.5904 -0.0053
3 0 17 -0.2425 -0.0044
3 0 18 -0.0274 0.0063
3 0 19 0.1317 0.0008
3 1 0 -2.6228 -0.0245
3 1 1 3.6816 0.0233
3 1 2 -5.2543 -0.0084
3 1 3 5.7542 -0.0042
3 1 4 -4.3488 0.0035
3 1 5 1.7122 0.0036
3 1 6 0.6521 -0.0060
3 1 7 -1.7369 0.0033
3 1 8 1.6387 -0.0020
3 1 9 -1.0671 0.0043
3 1 10 0.5668 -0.0066
3 1 11 -0.2777 0.0058
3 1 13 -0.2606 -0.0023
3 1 14 0.4811 0.0026
3 1 15 -0.6718 0.0021
3 1 16 0.6618 -0.0074
3 1 17 -0.4315 0.0092
3 1 18 0.1218 -0.0099
3 1 19 0.0967 0.0133
3 1 20 -0.1490 -0.0158
3 2 0 -2.1628 0.0000
3 2 1 1.7191 0.0114
3 2 2 -2.7621 -0.0142
3 2 3 4.2054 0.0032
3 2 4 -4.6184 0.0090
3 2 5 3.4362 -0.0107
3 2 6 -1.3203 0.0048
3 2 7 -0.5599 -0.0004
3 2 8 1.4919 0.0003
3 2 9 -1.5353 -0.0019
3 2 10 1.1399 0.0032
3 2 11 -0.6802 -0.0035
3 2 12 0.3359 0.0026
3 2 13 -0.1911 -0.0017
3 2 14 0.2641 0.0024
3 2 15 -0.4569 -0.0034
3 2 16 0.5874 0.0017
3 2 17 -0.5282 0.0029
3 2 18 0.3053 -0.0078
3 2 19 -0.0582 0.0127
3 2 20 -0.0833 -0.0171
3 3 0 -3.1625 0.0083
3 3 1 1.3346 -0.0119
3 3 2 -0.8458 0.0022
3 3 3 1.6372 0.0050
3 3 4 -2.7224 -0.0009
3 3 5 3.0700 -0.0066
3 3 6 -2.3601 0.0073
3 3 7 1.0253 -0.0017
3 3 8 0.2539 -0.0028
3 3 9 -1.0335 0.0023
3 3 10 1.2348 0.0024
3 3 11 -1.0174 -0.0081
3 3 12 0.6276 0.0104
3 3 13 -0.3043 -0.0070
3 3 14 0.1939 0.0009
3 3 15 -0.2848 0.0028
3 3 16 0.4311 -0.0030
3 3 17 -0.4757 0.0015
3 3 18 0.3680 0.0002
3 3 19 -0.1789 -0.0010
3 3 20 0.0221 -0.0015
3 4 0 -4.4484 -0.0155
3 4 1 2.3896 -0.0046
3 4 2 -0.7343 0.0136
3 4 3 0.1766 -0.0083
3 4 4 -0.5853 0.0003
3 4 5 1.2881 0.0016
3 4 6 -1.6600 -0.0005
3 4 7 1.4625 0.0017
3 4 8 -0.8114 -0.0052
3 4 9 -0.0011 0.0076
3 4 10 0.6537 -0.0070
3 4 11 -0.9246 0.0030
3 4 12 0.8032 0.0024
3 4 13 -0.4908 -0.0051
3 4 14 0.2452 0.0025
3 4 15 -0.1914 0.0032
3 4 16 0.2665 -0.0075
3 4 17 -0.3262 0.0077
3 4 18 0.2838 -0.0040
3 4 19 -0.1608 -0.0023
3 4 20 0.0374 0.0070
3 5 0 -4.7771 -0.0233
3 5 1 3.4755 0.0149
3 5 2 -1.7322 -0.0003
3 5 3 0.3170 -0.0091
3 5 4 0.3169 0.0089
3 5 5 -0.2166 -0.0038
3 5 6 -0.2545 -0.0002
3 5 7 0.6953 0.0012
3 5 8 -0.8267 -0.0001
3 5 9 0.5595 -0.0015
3 5 10 -0.0278 0.0012
3 5 11 -0.4763 0.0014
3 5 12 0.7018 -0.0038
3 5 13 -0.6205 0.0035
3 5 14 0.4097 -0.0012
3 5 15 -0.2608 -0.0010
3 5 16 0.2247 0.0023
3 5 17 -0.2275 -0.0030
3 5 18 0.1890 0.0029
3 5 19 -0.0992 -0.0030
3 6 0 -4.1805 -0.0067
3 6 1 3.7833 0.0087
3 6 2 -2.6472 -0.0087
3 6 3 1.2136 0.0048
3 6 4 -0.0031 0.0009
3 6 5 -0.6368 -0.0040
3 6 6 0.6603 0.0030
3 6 7 -0.2816 -0.0006
3 6 8 -0.1629 0.0008
3 6 9 0.3796 -0.0049
3 6 10 -0.2602 0.0099
3 6 11 -0.0759 -0.0109
3 6 12 0.3922 0.0060
3 6 13 -0.5252 0.0011
3 6 14 0.4821 -0.0054
3 6 15 -0.3743 0.0038
3 6 16 0.2862 0.0031
3 6 17 -0.2233 -0.0120
3 6 18 0.1576 0.0179
3 6 19 -0.0818 -0.0170
3 7 0 -3.1010 -0.0044
3 7 1 3.3908 -0.0020
3 7 2 -2.9614 0.0004
3 7 3 1.9684 0.0060
3 7 4 -0.7625 -0.0090
3 7 5 -0.2489 0.0055
3 7 6 0.7788 -0.0003
3 7 7 -0.7865 -0.0011
3 7 8 0.4683 -0.0017
3 7 9 -0.1166 0.0044
3 7 10 -0.0545 -0.0031
3 7 11 0.0053 -0.0019
3 7 12 0.1610 0.0059
3 7 13 -0.3097 -0.0048
3 7 14 0.3704 -0.0016
3 7 15 -0.3498 0.0085
3 7 16 0.2849 -0.0104
3 7 17 -0.2037 0.0047
3 7 18 0.1227 0.0058
3 8 0 -1.7934 -0.0078
3 8 1 2.4985 0.0002
3 8 2 -2.6775 0.0046
3 8 3 2.2322 -0.0016
3 8 4 -1.3298 -0.0042
3 8 5 0.3155 0.0053
3 8 6 0.4576 -0.0008
3 8 7 -0.8022 -0.0040
3 8 8 0.7611 0.0038
3 8 9 -0.5262 0.0024
3 8 10 0.2916 -0.0102
3 8 11 -0.1602 0.0130
3 8 12 0.1395 -0.0077
3 8 13 -0.1842 -0.0011
3 8 14 0.2362 0.0050
3 8 15 -0.2502 -0.0001
3 8 16 0.2111 -0.0099
3 8 17 -0.1365 0.0173
3 9 0 -0.7940 0.0002
3 9 1 1.4553 -0.0021
3 9 2 -1.9840 0.0044
3 9 3 2.0614 -0.0037
3 9 4 -1.5926 0.0015
3 9 5 0.7748 -0.0014
3 9 6 0.0366 0.0035
3 9 7 -0.5657 -0.0056
3 9 8 0.7553 0.0065
3 9 9 -0.7144 -0.0054
3 9 10 0.5729 0.0013
3 9 11 -0.4064 0.0042
3 9 12 0.2596 -0.0057
3 9 13 -0.1724 -0.0003
3 9 14 0.1549 0.0095
3 9 15 -0.1648 -0.0132
3 9 16 0.1459 0.0077
3 10 0 -0.4421 -0.0006
3 10 1 0.7152 -0.0012
3 10 2 -1.1702 0.0037
3 10 3 1.5488 -0.0036
3 10 4 -1.5602 0.0020
3 10 5 1.1249 -0.0021
3 10 6 -0.4520 0.0027
3 10 7 -0.1435 0.0001
3 10 8 0.4918 -0.0049
3 10 9 -0.6268 0.0055
3 10 10 0.6437 0.0001
3 10 11 -0.5763 -0.0061
3 10 12 0.4279 0.0077
3 10 13 -0.2518 -0.0077
3 10 14 0.1312 0.0107
3 10 15 -0.0910 -0.0152
3 11 0 -0.3845 -0.0015
3 11 1 0.3406 0.0063
3 11 2 -0.4747 -0.0047
3 11 3 0.7870 0.0001
3 11 4 -1.0792 0.0025
3 11 5 1.1019 -0.0023
3 11 6 -0.7943 -0.0001
3 11 7 0.3357 0.0067
3 11 8 0.0479 -0.0167
3 11 9 -0.2789 0.0226
3 11 10 0.4088 -0.0168
3 11 11 -0.4726 0.0026
3 11 12 0.4425 0.0085
3 11 13 -0.3150 -0.0102
3 12 0 -0.2793 0.0108
3 12 1 0.1619 -0.0013
3 12 2 -0.0612 -0.0062
3 12 3 0.1140 0.0052
3 12 4 -0.3366 0.0009
3 12 5 0.5687 -0.0048
3 12 6 -0.6212 0.0028
3 12 7 0.4632 0.0050
3 12 8 -0.2253 -0.0159
3 12 9 0.0378 0.0237
4 -10 0 -0.2261 -0.0102
4 -10 1 0.2547 -0.0014
4 -10 2 -0.1272 0.0146
4 -10 3 -0.0700 -0.0256
4 -10 4 0.1906 0.0296
4 -10 5 -0.1722 -0.0261
4 -9 0 -0.1158 -0.0030
4 -9 1 0.2244 0.0069
4 -9 2 -0.2399 -0.0055
4 -9 3 0.1305 -0.0042
4 -9 4 0.0481 0.0157
4 -9 5 -0.1969 -0.0192
4 -9 6 0.2573 0.0149
4 -9 7 -0.2485 -0.0115
4 -9 8 0.2208 0.0122
4 -8 0 -0.0283 0.0102
4 -8 1 0.1485 -0.0030
4 -8 2 -0.2286 -0.0063
4 -8 3 0.2268 0.0083
4 -8 4 -0.1347 -0.0004
4 -8 5 -0.0310 -0.0079
4 -8 6 0.2232 0.0074
4 -8 7 -0.3723 -0.0015
4 -8 8 0.4262 -0.0008
4 -8 9 -0.3865 -0.0007
4 -8 10 0.2944 -0.0016
4 -8 11 -0.1895 0.0082
4 -7 0 0.0902 0.0074
4 -7 1 0.0715 -0.0046
4 -7 2 -0.2324 -0.0001
4 -7 3 0.2981 0.0043
4 -7 4 -0.2579 -0.0041
4 -7 5 0.1383 -0.0010
4 -7 6 0.0470 0.0047
4 -7 7 -0.2708 -0.0025
4 -7 8 0.4517 -0.0021
4 -7 9 -0.5013 0.0042
4 -7 10 0.4184 -0.0059
4 -7 11 -0.2928 0.0112
4 -7 12 0.2039 -0.0158
4 -7 13 -0.1492 0.0125
4 -6 0 0.2269 0.0096
4 -6 1 -0.1148 -0.0003
4 -6 2 -0.1386 -0.0036
4 -6 3 0.3589 0.0020
4 -6 4 -0.4196 -0.0003
4 -6 5 0.3195 -0.0002
4 -6 6 -0.1251 0.0018
4 -6 7 -0.1139 -0.0038
4 -6 8 0.3538 0.0036
4 -6 9 -0.5089 -0.0010
4 -6 10 0.4999 -0.0026
4 -6 11 -0.3611 0.0076
4 -6 12 0.2287 -0.0130
4 -6 13 -0.1879 0.0141
4 -6 14 0.1841 -0.0087
4 -5 0 0.2349 0.0215
4 -5 1 -0.3204 -0.0087
4 -5 2 0.1249 -0.0049
4 -5 3 0.2221 0.0081
4 -5 4 -0.5113 -0.0028
4 -5 5 0.5815 -0.0017
4 -5 6 -0.4165 0.0024
4 -5 7 0.1123 -0.0032
4 -5 8 0.2217 0.0049
4 -5 9 -0.4926 -0.0044
4 -5 10 0.6066 0.0006
4 -5 11 -0.5201 0.0040
4 -5 12 0.3244 -0.0077
4 -5 13 -0.1910 0.0101
4 -5 14 0.1877 -0.0106
4 -5 15 -0.2085 0.0107
4 -5 16 0.1342 -0.0141
4 -4 0 -0.0651 0.0169
4 -4 1 -0.4001 -0.0154
4 -4 2 0.4468 0.0026
4 -4 3 -0.1462 0.0111
4 -4 4 -0.3114 -0.0137
4 -4 5 0.6778 0.0062
4 -4 6 -0.7575 0.0015
4 -4 7 0.5174 -0.0047
4 -4 8 -0.0817 0.0055
4 -4 9 -0.3692 -0.0048
4 -4 10 0.6772 0.0012
4 -4 11 -0.7413 0.0033
4 -4 12 0.5729 -0.0054
4 -4 13 -0.3291 0.0058
4 -4 14 0.2003 -0.0081
4 -4 15 -0.2193 0.0140
4 -4 16 0.2400 -0.0222
4 -4 17 -0.1434 0.0303
4 -3 0 -1.0577 -0.0006
4 -3 1 -0.0302 -0.0059
4 -3 2 0.6426 0.0074
4 -3 3 -0.6402 0.0024
4 -3 4 0.1830 -0.0142
4 -3 5 0.4142 0.0152
4 -3 6 -0.8308 -0.0060
4 -3 7 0.8663 -0.0029
4 -3 8 -0.5185 0.0059
4 -3 9 -0.0413 -0.0052
4 -3 10 0.5743 0.0030
4 -3 11 -0.8801 0.0005
4 -3 12 0.8701 -0.0030
4 -3 13 -0.6196 0.0029
4 -3 14 0.3389 -0.0037
4 -3 15 -0.2125 0.0096
4 -3 16 0.2325 -0.0189
4 -3 17 -0.2384 0.0261
4 -2 0 -2.8223 -0.0062
4 -2 1 1.3476 0.0050
4 -2 2 0.1374 0.0034
4 -2 3 -0.9432 -0.0082
4 -2 4 0.8570 0.0025
4 -2 5 -0.1864 0.0056
4 -2 6 -0.5482 -0.0055
4 -2 7 0.9452 -0.0007
4 -2 8 -0.8655 0.0045
4 -2 9 0.3994 -0.0046
4 -2 10 0.2355 0.0049
4 -2 11 -0.7890 -0.0056
4 -2 12 1.0603 0.0039
4 -2 13 -0.9819 -0.0007
4 -2 14 0.6683 -0.0016
4 -2 15 -0.3492 0.0041
4 -2 16 0.1914 -0.0082
4 -2 17 -0.1734 0.0106
4 -2 18 0.1593 -0.0077
4 -1 0 -4.5726 -0.0006
4 -1 1 3.6243 0.0046
4 -1 2 -1.7128 -0.0023
4 -1 3 -0.2139 -0.0063
4 -1 4 1.2081 0.0121
4 -1 5 -1.0224 -0.0097
4 -1 6 0.1595 0.0046
4 -1 7 0.6545 -0.0030
4 -1 8 -0.9873 0.0028
4 -1 9 0.8066 -0.0015
4 -1 10 -0.2892 0.0021
4 -1 11 -0.3497 -0.0068
4 -1 12 0.8958 0.0103
4 -1 13 -1.1598 -0.0067
4 -1 14 1.0668 -0.0007
4 -1 15 -0.7255 0.0045
4 -1 16 0.3583 -0.0030
4 -1 17 -0.1315 -0.0016
4 -1 18 0.0544 0.0091
4 -1 19 -0.0391 -0.0178
4 0 0 -5.2493 -0.0002
4 0 1 5.5446 0.0012
4 0 2 -4.3723 -0.0023
4 0 3 2.0669 0.0006
4 0 4 0.2051 0.0041
4 0 6 1.1342 0.0050
4 0 7 -0.2209 -0.0017
4 0 8 -0.5838 -0.0005
4 0 9 0.8831 0.0027
4 0 10 -0.7140 -0.0045
4 0 11 0.2558 0.0018
4 0 12 0.3317 0.0048
4 0 13 -0.8720 -0.0075
4 0 14 1.1626 0.0021
4 0 15 -1.0938 0.0048
4 0 16 0.7474 -0.0045
4 0 17 -0.3375 -0.0026
4 0 18 0.0503 0.0111
4 0 19 0.0585 -0.0185
4 1 0 -4.4437 -0.0021
4 1 1 5.7488 0.0032
4 1 2 -6.0542 -0.0011
4 1 3 4.7543 0.0000
4 1 5 -0.0829 0.0025
4 1 6 1.2990 -0.0041
4 1 7 -1.1982 0.0049
4 1 8 0.4229 -0.0038
4 1 9 0.2901 0.0019
4 1 11 0.5430 0.0057
4 1 12 -0.2011 -0.0057
4 1 13 -0.3160 0.0015
4 1 14 0.8327 0.0016
4 1 15 -1.1208 -0.0004
4 1 16 1.0519 -0.0003
4 1 17 -0.7011 -0.0036
4 1 18 0.2815 0.0087
4 1 19 0.0118 -0.0099
4 2 0 -2.9201 0.0090
4 2 1 4.2312 -0.0016
4 2 2 -5.5571 -0.0012
4 2 3 5.8489 -0.0016
4 2 4 -4.6018 0.0032
4 2 5 2.3205 0.0002
4 2 6 -0.1397 -0.0057
4 2 7 -1.0468 0.0080
4 2 8 1.1327 -0.0048
4 2 9 -0.6157 -0.0024
4 2 10 0.0473 0.0078
4 2 11 0.2896 -0.0059
4 2 12 -0.3264 -0.0014
4 2 13 0.0725 0.0059
4 2 14 0.3829 -0.0035
4 2 15 -0.8345 -0.0022
4 2 16 1.0504 0.0069
4 2 17 -0.9342 -0.0115
4 2 18 0.5867 0.0152
4 2 19 -0.2129 -0.0132
4 2 20 -0.0241 0.0041
4 3 0 -2.1159 0.0166
4 3 1 2.5192 -0.0144
4 3 2 -3.6849 0.0051
4 3 3 4.8337 -0.0008
4 3 4 -5.0431 0.0032
4 3 5 3.9844 -0.0046
4 3 6 -2.1456 0.0006
4 3 7 0.3941 0.0046
4 3 8 0.6533 -0.0048
4 3 9 -0.9108 -0.0009
4 3 10 0.6551 0.0086
4 3 11 -0.2281 -0.0121
4 3 12 -0.1088 0.0084
4 3 13 0.1881 -0.0007
4 3 14 0.0357 -0.0041
4 3 15 -0.4408 0.0032
4 3 16 0.7885 0.0013
4 3 17 -0.8838 -0.0081
4 3 18 0.7071 0.0170
4 3 19 -0.3988 -0.0227
4 3 20 0.1308 0.0175
4 4 0 -2.4197 -0.0021
4 4 1 1.9604 -0.0083
4 4 2 -2.2216 0.0082
4 4 3 3.0879 -0.0017
4 4 4 -3.8814 -0.0007
4 4 5 3.9421 -0.0018
4 4 6 -3.1296 0.0028
4 4 7 1.8234 -0.0002
4 4 8 -0.5536 -0.0020
4 4 9 -0.3206 0.0013
4 4 10 0.6822 0.0006
4 4 11 -0.5927 -0.0015
4 4 12 0.2466 0.0014
4 4 13 0.0778 -0.0007
4 4 14 -0.1463 -0.0006
4 4 15 -0.0796 0.0032
4 4 16 0.4201 -0.0069
4 4 17 -0.6313 0.0079
4 4 18 0.5972 -0.0008
4 4 19 -0.3888 -0.0133
4 5 0 -2.8206 -0.0163
4 5 1 2.2582 0.0108
4 5 2 -1.8679 -0.0026
4 5 3 1.9926 0.0002
4 5 4 -2.4929 -0.0018
4 5 5 2.9010 0.0019
4 5 6 -2.8417 -0.0004
4 5 7 2.2782 -0.0004
4 5 8 -1.4186 0.0010
4 5 9 0.5177 -0.0024
4 5 10 0.2030 0.0021
4 5 11 -0.5655 0.0025
4 5 12 0.5127 -0.0079
4 5 13 -0.1994 0.0081
4 5 14 -0.0744 -0.0019
4 5 15 0.0885 -0.0041
4 5 16 0.1286 0.0031
4 5 17 -0.3613 0.0045
4 5 18 0.4205 -0.0098
4 5 19 -0.2933 0.0041
4 6 0 -2.6626 -0.0044
4 6 1 2.4537 0.0089
4 6 2 -2.0159 -0.0061
4 6 3 1.6924 0.0019
4 6 4 -1.6746 -0.0007
4 6 5 1.8677 0.0014
4 6 6 -2.0142 -0.0020
4 6 7 1.9208 0.0023
4 6 8 -1.5523 -0.0019
4 6 9 0.9782 -0.0007
4 6 10 -0.3243 0.0040
4 6 11 -0.2239 -0.0031
4 6 12 0.4774 -0.0034
4 6 13 -0.3903 0.0092
4 6 14 0.1340 -0.0068
4 6 15 0.0327 -0.0040
4 6 16 0.0124 0.0149
4 6 17 -0.1742 -0.0174
4 6 18 0.2722 0.0110
4 6 19 -0.2230 -0.0035
4 7 0 -2.1472 -0.0029
4 7 1 2.2930 0.0011
4 7 2 -2.0805 0.0026
4 7 3 1.7013 -0.0045
4 7 4 -1.3831 0.0031
4 7 5 1.2509 -0.0003
4 7 6 -1.2662 -0.0011
4 7 7 1.2917 0.0014
4 7 8 -1.2046 -0.0026
4 7 9 0.9538 0.0043
4 7 10 -0.5607 -0.0041
4 7 11 0.1188 0.0023
4 7 12 0.2220 -0.0022
4 7 13 -0.3382 0.0059
4 7 14 0.2402 -0.0096
4 7 15 -0.0775 0.0071
4 7 16 0.0059 0.0034
4 7 17 -0.0515 -0.0167
4 7 18 0.1204 0.0241
4 8 0 -1.4166 -0.0130
4 8 1 1.8697 0.0102
4 8 2 -1.9595 -0.0004
4 8 3 1.7292 -0.0062
4 8 4 -1.3512 0.0060
4 8 5 1.0164 -0.0020
4 8 6 -0.8289 -0.0007
4 8 7 0.7679 0.0001
4 8 8 -0.7383 0.0018
4 8 9 0.6556 -0.0011
4 8 10 -0.4880 -0.0027
4 8 11 0.2516 0.0058
4 8 12 -0.0009 -0.0057
4 8 13 -0.1819 0.0046
4 8 14 0.2325 -0.0068
4 8 15 -0.1626 0.0118
4 8 16 0.0581 -0.0138
4 8 17 0.0007 0.0074
4 9 0 -0.6665 -0.0008
4 9 1 1.2254 0.0068
4 9 2 -1.6122 -0.0054
4 9 3 1.6696 0.0018
4 9 4 -1.4241 0.0010
4 9 5 1.0435 -0.0029
4 9 6 -0.7107 0.0027
4 9 7 0.5099 -0.0007
4 9 8 -0.4107 0.0002
4 9 9 0.3447 -0.0031
4 9 10 -0.2761 0.0067
4 9 11 0.1968 -0.0077
4 9 12 -0.0923 0.0067
4 9 13 -0.0433 -0.0065
4 9 14 0.1685 0.0055
4 9 15 -0.2132 -0.0001
4 9 16 0.1539 -0.0089
4 10 0 -0.2697 0.0070
4 10 1 0.6129 -0.0098
4 10 2 -1.0518 0.0069
4 10 3 1.3714 0.0016
4 10 4 -1.4116 -0.0070
4 10 5 1.1818 0.0019
4 10 6 -0.8360 0.0077
4 10 7 0.5347 -0.0084
4 10 8 -0.3339 -0.0017
4 10 9 0.2022 0.0092
4 10 10 -0.1120 -0.0034
4 10 11 0.0695 -0.0111
4 10 12 -0.0618 0.0222
4 10 13 0.0310 -0.0243
4 10 14 0.0588 0.0206
4 10 15 -0.1581 -0.0143
4 11 0 -0.1599 -0.0152
4 11 1 0.2400 -0.0035
4 11 2 -0.4699 0.0139
4 11 3 0.7903 -0.0073
4 11 4 -1.0430 -0.0072
4 11 5 1.0908 0.0099
4 11 6 -0.9310 0.0035
4 11 7 0.6777 -0.0146
4 11 8 -0.4416 0.0056
4 11 9 0.2537 0.0152
4 11 10 -0.1040 -0.0233
4 11 11 0.0072 0.0081
4 11 12 0.0151 0.0159
4 11 13 0.0060 -0.0286
4 12 0 -0.0618 -0.0310
4 12 1 0.0484 0.0135
4 12 2 -0.0782 0.0049
4 12 3 0.2009 -0.0101
4 12 4 -0.4005 0.0003
4 12 5 0.5815 0.0094
4 12 6 -0.6485 -0.0048
4 12 7 0.5881 -0.0079
4 12 8 -0.4570 0.0089
4 12 9 0.3095 0.0081
5 -10 0 -0.2204 -0.0231
5 -10 1 0.3067 0.0016
5 -10 2 -0.2519 0.0184
5 -9 0 -0.2100 -0.0161
5 -9 1 0.3784 0.0049
5 -9 2 -0.4499 0.0061
5 -9 3 0.3594 -0.0145
5 -9 4 -0.1605 0.0165
5 -9 5 -0.0162 -0.0096
5 -9 6 0.0827 -0.0004
5 -9 7 -0.0632 0.0035
5 -8 0 -0.1780 -0.0042
5 -8 1 0.3582 -0.0050
5 -8 2 -0.5155 0.0069
5 -8 3 0.5691 -0.0044
5 -8 4 -0.4644 0.0025
5 -8 5 0.2291 0.0005
5 -8 6 0.0249 -0.0065
5 -8 7 -0.1849 0.0100
5 -8 8 0.2251 -0.0043
5 -8 9 -0.1996 -0.0076
5 -7 0 -0.0466 -0.0063
5 -7 1 0.2814 -0.0037
5 -7 2 -0.5134 0.0102
5 -7 3 0.6746 -0.0078
5 -7 4 -0.7174 0.0010
5 -7 5 0.5987 0.0049
5 -7 6 -0.3173 -0.0101
5 -7 7 -0.0347 0.0137
5 -7 8 0.3042 -0.0104
5 -7 9 -0.3921 -0.0010
5 -7 10 0.3266 0.0118
5 -7 11 -0.2089 -0.0137
5 -7 12 0.1111 0.0087
5 -6 0 0.1400 -0.0037
5 -6 1 0.0687 0.0064
5 -6 2 -0.4034 0.0001
5 -6 3 0.7105 -0.0074
5 -6 4 -0.8891 0.0075
5 -6 5 0.9045 -0.0014
5 -6 6 -0.7364 -0.0061
5 -6 7 0.3851 0.0112
5 -6 8 0.0528 -0.0104
5 -6 9 -0.3833 0.0019
5 -6 10 0.4627 0.0090
5 -6 11 -0.3338 -0.0127
5 -6 12 0.1674 0.0076
5 -6 13 -0.0802 -0.0032
5 -6 14 0.0560 0.0057
5 -5 0 0.1549 0.0080
5 -5 1 -0.1851 0.0034
5 -5 2 -0.0932 -0.0076
5 -5 3 0.5509 0.0004
5 -5 4 -0.9625 0.0083
5 -5 5 1.1630 -0.0086
5 -5 6 -1.1114 0.0015
5 -5 7 0.8316 0.0057
5 -5 8 -0.3774 -0.0078
5 -5 9 -0.1133 0.0037
5 -5 10 0.4279 0.0038
5 -5 11 -0.4443 -0.0081
5 -5 12 0.2680 0.0061
5 -5 13 -0.1210 -0.0047
5 -5 14 0.0995 0.0122
5 -5 15 -0.1140 -0.0234
5 -4 0 -0.0859 0.0033
5 -4 1 -0.3011 -0.0016
5 -4 2 0.3057 -0.0043
5 -4 3 0.1000 0.0043
5 -4 4 -0.7280 0.0030
5 -4 5 1.2645 -0.0085
5 -4 6 -1.4710 0.0059
5 -4 7 1.3011 0.0006
5 -4 8 -0.8501 -0.0041
5 -4 9 0.2740 0.0031
5 -4 10 0.2267 -0.0009
5 -4 11 -0.4594 0.0005
5 -4 12 0.3903 -0.0020
5 -4 13 -0.2069 -0.0001
5 -4 14 0.1324 0.0130
5 -4 15 -0.1849 -0.0334
5 -4 16 0.2025 0.0431
5 -3 0 -0.6990 -0.0151
5 -3 1 -0.1250 0.0070
5 -3 2 0.5681 -0.0026
5 -3 3 -0.4536 0.0029
5 -3 4 -0.1563 -0.0017
5 -3 5 0.9678 -0.0026
5 -3 6 -1.5867 0.0043
5 -3 7 1.7389 -0.0011
5 -3 8 -1.4033 -0.0022
5 -3 9 0.7648 0.0017
5 -3 10 -0.0895 -0.0002
5 -3 11 -0.3725 0.0020
5 -3 12 0.4865 -0.0062
5 -3 13 -0.3335 0.0063
5 -3 14 0.1634 0.0042
5 -3 15 -0.1569 -0.0250
5 -3 16 0.2477 0.0437
5 -3 17 -0.2459 -0.0415
5 -2 0 -1.7533 -0.0208
5 -2 1 0.5940 0.0164
5 -2 2 0.4200 -0.0057
5 -2 3 -0.8201 0.0000
5 -2 4 0.4882 -0.0011
5 -2 5 0.3550 0.0017
5 -2 6 -1.2881 0.0011
5 -2 7 1.8846 -0.0024
5 -2 8 -1.9055 -0.0003
5 -2 9 1.3907 0.0023
5 -2 10 -0.6002 -0.0005
5 -2 11 -0.1283 -0.0013
5 -2 12 0.5281 -0.0003
5 -2 13 -0.5309 0.0025
5 -2 14 0.3075 -0.0000
5 -2 15 -0.1307 -0.0088
5 -2 16 0.1316 0.0205
5 -2 17 -0.2057 -0.0271
5 -2 18 0.1885 0.0205
5 -1 0 -2.8138 -0.0066
5 -1 1 1.8912 0.0121
5 -1 2 -0.4752 -0.0071
5 -1 3 -0.6511 -0.0016
5 -1 4 0.9430 0.0035
5 -1 5 -0.3757 0.0006
5 -1 6 -0.6552 -0.0017
5 -1 7 1.6225 -0.0020
5 -1 8 -2.1201 0.0036
5 -1 9 1.9905 -0.0003
5 -1 10 -1.3366 -0.0021
5 -1 11 0.4536 -0.0000
5 -1 12 0.2988 0.0032
5 -1 13 -0.6599 -0.0039
5 -1 14 0.6036 0.0031
5 -1 15 -0.3377 -0.0021
5 -1 16 0.1241 -0.0000
5 -1 17 -0.0674 0.0016
5 -1 18 0.0841 0.0004
5 0 0 -3.2285 0.0146
5 0 1 3.2137 -0.0037
5 0 2 -2.0997 -0.0036
5 0 3 0.4793 0.0009
5 0 4 0.7399 0.0044
5 0 5 -0.9684 -0.0028
5 0 6 0.2576 -0.0032
5 0 7 0.8700 0.0044
5 0 8 -1.8235 -0.0001
5 0 9 2.2311 -0.0022
5 0 10 -2.0050 -0.0003
5 0 11 1.2871 0.0024
5 0 12 -0.3764 -0.0008
5 0 13 -0.3769 -0.0014
5 0 14 0.7289 0.0011
5 0 15 -0.6699 0.0016
5 0 16 0.3984 -0.0067
5 0 17 -0.1457 0.0140
5 0 18 0.0142 -0.0176
5 0 19 0.0266 0.0105
5 1 0 -2.6252 0.0223
5 1 1 3.6593 -0.0165
5 1 2 -3.6050 0.0032
5 1 3 2.3669 0.0046
5 1 4 -0.6038 -0.0017
5 1 5 -0.7126 -0.0030
5 1 6 0.9691 0.0001
5 1 7 -0.2478 0.0070
5 1 8 -0.8756 -0.0083
5 1 9 1.7862 0.0031
5 1 10 -2.1345 0.0007
5 1 11 1.8712 0.0006
5 1 12 -1.1600 -0.0026
5 1 13 0.2927 0.0027
5 1 14 0.4090 -0.0030
5 1 15 -0.7350 0.0053
5 1 16 0.6852 -0.0079
5 1 17 -0.4299 0.0103
5 1 18 0.1641 -0.0129
5 1 19 0.0057 0.0123
5 2 0 -1.1782 0.0139
5 2 1 2.7218 -0.0158
5 2 2 -3.8183 0.0069
5 2 3 3.7649 0.0045
5 2 4 -2.5056 -0.0078
5 2 5 0.7294 0.0020
5 2 6 0.6000 0.0032
5 2 7 -0.8965 -0.0008
5 2 8 0.2558 -0.0045
5 2 9 0.7597 0.0045
5 2 10 -1.5652 0.0001
5 2 11 1.8419 -0.0020
5 2 12 -1.5637 -0.0000
5 2 13 0.9035 0.0011
5 2 14 -0.1392 0.0004
5 2 15 -0.4487 -0.0010
5 2 16 0.6965 -0.0002
5 2 17 -0.6232 -0.0005
5 2 18 0.3816 0.0035
5 2 19 -0.1394 -0.0049
5 3 0 0.1616 0.0079
5 3 1 1.0343 -0.0101
5 3 2 -2.5705 0.0052
5 3 3 3.6247 0.0027
5 3 4 -3.5515 -0.0075
5 3 5 2.3749 0.0058
5 3 6 -0.7784 0.0001
5 3 7 -0.3877 -0.0044
5 3 8 0.6583 0.0046
5 3 9 -0.1488 -0.0032
5 3 10 -0.6656 0.0028
5 3 11 1.3049 -0.0017
5 3 12 -1.5005 -0.0013
5 3 13 1.2235 0.0024
5 3 14 -0.6305 0.0017
5 3 15 -0.0165 -0.0076
5 3 16 0.4648 0.0099
5 3 17 -0.5942 -0.0107
5 3 18 0.4622 0.0154
5 3 19 -0.2339 -0.0218
5 4 0 0.5309 0.0060
5 4 1 -0.1167 -0.0070
5 4 2 -0.9930 0.0021
5 4 3 2.3469 0.0039
5 4 4 -3.1917 -0.0053
5 4 5 3.0426 0.0032
5 4 6 -2.0352 -0.0014
5 4 7 0.7777 0.0001
5 4 8 0.1057 0.0025
5 4 9 -0.3306 -0.0053
5 4 10 -0.0044 0.0052
5 4 11 0.5879 -0.0006
5 4 12 -1.0819 -0.0062
5 4 13 1.2400 0.0095
5 4 14 -0.9863 -0.0060
5 4 15 0.4496 -0.0005
5 4 16 0.0990 0.0032
5 4 17 -0.4110 -0.0020
5 4 18 0.4130 0.0053
5 4 19 -0.2253 -0.0168
5 5 0 0.2290 0.0017
5 5 1 -0.2977 -0.0038
5 5 2 -0.1268 0.0006
5 5 3 1.0701 0.0060
5 5 4 -2.1057 -0.0072
5 5 5 2.6533 0.0014
5 5 6 -2.4381 0.0028
5 5 7 1.6601 -0.0006
5 5 8 -0.7653 -0.0028
5 5 9 0.1219 0.0013
5 5 10 0.1118 0.0024
5 5 11 0.0526 -0.0015
5 5 12 -0.4744 -0.0045
5 5 13 0.8988 0.0087
5 5 14 -1.0496 -0.0068
5 5 15 0.8071 0.0031
5 5 16 -0.3126 -0.0064
5 5 17 -0.1344 0.0168
5 5 18 0.3086 -0.0227
5 5 19 -0.2116 0.0131
5 6 0 -0.0798 0.0041
5 6 1 -0.0561 -0.0047
5 6 2 0.0279 0.0051
5 6 3 0.3641 0.0004
5 6 4 -1.0806 -0.0063
5 6 5 1.7861 0.0043
5 6 6 -2.0983 0.0031
5 6 7 1.8922 -0.0055
5 6 8 -1.3386 0.0003
5 6 9 0.7049 0.0044
5 6 10 -0.1954 -0.0027
5 6 11 -0.0531 -0.0015
5 6 12 -0.0348 0.0024
5 6 13 0.3889 -0.0021
5 6 14 -0.7547 0.0056
5 6 15 0.8467 -0.0101
5 6 16 -0.5849 0.0062
5 6 17 0.1615 0.0104
5 6 18 0.1419 -0.0292
5 6 19 -0.1915 0.0338
5 7 0 -0.2826 0.0079
5 7 1 0.2113 -0.0057
5 7 2 -0.1206 0.0094
5 7 3 0.1582 -0.0099
5 7 4 -0.4509 0.0029
5 7 5 0.9502 0.0041
5 7 6 -1.4144 -0.0031
5 7 7 1.5947 -0.0028
5 7 8 -1.4262 0.0044
5 7 9 1.0238 -0.0001
5 7 10 -0.5529 -0.0034
5 7 11 0.1608 0.0017
5 7 12 0.0187 0.0028
5 7 13 0.0845 -0.0067
5 7 14 -0.3752 0.0113
5 7 15 0.6103 -0.0174
5 7 16 -0.5918 0.0199
5 7 17 0.3412 -0.0122
5 7 18 -0.0583 -0.0042
5 8 0 -0.3156 0.0051
5 8 1 0.3955 0.0008
5 8 2 -0.3393 0.0011
5 8 3 0.2357 -0.0065
5 8 4 -0.2342 0.0065
5 8 5 0.4379 0.0008
5 8 6 -0.7894 -0.0075
5 8 7 1.0907 0.0065
5 8 8 -1.1671 -0.0001
5 8 9 0.9992 -0.0037
5 8 10 -0.6937 0.0023
5 8 11 0.3752 0.0000
5 8 12 -0.1404 0.0007
5 8 13 0.0622 -0.0034
5 8 14 -0.1527 0.0053
5 8 15 0.3149 -0.0067
5 8 16 -0.3942 0.0089
5 8 17 0.3180 -0.0112
5 9 0 -0.1324 0.0077
5 9 1 0.3663 -0.0034
5 9 2 -0.4561 -0.0029
5 9 3 0.3879 0.0060
5 9 4 -0.2733 -0.0047
5 9 5 0.2666 0.0027
5 9 6 -0.4336 -0.0041
5 9 7 0.6816 0.0070
5 9 8 -0.8368 -0.0063
5 9 9 0.8050 0.0010
5 9 10 -0.6374 0.0043
5 9 11 0.4437 -0.0061
5 9 12 -0.2832 0.0061
5 9 13 0.1642 -0.0064
5 9 14 -0.0986 0.0056
5 9 15 0.0996 -0.0014
5 9 16 -0.1357 -0.0043
5 10 0 -0.0219 0.0028
5 10 1 0.2238 -0.0168
5 10 2 -0.4054 0.0156
5 10 3 0.4594 0.0003
5 10 4 -0.3877 -0.0143
5 10 5 0.3003 0.0116
5 10 6 -0.3153 0.0024
5 10 7 0.4448 -0.0106
5 10 8 -0.5794 0.0059
5 10 9 0.6026 0.0026
5 10 10 -0.5116 -0.0039
5 10 11 0.3984 -0.0018
5 10 12 -0.3234 0.0084
5 10 13 0.2560 -0.0123
5 10 14 -0.1511 0.0131
5 11 0 -0.0452 -0.0256
5 11 1 0.1299 -0.0040
5 11 2 -0.2648 0.0258
5 11 3 0.3786 -0.0181
5 11 4 -0.4110 -0.0087
5 11 5 0.3703 0.0211
5 11 6 -0.3272 -0.0025
5 11 7 0.3428 -0.0262
5 11 8 -0.3994 0.0338
5 11 9 0.4210 -0.0156
5 11 10 -0.3674 -0.0056
5 11 11 0.2854 0.0105
5 11 12 -0.2408 -0.0015
5 12 2 -0.0857 0.0077
5 12 3 0.1665 -0.0200
5 12 4 -0.2380 0.0022
5 12 5 0.2763 0.0213
5 12 6 -0.2817 -0.0170
5 12 7 0.2765 -0.0156
5 12 8 -0.2760 0.0423
6 -9 0 -0.2119 -0.0067
6 -9 1 0.3683 0.0024
6 -9 2 -0.4359 0.0024
6 -9 3 0.3518 -0.0078
6 -9 4 -0.1637 0.0089
6 -9 5 0.0010 -0.0030
6 -8 0 -0.2292 -0.0024
6 -8 1 0.4583 -0.0043
6 -8 2 -0.6482 0.0032
6 -8 3 0.6674 -0.0007
6 -8 4 -0.4625 0.0006
6 -8 5 0.1395 0.0003
6 -8 6 0.1002 -0.0039
6 -8 7 -0.1372 0.0055
6 -8 8 0.0330 -0.0001
6 -7 0 -0.1118 -0.0056
6 -7 1 0.3755 -0.0028
6 -7 2 -0.6648 0.0032
6 -7 3 0.8604 0.0025
6 -7 4 -0.8454 -0.0063
6 -7 5 0.5871 0.0055
6 -7 6 -0.2001 -0.0045
6 -7 7 -0.1130 0.0047
6 -7 8 0.2220 -0.0021
6 -7 9 -0.1659 -0.0047
6 -7 10 0.0782 0.0102
6 -7 11 -0.0380 -0.0086
6 -6 0 0.0083 0.0001
6 -6 1 0.2016 -0.0008
6 -6 2 -0.5447 0.0003
6 -6 3 0.8808 0.0035
6 -6 4 -1.0822 -0.0071
6 -6 5 1.0631 0.0060
6 -6 6 -0.8010 -0.0021
6 -6 7 0.3717 0.0000
6 -6 8 0.0529 0.0011
6 -6 9 -0.3026 -0.0050
6 -6 10 0.3317 0.0089
6 -6 11 -0.2316 -0.0053
6 -6 12 0.1192 -0.0056
6 -6 13 -0.0416 0.0139
6 -5 0 -0.0416 0.0097
6 -5 1 0.0437 -0.0061
6 -5 2 -0.3320 0.0022
6 -5 3 0.7838 0.0004
6 -5 4 -1.1900 -0.0027
6 -5 5 1.3995 0.0031
6 -5 6 -1.3536 -0.0008
6 -5 7 1.0427 -0.0017
6 -5 8 -0.5223 0.0030
6 -5 9 -0.0325 -0.0063
6 -5 10 0.3892 0.0116
6 -5 11 -0.4416 -0.0105
6 -5 12 0.2968 -0.0019
6 -5 13 -0.1429 0.0150
6 -5 14 0.0662 -0.0135
6 -4 0 -0.2521 0.0046
6 -4 1 -0.0150 -0.0050
6 -4 2 -0.0320 0.0041
6 -4 3 0.4628 -0.0049
6 -4 4 -1.0828 0.0056
6 -4 5 1.5877 -0.0035
6 -4 6 -1.7841 0.0001
6 -4 7 1.6365 0.0023
6 -4 8 -1.1848 -0.0025
6 -4 9 0.5344 -0.0006
6 -4 10 0.0925 0.0073
6 -4 11 -0.4410 -0.0110
6 -4 12 0.4408 0.0034
6 -4 13 -0.2734 0.0100
6 -4 14 0.1632 -0.0089
6 -4 15 -0.1516 -0.0150
6 -3 0 -0.6176 -0.0059
6 -3 1 0.1226 0.0049
6 -3 2 0.1788 -0.0029
6 -3 3 -0.0208 -0.0014
6 -3 4 -0.6084 0.0070
6 -3 5 1.4107 -0.0090
6 -3 6 -1.9923 0.0043
6 -3 7 2.1276 0.0037
6 -3 8 -1.8172 -0.0088
6 -3 9 1.1881 0.0078
6 -3 10 -0.4409 -0.0017
6 -3 11 -0.1605 -0.0041
6 -3 12 0.4120 0.0017
6 -3 13 -0.3482 0.0086
6 -3 14 0.2133 -0.0106
6 -3 15 -0.1931 -0.0133
6 -3 16 0.2390 0.0535
6 -2 1 0.5442 0.0080
6 -2 2 0.0770 -0.0063
6 -2 3 -0.3245 0.0054
6 -2 4 -0.0164 -0.0026
6 -2 5 0.8395 -0.0029
6 -2 6 -1.7546 0.0059
6 -2 7 2.3354 -0.0020
6 -2 8 -2.3670 -0.0057
6 -2 9 1.8954 0.0098
6 -2 10 -1.1281 -0.0072
6 -2 11 0.3447 0.0020
6 -2 12 0.1829 -0.0007
6 -2 13 -0.3343 0.0058
6 -2 14 0.2389 -0.0101
6 -2 15 -0.1496 -0.0008
6 -2 16 0.1801 0.0316
6 -2 17 -0.2267 -0.0627
6 -1 0 -1.5799 -0.0094
6 -1 1 1.1441 0.0056
6 -1 2 -0.3622 -0.0001
6 -1 3 -0.2686 0.0001
6 -1 4 0.3563 -0.0053
6 -1 5 0.1970 0.0074
6 -1 6 -1.1588 -0.0017
6 -1 7 2.0977 -0.0051
6 -1 8 -2.6175 0.0049
6 -1 9 2.5426 0.0010
6 -1 10 -1.9491 -0.0052
6 -1 11 1.0897 0.0046
6 -1 12 -0.2900 -0.0024
6 -1 13 -0.1859 0.0016
6 -1 14 0.2830 -0.0015
6 -1 15 -0.1793 -0.0010
6 -1 16 0.1031 0.0092
6 -1 17 -0.1180 -0.0216
6 -1 18 0.1263 0.0290
6 0 0 -1.5332 -0.0034
6 0 1 1.6353 0.0034
6 0 2 -1.0245 0.0016
6 0 4 0.4152 0.0045
6 0 5 -0.3309 0.0038
6 0 6 -0.3977 -0.0074
6 0 7 1.4530 0.0014
6 0 8 -2.3915 0.0069
6 0 9 2.8509 -0.0080
6 0 10 -2.6851 0.0024
6 0 11 1.9932 0.0029
6 0 12 -1.0634 -0.0045
6 0 13 0.2512 0.0032
6 0 14 0.1958 0.0007
6 0 15 -0.2717 -0.0054
6 0 16 0.1723 0.0058
6 0 17 -0.0929 0.0008
6 0 18 0.0725 -0.0094
6 1 0 -0.9440 0.0043
6 1 1 1.7170 -0.0032
6 1 2 -1.6690 -0.0005
6 1 3 0.9295 -0.0006
6 1 4 -0.0017 0.0059
6 1 5 -0.5404 -0.0069
6 1 6 0.3626 0.0012
6 1 7 0.4827 0.0037
6 1 8 -1.6216 -0.0016
6 1 9 2.5710 -0.0036
6 1 10 -2.9661 0.0046
6 1 11 2.6958 -0.0011
6 1 12 -1.9161 -0.0024
6 1 13 0.9639 0.0038
6 1 14 -0.1954 -0.0034
6 1 15 -0.1949 0.0011
6 1 16 0.2549 0.0004
6 1 17 -0.1771 0.0051
6 1 18 0.1117 -0.0177
6 1 19 -0.0787 0.0272
6 2 0 0.2022 -0.0037
6 2 1 1.0780 -0.0060
6 2 2 -1.7889 0.0036
6 2 3 1.6670 0.0044
6 2 4 -0.8694 -0.0049
6 2 5 -0.0994 -0.0036
6 2 6 0.6495 0.0096
6 2 7 -0.4241 -0.0058
6 2 8 -0.5042 -0.0016
6 2 9 1.6919 0.0039
6 2 10 -2.5967 -0.0012
6 2 11 2.8656 -0.0010
6 2 12 -2.4685 0.0017
6 2 13 1.6494 -0.0027
6 2 14 -0.7702 0.0027
6 2 15 0.1299 0.0004
6 2 16 0.1654 -0.0053
6 2 17 -0.2060 0.0099
6 2 18 0.1556 -0.0146
6 2 19 -0.1148 0.0187
6 3 0 1.6052 -0.0147
6 3 1 -0.2760 0.0019
6 3 2 -0.9901 0.0064
6 3 3 1.6843 -0.0027
6 3 4 -1.5548 -0.0053
6 3 5 0.7639 0.0056
6 3 6 0.1733 0.0024
6 3 7 -0.6569 -0.0081
6 3 8 0.3516 0.0054
6 3 9 0.6097 0.0006
6 3 10 -1.7298 -0.0029
6 3 11 2.4756 0.0016
6 3 12 -2.5742 0.0008
6 3 13 2.0927 -0.0050
6 3 14 -1.3200 0.0105
6 3 15 0.5817 -0.0116
6 3 16 -0.0911 0.0045
6 3 17 -0.1134 0.0057
6 3 18 0.1300 -0.0108
6 3 19 -0.0881 0.0090
6 4 0 2.4926 -0.0116
6 4 1 -1.6447 0.0074
6 4 2 0.3762 0.0011
6 4 3 0.8365 -0.0062
6 4 4 -1.4815 0.0044
6 4 6 -0.6070 -0.0039
6 4 7 -0.1729 0.0020
6 4 8 0.4788 0.0012
6 4 9 -0.0948 -0.0021
6 4 10 -0.7812 0.0008
6 4 11 1.6985 0.0015
6 4 12 -2.2405 -0.0036
6 4 13 2.2314 0.0025
6 4 14 -1.7629 0.0034
6 4 15 1.0871 -0.0096
6 4 16 -0.4707 0.0080
6 4 17 0.0816 0.0013
6 4 18 0.0592 -0.0088
6 4 19 -0.0440 0.0067
6 5 0 2.5299 -0.0122
6 5 1 -2.2899 0.0071
6 5 2 1.4888 -0.0033
6 5 3 -0.3123 0.0007
6 5 4 -0.7638 0.0028
6 5 5 1.2722 -0.0053
6 5 6 -1.0853 0.0026
6 5 7 0.4863 0.0033
6 5 8 0.0548 -0.0061
6 5 9 -0.1839 0.0032
6 5 10 -0.1754 0.0009
6 5 11 0.8472 -0.0004
6 5 12 -1.5295 -0.0040
6 5 13 1.9368 0.0070
6 5 14 -1.9163 -0.0050
6 5 15 1.5068 0.0022
6 5 16 -0.9087 -0.0060
6 5 17 0.3701 0.0171
6 5 18 -0.0541 -0.0254
6 5 19 -0.0287 0.0211
6 6 0 2.1112 -0.0201
6 6 1 -2.2201 0.0097
6 6 2 1.9198 -0.0011
6 6 3 -1.1558 0.0016
6 6 4 0.1328 -0.0043
6 6 5 0.7240 0.0008
6 6 6 -1.0636 0.0055
6 6 7 0.8743 -0.0054
6 6 8 -0.4454 -0.0006
6 6 9 0.1092 0.0037
6 6 10 -0.0494 -0.0009
6 6 11 0.2932 -0.0016
6 6 12 -0.7619 -0.0004
6 6 13 1.2803 0.0023
6 6 14 -1.6089 0.0011
6 6 15 1.5702 -0.0042
6 6 16 -1.1808 -0.0041
6 6 17 0.6461 0.0257
6 6 18 -0.2100 -0.0457
6 7 0 1.5868 -0.0146
6 7 1 -1.8290 0.0120
6 7 2 1.8147 -0.0001
6 7 3 -1.4763 -0.0060
6 7 4 0.8102 0.0011
6 7 5 0.0009 0.0042
6 7 6 -0.6307 -0.0005
6 7 7 0.8512 -0.0066
6 7 8 -0.7046 0.0076
6 7 9 0.4153 -0.0031
6 7 10 -0.1893 0.0005
6 7 11 0.1357 -0.0009
6 7 12 -0.3011 0.0006
6 7 13 0.6588 -0.0008
6 7 14 -1.0523 0.0073
6 7 15 1.2475 -0.0178
6 7 16 -1.1106 0.0183
6 7 17 0.7271 0.0015
6 7 18 -0.3185 -0.0316
6 8 0 1.0973 -0.0037
6 8 1 -1.3637 0.0089
6 8 2 1.4744 -0.0054
6 8 3 -1.4032 -0.0039
6 8 4 1.1050 0.0071
6 8 5 -0.5722 -0.0015
6 8 6 -0.0523 -0.0032
6 8 7 0.5178 0.0005
6 8 8 -0.6647 0.0046
6 8 9 0.5427 -0.0050
6 8 10 -0.3256 0.0013
6 8 11 0.1668 0.0018
6 8 12 -0.1539 -0.0033
6 8 13 0.3156 0.0037
6 8 14 -0.5881 0.0005
6 8 15 0.8036 -0.0114
6 8 16 -0.8005 0.0222
6 8 17 0.5738 -0.0199
6 9 0 0.7214 -0.0064
6 9 1 -0.9216 0.0020
6 9 2 1.0641 -0.0046
6 9 3 -1.1378 0.0045
6 9 4 1.0985 -0.0003
6 9 5 -0.8630 -0.0019
6 9 6 0.4164 -0.0009
6 9 7 0.0946 0.0041
6 9 8 -0.4424 -0.0036
6 9 9 0.5129 0.0018
6 9 10 -0.3847 -0.0027
6 9 11 0.2243 0.0059
6 9 12 -0.1486 -0.0082
6 9 13 0.1895 0.0084
6 9 14 -0.3147 -0.0068
6 9 15 0.4377 0.0026
6 9 16 -0.4525 0.0044
6 10 0 0.3672 -0.0202
6 10 1 -0.4930 -0.0009
6 10 2 0.6035 0.0096
6 10 3 -0.7293 -0.0034
6 10 4 0.8467 -0.0046
6 10 5 -0.8566 0.0042
6 10 6 0.6558 0.0011
6 10 7 -0.2633 -0.0027
6 10 8 -0.1442 -0.0008
6 10 9 0.3704 0.0050
6 10 10 -0.3716 -0.0078
6 10 11 0.2658 0.0105
6 10 12 -0.1876 -0.0124
6 10 13 0.1761 0.0111
6 10 14 -0.1964 -0.0067
6 11 0 0.0589 -0.0333
6 11 1 -0.1268 0.0116
6 11 2 0.1817 0.0148
6 11 3 -0.2697 -0.0199
6 11 4 0.4060 0.0046
6 11 5 -0.5366 0.0077
6 11 6 0.5569 -0.0021
6 11 7 -0.3976 -0.0117
6 11 8 0.1125 0.0162
6 11 9 0.1429 -0.0080
6 11 10 -0.2498 -0.0035
6 11 11 0.2275 0.0111
7 -8 0 -0.0501 0.0269
7 -8 1 0.2622 -0.0179
7 -8 2 -0.4516 0.0012
7 -8 3 0.4622 0.0077
7 -8 4 -0.2462 -0.0042
7 -8 5 -0.0628 -0.0049
7 -8 6 0.2538 0.0124
7 -7 0 0.0294 0.0128
7 -7 1 0.1796 -0.0128
7 -7 2 -0.4911 0.0004
7 -7 3 0.7117 0.0104
7 -7 4 -0.6474 -0.0093
7 -7 5 0.2914 -0.0011
7 -7 6 0.1310 0.0110
7 -7 7 -0.3485 -0.0144
7 -7 8 0.2827 0.0112
7 -7 9 -0.0840 -0.0033
7 -6 0 0.0179 0.0035
7 -6 1 0.0845 -0.0060
7 -6 2 -0.3793 -0.0016
7 -6 3 0.7360 0.0113
7 -6 4 -0.9386 -0.0124
7 -6 5 0.8270 0.0026
7 -6 6 -0.4354 0.0099
7 -6 7 -0.0121 -0.0152
7 -6 8 0.2746 0.0111
7 -6 9 -0.2822 -0.0016
7 -6 10 0.1550 -0.0104
7 -6 11 -0.0481 0.0234
7 -5 0 -0.1559 0.0069
7 -5 1 0.0888 -0.0086
7 -5 2 -0.2780 0.0022
7 -5 3 0.6577 0.0082
7 -5 4 -1.0357 -0.0132
7 -5 5 1.2147 0.0067
7 -5 6 -1.0939 0.0069
7 -5 7 0.7094 -0.0158
7 -5 8 -0.2211 0.0140
7 -5 9 -0.1653 -0.0066
7 -5 10 0.3248 -0.0005
7 -5 11 -0.2876 0.0093
7 -5 12 0.1780 -0.0228
7 -5 13 -0.0881 0.0357
7 -4 0 -0.4493 0.0091
7 -4 1 0.2079 -0.0127
7 -4 2 -0.2039 0.0107
7 -4 3 0.5211 -0.0019
7 -4 4 -1.0039 -0.0080
7 -4 5 1.4022 0.0101
7 -4 6 -1.5472 -0.0014
7 -4 7 1.3870 -0.0089
7 -4 8 -0.9502 0.0105
7 -4 9 0.3610 -0.0056
7 -4 10 0.1586 0.0042
7 -4 11 -0.4135 -0.0062
7 -4 12 0.3916 0.0004
7 -4 13 -0.2497 0.0168
7 -4 14 0.1371 -0.0321
7 -3 0 -0.7397 0.0048
7 -3 1 0.4385 -0.0066
7 -3 2 -0.2051 0.0099
7 -3 3 0.3128 -0.0091
7 -3 4 -0.7860 0.0017
7 -3 5 1.3736 0.0069
7 -3 6 -1.7794 -0.0082
7 -3 7 1.8560 0.0019
7 -3 8 -1.5911 0.0028
7 -3 9 1.0396 -0.0011
7 -3 10 -0.3533 0.0002
7 -3 11 -0.2119 -0.0063
7 -3 12 0.4541 0.0098
7 -3 13 -0.4030 0.0024
7 -3 14 0.2646 -0.0233
7 -3 15 -0.1895 0.0297
7 -3 16 0.1608 -0.0134
7 -2 0 -0.9460 0.0029
7 -2 1 0.7283 -0.0002
7 -2 2 -0.3657 0.0021
7 -2 3 0.1861 -0.0050
7 -2 4 -0.4392 0.0041
7 -2 5 1.0612 0.0017
7 -2 6 -1.7247 -0.0077
7 -2 7 2.1115 0.0081
7 -2 8 -2.0935 -0.0036
7 -2 9 1.6987 0.0001
7 -2 10 -1.0373 0.0012
7 -2 11 0.3118 -0.0048
7 -2 12 0.2181 0.0088
7 -2 13 -0.4078 -0.0025
7 -2 14 0.3519 -0.0168
7 -2 15 -0.2610 0.0309
7 -2 16 0.2312 -0.0199
7 -2 17 -0.2025 -0.0092
7 -1 0 -0.9514 0.0010
7 -1 1 0.9492 -0.0004
7 -1 2 -0.6188 0.0016
7 -1 3 0.2438 -0.0022
7 -1 4 -0.1808 0.0008
7 -1 5 0.6034 0.0014
7 -1 6 -1.3501 -0.0035
7 -1 7 2.0496 0.0048
7 -1 8 -2.3924 -0.0040
7 -1 9 2.2768 0.0007
7 -1 10 -1.7672 0.0036
7 -1 11 1.0267 -0.0074
7 -1 12 -0.2968 0.0099
7 -1 13 -0.1845 -0.0077
7 -1 14 0.3405 -0.0026
7 -1 15 -0.3029 0.0157
7 -1 16 0.2484 -0.0174
7 -1 17 -0.2205 0.0016
7 0 0 -0.6034 -0.0055
7 0 1 0.9473 0.0022
7 0 2 -0.8124 0.0035
7 0 3 0.4025 -0.0055
7 0 4 -0.0875 0.0019
7 0 5 0.1980 0.0024
7 0 6 -0.8015 -0.0018
7 0 7 1.6474 -0.0021
7 0 8 -2.3478 0.0039
7 0 9 2.6228 -0.0024
7 0 10 -2.4029 0.0015
7 0 11 1.7864 -0.0032
7 0 12 -0.9816 0.0057
7 0 13 0.2558 -0.0071
7 0 14 0.1809 0.0078
7 0 15 -0.3071 -0.0080
7 0 16 0.2716 0.0079
7 0 17 -0.2184 -0.0079
7 0 18 0.1671 0.0077
7 1 0 0.0791 -0.0109
7 1 1 0.6524 0.0070
7 1 2 -0.8551 -0.0007
7 1 3 0.5905 -0.0039
7 1 4 -0.1558 0.0032
7 1 5 -0.0545 0.0012
7 1 6 -0.2343 -0.0031
7 1 7 0.9945 -0.0014
7 1 8 -1.9068 0.0076
7 1 9 2.5748 -0.0079
7 1 10 -2.7506 0.0020
7 1 11 2.4077 0.0038
7 1 12 -1.6912 -0.0053
7 1 13 0.8524 0.0036
7 1 14 -0.1657 0.0008
7 1 15 -0.2020 -0.0094
7 1 16 0.2822 0.0197
7 1 17 -0.2342 -0.0235
7 1 18 0.1760 0.0158
7 2 0 1.0279 -0.0123
7 2 1 0.0369 0.0074
7 2 2 -0.6527 -0.0025
7 2 3 0.7227 0.0001
7 2 4 -0.3886 0.0006
7 2 5 -0.0278 -0.0001
7 2 6 0.1457 -0.0019
7 2 7 0.2694 0.0029
7 2 8 -1.1296 -0.0003
7 2 9 2.0637 -0.0036
7 2 10 -2.6640 0.0032
7 2 11 2.7178 0.0023
7 2 12 -2.2598 -0.0076
7 2 13 1.4928 0.0091
7 2 14 -0.6911 -0.0077
7 2 15 0.0981 0.0042
7 2 16 0.1840 0.0025
7 2 17 -0.2283 -0.0097
7 2 18 0.1826 0.0108
7 3 0 2.1607 -0.0080
7 3 1 -0.9435 0.0057
7 3 2 -0.0558 -0.0001
7 3 3 0.5793 -0.0020
7 3 4 -0.5945 0.0009
7 3 5 0.2549 -0.0012
7 3 6 0.1300 0.0022
7 3 7 -0.1872 0.0003
7 3 8 -0.2992 -0.0051
7 3 9 1.1993 0.0061
7 3 10 -2.1045 -0.0020
7 3 11 2.6116 -0.0018
7 3 12 -2.5583 0.0017
7 3 13 2.0434 0.0000
7 3 14 -1.3065 -0.0013
7 3 15 0.6045 0.0041
7 3 16 -0.1187 -0.0093
7 3 17 -0.1070 0.0135
7 3 18 0.1529 -0.0132
7 3 19 -0.1291 0.0100
7 4 0 3.0666 0.0008
7 4 1 -2.0807 0.0028
7 4 2 0.9320 -0.0005
7 4 3 -0.0006 -0.0032
7 4 4 -0.4847 0.0035
7 4 5 0.4882 -0.0020
7 4 6 -0.1597 0.0023
7 4 7 -0.1829 -0.0025
7 4 8 0.1742 -0.0010
7 4 9 0.3596 0.0059
7 4 10 -1.2447 -0.0057
7 4 11 2.0703 -0.0003
7 4 12 -2.4772 0.0066
7 4 13 2.3597 -0.0092
7 4 14 -1.8521 0.0091
7 4 15 1.1922 -0.0059
7 4 16 -0.5962 -0.0028
7 4 17 0.1883 0.0153
7 4 18 0.0184 -0.0238
7 5 0 3.3313 -0.0016
7 5 1 -2.8812 0.0021
7 5 2 1.9730 -0.0027
7 5 3 -0.9009 0.0011
7 5 4 0.0240 0.0009
7 5 5 0.4113 -0.0002
7 5 6 -0.3746 -0.0026
7 5 7 0.0601 0.0037
7 5 8 0.1964 -0.0021
7 5 9 -0.0887 0.0002
7 5 10 -0.4701 0.0002
7 5 11 1.2787 -0.0001
7 5 12 -1.9769 0.0012
7 5 13 2.2762 -0.0038
7 5 14 -2.1116 0.0066
7 5 15 1.6249 -0.0070
7 5 16 -1.0395 0.0011
7 5 17 0.5370 0.0104
7 5 18 -0.1995 -0.0203
7 6 0 3.0789 -0.0118
7 6 1 -3.1038 0.0082
7 6 2 2.6472 -0.0042
7 6 3 -1.7825 0.0029
7 6 4 0.7817 -0.0023
7 6 5 -0.0055 0.0016
7 6 6 -0.3153 -0.0038
7 6 7 0.2190 0.0086
7 6 8 0.0390 -0.0092
7 6 9 -0.1590 0.0020
7 6 10 -0.0477 0.0065
7 6 11 0.5812 -0.0066
7 6 12 -1.2540 -0.0018
7 6 13 1.7817 0.0088
7 6 14 -1.9411 -0.0065
7 6 15 1.7014 -0.0006
7 6 16 -1.2213 0.0011
7 6 17 0.7193 0.0091
7 6 18 -0.3393 -0.0208
7 7 0 2.5954 -0.0038
7 7 1 -2.9151 0.0096
7 7 2 2.8301 -0.0055
7 7 3 -2.3266 0.0009
7 7 4 1.5047 0.0001
7 7 5 -0.6311 -0.0011
7 7 6 0.0255 0.0024
7 7 7 0.1644 0.0006
7 7 8 -0.0571 -0.0064
7 7 9 -0.0943 0.0057
7 7 10 0.0859 0.0040
7 7 11 0.1637 -0.0105
7 7 12 -0.6164 0.0023
7 7 13 1.1178 0.0135
7 7 14 -1.4412 -0.0185
7 7 15 1.4248 0.0068
7 7 16 -1.1001 0.0061
7 7 17 0.6623 -0.0034
7 8 0 1.9344 0.0123
7 8 1 -2.4570 0.0005
7 8 2 2.6248 -0.0050
7 8 3 -2.4332 0.0015
7 8 4 1.9258 0.0018
7 8 5 -1.2155 -0.0034
7 8 6 0.5264 0.0066
7 8 7 -0.0898 -0.0090
7 8 8 -0.0312 0.0052
7 8 9 -0.0308 0.0017
7 8 10 0.0882 -0.0021
7 8 11 -0.0223 -0.0035
7 8 12 -0.2018 0.0024
7 8 13 0.5412 0.0110
7 8 14 -0.8576 -0.0229
7 8 15 0.9700 0.0166
7 8 16 -0.8025 0.0038
7 9 0 1.1802 0.0084
7 9 1 -1.7472 -0.0040
7 9 2 2.0768 -0.0035
7 9 3 -2.1228 0.0048
7 9 4 1.9214 -0.0011
7 9 5 -1.5096 -0.0019
7 9 6 0.9627 0.0035
7 9 7 -0.4412 -0.0059
7 9 8 0.1089 0.0063
7 9 9 -0.0028 -0.0013
7 9 10 0.0252 -0.0053
7 9 11 -0.0477 0.0069
7 9 12 -0.0104 -0.0055
7 9 13 0.1691 0.0097
7 9 14 -0.3771 -0.0196
7 9 15 0.5125 0.0224
7 10 0 0.5324 -0.0004
7 10 1 -0.9397 -0.0003
7 10 2 1.2595 -0.0025
7 10 3 -1.4280 0.0053
7 10 4 1.4566 -0.0030
7 10 5 -1.3512 -0.0018
7 10 6 1.0879 0.0030
7 10 7 -0.6945 0.0000
7 10 8 0.2993 -0.0034
7 10 9 -0.0444 0.0057
7 10 10 -0.0349 -0.0085
7 10 11 0.0156 0.0112
7 10 12 0.0036 -0.0116
7 10 13 0.0279 0.0108
7 11 1 -0.3273 0.0013
7 11 2 0.4950 -0.0013
7 11 3 -0.6167 0.0023
7 11 4 0.7056 -0.0025
7 11 5 -0.7717 -0.0018
7 11 6 0.7695 0.0062
7 11 7 -0.6331 -0.0036
7 11 8 0.3760 -0.0053
7 11 9 -0.1153 0.0119
8 -7 0 0.1446 0.0129
8 -7 1 -0.0375 -0.0032
8 -7 2 -0.1713 -0.0046
8 -7 3 0.3297 0.0035
8 -7 4 -0.2901 0.0019
8 -7 5 0.0721 -0.0025
8 -7 6 0.1447 -0.0033
8 -6 0 0.1414 0.0002
8 -6 1 -0.0923 0.0074
8 -6 2 -0.1223 -0.0104
8 -6 3 0.4072 0.0034
8 -6 4 -0.5565 0.0068
8 -6 5 0.4377 -0.0091
8 -6 6 -0.1338 -0.0005
8 -6 7 -0.1283 0.0160
8 -6 8 0.1947 -0.0283
8 -6 9 -0.1061 0.0329
8 -5 0 0.0248 0.0008
8 -5 1 -0.0938 0.0085
8 -5 2 -0.0252 -0.0150
8 -5 3 0.3171 0.0098
8 -5 4 -0.6267 0.0041
8 -5 5 0.7561 -0.0147
8 -5 6 -0.6181 0.0126
8 -5 7 0.3053 0.0018
8 -5 8 -0.0107 -0.0197
8 -5 9 -0.1289 0.0320
8 -5 10 0.1213 -0.0339
8 -5 11 -0.0636 0.0258
8 -5 12 0.0269 -0.0118
8 -4 0 -0.3153 0.0047
8 -4 1 0.0849 -0.0030
8 -4 2 -0.0106 -0.0039
8 -4 3 0.1778 0.0083
8 -4 4 -0.5054 -0.0043
8 -4 5 0.8116 -0.0061
8 -4 6 -0.9345 0.0146
8 -4 7 0.8084 -0.0123
8 -4 8 -0.4862 -0.0018
8 -4 9 0.1168 0.0183
8 -4 10 0.1379 -0.0248
8 -4 11 -0.2111 0.0178
8 -4 12 0.1612 -0.0042
8 -4 13 -0.0887 -0.0068
8 -3 0 -0.7134 -0.0070
8 -3 1 0.4519 -0.0002
8 -3 2 -0.1854 0.0060
8 -3 3 0.1404 -0.0047
8 -3 4 -0.3663 -0.0013
8 -3 5 0.7208 0.0036
8 -3 6 -1.0120 0.0028
8 -3 7 1.1052 -0.0114
8 -3 8 -0.9398 0.0095
8 -3 9 0.5474 0.0050
8 -3 10 -0.0814 -0.0175
8 -3 11 -0.2486 0.0143
8 -3 12 0.3359 0.0004
8 -3 13 -0.2525 -0.0103
8 -3 14 0.1445 0.0072
8 -2 0 -0.9113 -0.0123
8 -2 1 0.8047 0.0145
8 -2 2 -0.4882 -0.0045
8 -2 3 0.2388 -0.0066
8 -2 4 -0.2795 0.0073
8 -2 5 0.5941 0.0016
8 -2 6 -0.9846 -0.0075
8 -2 7 1.2501 0.0020
8 -2 8 -1.2722 0.0068
8 -2 9 1.0083 -0.0049
8 -2 10 -0.5159 -0.0068
8 -2 11 -0.0139 0.0120
8 -2 12 0.3505 -0.0033
8 -2 13 -0.4073 -0.0061
8 -2 14 0.2967 0.0004
8 -2 15 -0.1827 0.0165
8 -1 0 -0.8820 0.0048
8 -1 1 1.0086 0.0094
8 -1 2 -0.7961 -0.0125
8 -1 3 0.4405 0.0039
8 -1 4 -0.2549 0.0054
8 -1 5 0.4148 -0.0048
8 -1 6 -0.8284 -0.0044
8 -1 7 1.2530 0.0103
8 -1 8 -1.4821 -0.0061
8 -1 9 1.4140 -0.0018
8 -1 10 -1.0406 0.0031
8 -1 11 0.4700 0.0009
8 -1 12 0.0725 -0.0012
8 -1 13 -0.3722 -0.0022
8 -1 14 0.3931 -0.0018
8 -1 15 -0.2781 0.0174
8 -1 16 0.1772 -0.0316
8 0 0 -0.5627 0.0114
8 0 1 0.9752 -0.0063
8 0 2 -1.0000 -0.0018
8 0 3 0.6987 0.0055
8 0 4 -0.3491 -0.0025
8 0 5 0.2668 -0.0028
8 0 6 -0.5575 0.0035
8 0 7 1.0544 0.0016
8 0 8 -1.4836 -0.0066
8 0 9 1.6472 0.0056
8 0 10 -1.4733 0.0005
8 0 11 1.0015 -0.0056
8 0 12 -0.3905 0.0064
8 0 13 -0.1190 -0.0045
8 0 14 0.3523 0.0005
8 0 15 -0.3302 0.0061
8 0 16 0.2131 -0.0124
8 0 17 -0.1240 0.0126
8 1 0 0.1294 -0.0052
8 1 1 0.5658 -0.0027
8 1 2 -0.9223 0.0056
8 1 3 0.8635 -0.0013
8 1 4 -0.5305 -0.0051
8 1 5 0.2522 0.0064
8 1 6 -0.3169 -0.0013
8 1 7 0.7439 -0.0048
8 1 8 -1.2909 0.0053
8 1 9 1.6686 -0.0007
8 1 10 -1.7157 -0.0024
8 1 11 1.4172 0.0000
8 1 12 -0.8679 0.0045
8 1 13 0.2597 -0.0052
8 1 14 0.1798 0.0019
8 1 15 -0.3315 -0.0003
8 1 16 0.2662 0.0044
8 1 17 -0.1459 -0.0125
8 2 0 0.9982 -0.0097
8 2 1 -0.1316 0.0073
8 2 2 -0.5057 -0.0001
8 2 3 0.7695 -0.0025
8 2 4 -0.6463 -0.0018
8 2 5 0.3340 0.0077
8 2 6 -0.1755 -0.0089
8 2 7 0.4052 0.0035
8 2 8 -0.9487 0.0040
8 2 9 1.5014 -0.0064
8 2 10 -1.7859 0.0019
8 2 11 1.7051 0.0042
8 2 12 -1.3115 -0.0053
8 2 13 0.7377 0.0025
8 2 14 -0.1735 -0.0010
8 2 15 -0.1934 0.0011
8 2 16 0.2948 0.0027
8 2 17 -0.2214 -0.0129
8 2 18 0.1119 0.0232
8 3 0 1.8151 0.0079
8 3 1 -0.8804 0.0006
8 3 2 0.0735 -0.0028
8 3 3 0.4417 0.0016
8 3 4 -0.5947 -0.0006
8 3 5 0.4272 -0.0000
8 3 6 -0.1606 -0.0002
8 3 7 0.1183 0.0019
8 3 8 -0.4715 -0.0030
8 3 9 1.0756 0.0013
8 3 10 -1.6043 0.0004
8 3 11 1.8174 0.0021
8 3 12 -1.6750 -0.0071
8 3 13 1.2648 0.0085
8 3 14 -0.7218 -0.0054
8 3 15 0.2109 0.0028
8 3 16 0.1184 -0.0032
8 3 17 -0.2229 0.0026
8 3 18 0.1817 0.0022
8 4 0 2.4671 0.0183
8 4 1 -1.6216 -0.0109
8 4 2 0.7230 0.0022
8 4 3 -0.0277 0.0033
8 4 4 -0.3628 -0.0042
8 4 5 0.4325 -0.0005
8 4 6 -0.2514 0.0083
8 4 7 0.0377 -0.0113
8 4 8 -0.0763 0.0052
8 4 9 0.4863 0.0034
8 4 10 -1.0997 -0.0055
8 4 11 1.6084 0.0016
8 4 12 -1.8027 0.0006
8 4 13 1.6568 0.0008
8 4 14 -1.2602 -0.0013
8 4 15 0.7502 -0.0002
8 4 16 -0.2845 -0.0013
8 4 17 -0.0136 0.0079
8 4 18 0.1234 -0.0138
8 5 0 2.7801 0.0135
8 5 1 -2.2809 -0.0107
8 5 2 1.4708 0.0039
8 5 3 -0.6621 0.0017
8 5 4 0.0670 -0.0043
8 5 5 0.2409 0.0036
8 5 6 -0.2685 0.0013
8 5 7 0.1065 -0.0074
8 5 8 0.0387 0.0083
8 5 9 0.0688 -0.0021
8 5 10 -0.5074 -0.0040
8 5 11 1.1121 0.0030
8 5 12 -1.5960 0.0033
8 5 13 1.7524 -0.0080
8 5 14 -1.5533 0.0088
8 5 15 1.1179 -0.0080
8 5 16 -0.6290 0.0053
8 5 17 0.2474 0.0018
8 6 0 2.6948 0.0145
8 6 1 -2.6465 -0.0077
8 6 2 2.1629 0.0011
8 6 3 -1.4246 0.0021
8 6 4 0.6896 -0.0005
8 6 5 -0.1596 -0.0018
8 6 6 -0.0876 0.0002
8 6 7 0.0887 0.0041
8 6 8 0.0299 -0.0060
8 6 9 -0.0795 0.0038
8 6 10 -0.1128 -0.0004
8 6 11 0.5785 -0.0012
8 6 12 -1.1456 0.0016
8 6 13 1.5329 -0.0027
8 6 14 -1.5456 0.0056
8 6 15 1.2067 -0.0088
8 6 16 -0.7200 0.0093
8 6 17 0.3134 -0.0046
8 7 0 2.3139 0.0234
8 7 1 -2.6254 -0.0137
8 7 2 2.5407 0.0043
8 7 3 -2.0774 0.0026
8 7 4 1.3787 -0.0027
8 7 5 -0.6887 -0.0042
8 7 6 0.2241 0.0089
8 7 7 -0.0482 -0.0027
8 7 8 0.0699 -0.0092
8 7 9 -0.1324 0.0121
8 7 10 0.0845 -0.0011
8 7 11 0.1737 -0.0114
8 7 12 -0.6203 0.0114
8 7 13 1.0677 -0.0004
8 7 14 -1.2590 -0.0079
8 7 15 1.0734 0.0051
8 7 16 -0.6392 0.0034
8 8 0 1.6542 0.0164
8 8 1 -2.2088 -0.0157
8 8 2 2.4521 0.0120
8 8 3 -2.3345 -0.0044
8 8 4 1.8741 -0.0049
8 8 5 -1.2127 0.0067
8 8 6 0.5982 0.0014
8 8 7 -0.2286 -0.0078
8 8 8 0.1194 0.0024
8 8 9 -0.1431 0.0063
8 8 10 0.1566 -0.0013
8 8 11 -0.0635 -0.0170
8 8 12 -0.1776 0.0280
8 8 13 0.5101 -0.0171
8 8 14 -0.7586 -0.0047
8 8 15 0.7440 0.0156
8 9 0 0.8409 -0.0032
8 9 1 -1.4323 -0.0017
8 9 2 1.8543 0.0077
8 9 3 -2.0118 -0.0107
8 9 4 1.8721 0.0035
8 9 5 -1.4630 0.0095
8 9 6 0.9207 -0.0147
8 9 7 -0.4521 0.0076
8 9 8 0.1913 0.0004
8 9 9 -0.1172 0.0001
8 9 10 0.1224 -0.0007
8 9 11 -0.1165 -0.0108
8 9 12 0.0491 0.0280
8 9 13 0.0947 -0.0311
8 9 14 -0.2591 0.0139
8 10 0 0.2421 0.0012
8 10 1 -0.6102 0.0043
8 10 2 0.9660 -0.0043
8 10 3 -1.2014 -0.0025
8 10 4 1.2740 0.0082
8 10 5 -1.1703 -0.0033
8 10 6 0.9068 -0.0091
8 10 7 -0.5694 0.0161
8 10 8 0.2848 -0.0123
8 10 9 -0.1265 0.0057
8 10 10 0.0747 -0.0028
8 10 11 -0.0702 -0.0013
9 -6 0 0.1936 0.0005
9 -6 1 -0.1424 0.0146
9 -6 2 0.0196 -0.0113
9 -6 3 0.1095 -0.0069
9 -6 4 -0.1383 0.0176
9 -6 5 0.0488 -0.0055
9 -6 6 0.0522 -0.0214
9 -5 0 0.2856 0.0062
9 -5 1 -0.2910 0.0146
9 -5 2 0.1719 -0.0188
9 -5 3 0.0379 -0.0007
9 -5 4 -0.2133 0.0219
9 -5 5 0.2420 -0.0199
9 -5 6 -0.1385 -0.0043
9 -5 7 0.0270 0.0285
9 -5 8 -0.0080 -0.0365
9 -5 9 0.0617 0.0316
9 -4 0 0.1305 0.0131
9 -4 1 -0.2899 0.0004
9 -4 2 0.3226 -0.0135
9 -4 3 -0.1924 0.0076
9 -4 4 -0.0351 0.0114
9 -4 5 0.2319 -0.0202
9 -4 6 -0.3001 0.0087
9 -4 7 0.2368 0.0096
9 -4 8 -0.1203 -0.0163
9 -4 9 0.0377 0.0100
9 -4 10 -0.0189 -0.0025
9 -4 11 0.0320 0.0003
9 -3 0 -0.1845 0.0006
9 -3 1 -0.0332 -0.0053
9 -3 2 0.2428 0.0001
9 -3 3 -0.3134 0.0037
9 -3 4 0.2028 0.0018
9 -3 5 0.0259 -0.0101
9 -3 6 -0.2530 0.0106
9 -3 7 0.3629 -0.0032
9 -3 8 -0.3000 -0.0029
9 -3 9 0.1115 0.0017
9 -3 10 0.0756 0.0045
9 -3 11 -0.1538 -0.0100
9 -3 12 0.1202 0.0133
9 -3 13 -0.0520 -0.0167
9 -2 0 -0.3802 -0.0130
9 -2 1 0.2821 0.0065
9 -2 2 -0.0310 -0.0008
9 -2 3 -0.2013 0.0000
9 -2 4 0.2645 -0.0014
9 -2 5 -0.1261 0.0006
9 -2 6 -0.1352 0.0032
9 -2 7 0.3796 -0.0075
9 -2 8 -0.4611 0.0080
9 -2 9 0.3085 -0.0031
9 -2 10 -0.0001 -0.0034
9 -2 11 -0.2739 0.0040
9 -2 12 0.3663 0.0041
9 -2 13 -0.2886 -0.0149
9 -2 14 0.1589 0.0202
9 -1 0 -0.4572 0.0006
9 -1 1 0.5318 0.0060
9 -1 2 -0.3568 -0.0058
9 -1 3 0.0615 0.0025
9 -1 4 0.1479 -0.0019
9 -1 5 -0.1448 0.0048
9 -1 6 -0.0550 -0.0062
9 -1 7 0.3365 0.0012
9 -1 8 -0.5437 0.0070
9 -1 9 0.5362 -0.0086
9 -1 10 -0.2765 -0.0013
9 -1 11 -0.1087 0.0141
9 -1 12 0.4010 -0.0160
9 -1 13 -0.4658 0.0054
9 -1 14 0.3461 0.0058
9 -1 15 -0.1782 -0.0070
9 0 0 -0.3887 0.0144
9 0 1 0.6621 -0.0092
9 0 2 -0.6511 0.0019
9 0 3 0.3969 0.0005
9 0 4 -0.0953 0.0010
9 0 5 -0.0534 -0.0009
9 0 6 -0.0173 -0.0027
9 0 7 0.2372 0.0057
9 0 8 -0.4784 -0.0031
9 0 9 0.6058 -0.0031
9 0 10 -0.5150 0.0047
9 0 11 0.2054 0.0023
9 0 12 0.1739 -0.0122
9 0 13 -0.4136 0.0163
9 0 14 0.4145 -0.0143
9 0 15 -0.2529 0.0125
9 0 16 0.0766 -0.0133
9 1 0 0.0125 0.0020
9 1 1 0.4633 -0.0083
9 1 2 -0.7109 0.0068
9 1 3 0.6503 -0.0025
9 1 4 -0.3804 0.0018
9 1 5 0.1231 -0.0049
9 1 6 -0.0473 0.0069
9 1 7 0.1606 -0.0042
9 1 8 -0.3593 -0.0008
9 1 9 0.5277 0.0025
9 1 10 -0.5692 0.0018
9 1 11 0.4180 -0.0081
9 1 12 -0.1012 0.0097
9 1 13 -0.2245 -0.0035
9 1 14 0.3728 -0.0081
9 1 15 -0.2923 0.0192
9 1 16 0.1021 -0.0240
9 2 0 0.5907 -0.0078
9 2 1 -0.0468 0.0026
9 2 2 -0.4087 0.0017
9 2 3 0.6260 -0.0000
9 2 4 -0.5452 -0.0028
9 2 5 0.2907 0.0010
9 2 6 -0.0965 0.0046
9 2 7 0.1074 -0.0086
9 2 8 -0.2806 0.0075
9 2 9 0.4770 -0.0024
9 2 10 -0.5861 -0.0014
9 2 11 0.5492 -0.0013
9 2 12 -0.3453 0.0104
9 2 13 0.0322 -0.0182
9 2 14 0.2330 0.0158
9 2 15 -0.3019 -0.0028
9 2 16 0.1791 -0.0111
9 2 17 -0.0126 0.0152
9 3 0 1.0402 -0.0016
9 3 1 -0.5350 0.0019
9 3 2 0.0309 0.0017
9 3 3 0.3639 -0.0010
9 3 4 -0.5215 -0.0038
9 3 5 0.3989 0.0055
9 3 6 -0.1486 -0.0016
9 3 7 0.0232 -0.0034
9 3 8 -0.1417 0.0060
9 3 9 0.4006 -0.0057
9 3 10 -0.6160 0.0017
9 3 11 0.6836 0.0052
9 3 12 -0.5893 -0.0087
9 3 13 0.3586 0.0026
9 3 14 -0.0671 0.0100
9 3 15 -0.1510 -0.0175
9 3 16 0.1954 0.0136
9 3 17 -0.1039 -0.0046
9 4 0 1.3543 -0.0042
9 4 1 -0.9041 0.0026
9 4 2 0.4043 0.0031
9 4 3 0.0378 -0.0057
9 4 4 -0.3442 0.0015
9 4 5 0.4185 0.0027
9 4 6 -0.2533 -0.0011
9 4 7 0.0292 -0.0022
9 4 8 0.0117 0.0021
9 4 9 0.1978 -0.0011
9 4 10 -0.5034 0.0023
9 4 11 0.7108 -0.0001
9 4 12 -0.7443 -0.0102
9 4 13 0.6270 0.0205
9 4 14 -0.4050 -0.0174
9 4 15 0.1475 0.0006
9 4 16 0.0421 0.0147
9 4 17 -0.0967 -0.0166
9 5 0 1.5199 -0.0066
9 5 1 -1.2454 0.0094
9 5 2 0.7802 -0.0047
9 5 3 -0.3199 -0.0029
9 5 4 -0.0412 0.0055
9 5 5 0.2550 -0.0029
9 5 6 -0.2739 0.0019
9 5 7 0.1308 -0.0029
9 5 8 0.0072 0.0001
9 5 9 0.0373 0.0062
9 5 10 -0.2768 -0.0071
9 5 11 0.5588 0.0007
9 5 12 -0.7258 0.0022
9 5 13 0.7266 0.0060
9 5 14 -0.5892 -0.0160
9 5 15 0.3661 0.0134
9 5 16 -0.1342 0.0004
9 6 0 1.4249 0.0108
9 6 1 -1.4517 -0.0003
9 6 2 1.1653 -0.0056
9 6 3 -0.7339 0.0037
9 6 4 0.3326 0.0026
9 6 5 -0.0491 -0.0072
9 6 6 -0.0953 0.0076
9 6 7 0.1066 -0.0047
9 6 8 -0.0375 -0.0016
9 6 9 -0.0001 0.0106
9 6 10 -0.0950 -0.0162
9 6 11 0.3187 0.0116
9 6 12 -0.5579 -0.0001
9 6 13 0.6825 -0.0067
9 6 14 -0.6329 0.0039
9 6 15 0.4391 0.0009
9 6 16 -0.1944 0.0003
9 7 0 1.1397 0.0088
9 7 1 -1.3985 -0.0139
9 7 2 1.3932 0.0105
9 7 3 -1.1292 -0.0020
9 7 4 0.7274 -0.0030
9 7 5 -0.3545 -0.0004
9 7 6 0.1156 0.0071
9 7 7 -0.0166 -0.0084
9 7 8 0.0102 0.0022
9 7 9 -0.0394 0.0061
9 7 10 0.0366 -0.0099
9 7 11 0.0650 0.0068
9 7 12 -0.2700 0.0003
9 7 13 0.4807 -0.0060
9 7 14 -0.5572 0.0071
9 7 15 0.4389 -0.0051
9 8 0 0.7527 -0.0411
9 8 1 -1.0922 0.0101
9 8 2 1.3089 0.0152
9 8 3 -1.3170 -0.0191
9 8 4 1.0725 0.0033
9 8 5 -0.6681 0.0127
9 8 6 0.2931 -0.0138
9 8 7 -0.0788 0.0050
9 8 8 0.0219 0.0000
9 8 9 -0.0511 0.0006
9 8 10 0.1037 0.0026
9 8 11 -0.1194 -0.0136
9 8 12 0.0358 0.0236
9 8 13 0.1432 -0.0231
9 8 14 -0.3037 0.0129
9 9 0 0.3136 -0.0796
9 9 1 -0.5940 0.0548
9 9 2 0.8696 -0.0107
9 9 3 -1.0828 -0.0235
9 9 4 1.1118 0.0230
9 9 5 -0.8873 0.0055
9 9 6 0.5086 -0.0306
9 9 7 -0.1758 0.0325
9 9 8 0.0114 -0.0195
9 9 9 0.0030 0.0079
9 9 10 0.0581 0.0018
9 9 11 -0.1341 -0.0178
9 9 12 0.1668 0.0371
9 10 3 -0.5026 -0.0072
9 10 4 0.6799 0.0311
9 10 5 -0.7103 -0.0188
9 10 6 0.5469 -0.0146
9 10 7 -0.2877 0.0366
9 10 8 0.0844 -0.0332
10 -5 0 0.2061 -0.0046
10 -5 1 -0.2330 0.0194
10 -5 2 0.1703 -0.0096
10 -5 3 -0.0567 -0.0175
10 -5 4 -0.0112 0.0295
10 -5 5 -0.0136 -0.0091
10 -4 0 0.2260 0.0081
10 -4 1 -0.3544 0.0138
10 -4 2 0.3656 -0.0191
10 -4 3 -0.2539 -0.0037
10 -4 4 0.1034 0.0264
10 -4 5 -0.0177 -0.0153
10 -4 6 0.0243 -0.0222
10 -4 7 -0.0602 0.0427
10 -4 8 0.0506 -0.0196
10 -3 0 0.1486 0.0168
10 -3 1 -0.3384 -0.0052
10 -3 2 0.4691 -0.0107
10 -3 3 -0.4854 0.0061
10 -3 4 0.3925 0.0141
10 -3 5 -0.2486 -0.0175
10 -3 6 0.1283 -0.0113
10 -3 7 -0.0784 0.0437
10 -3 8 0.0909 -0.0388
10 -3 9 -0.1130 -0.0067
10 -3 10 0.0935 0.0538
10 -3 11 -0.0293 -0.0661
10 -2 0 0.0905 0.0073
10 -2 1 -0.2293 -0.0140
10 -2 2 0.3939 0.0046
10 -2 3 -0.5284 0.0057
10 -2 4 0.5814 -0.0012
10 -2 5 -0.5205 -0.0093
10 -2 6 0.3622 0.0039
10 -2 7 -0.1930 0.0186
10 -2 8 0.1217 -0.0326
10 -2 9 -0.1795 0.0172
10 -2 10 0.2788 0.0184
10 -2 11 -0.2996 -0.0455
10 -2 12 0.2131 0.0479
10 -1 0 0.0356 -0.0033
10 -1 1 -0.0923 -0.0085
10 -1 2 0.2166 0.0117
10 -1 3 -0.3748 -0.0010
10 -1 4 0.5130 -0.0106
10 -1 5 -0.5684 0.0099
10 -1 6 0.4940 -0.0012
10 -1 7 -0.3166 -0.0022
10 -1 8 0.1591 -0.0035
10 -1 9 -0.1504 0.0094
10 -1 10 0.2895 -0.0071
10 -1 11 -0.4339 -0.0020
10 -1 12 0.4474 0.0112
10 -1 13 -0.3325 -0.0169
10 0 0 -0.0251 0.0005
10 0 1 0.0506 -0.0034
10 0 2 0.0258 0.0097
10 0 3 -0.1736 -0.0088
10 0 4 0.3216 -0.0026
10 0 5 -0.4153 0.0141
10 0 6 0.4253 -0.0142
10 0 7 -0.3443 0.0035
10 0 8 0.2174 0.0070
10 0 9 -0.1477 -0.0078
10 0 10 0.2126 -0.0014
10 0 11 -0.3655 0.0132
10 0 12 0.4675 -0.0193
10 0 13 -0.4309 0.0161
10 0 14 0.2979 -0.0068
10 1 0 0.0378 0.0057
10 1 1 0.0903 -0.0015
10 1 2 -0.1020 -0.0000
10 1 3 -0.0178 -0.0040
10 1 4 0.1741 0.0067
10 1 5 -0.2701 -0.0022
10 1 6 0.2931 -0.0054
10 1 7 -0.2816 0.0075
10 1 8 0.2566 -0.0019
10 1 9 -0.2274 -0.0051
10 1 10 0.2284 0.0063
10 1 11 -0.2911 -0.0001
10 1 12 0.3788 -0.0092
10 1 13 -0.4025 0.0160
10 1 14 0.3179 -0.0186
10 1 15 -0.1737 0.0185
10 2 0 0.1861 0.0024
10 2 1 -0.0268 -0.0021
10 2 2 -0.0960 -0.0054
10 2 3 0.0804 0.0095
10 2 4 0.0541 -0.0031
10 2 5 -0.1882 -0.0068
10 2 6 0.2385 0.0091
10 2 7 -0.2347 -0.0024
10 2 8 0.2447 -0.0044
10 2 9 -0.2748 0.0050
10 2 10 0.2872 -0.0005
10 2 11 -0.2832 -0.0050
10 2 12 0.3015 0.0092
10 2 13 -0.3375 -0.0103
10 2 14 0.3241 0.0059
10 2 15 -0.2181 0.0042
10 3 0 0.2554 -0.0071
10 3 1 -0.1647 -0.0013
10 3 2 0.0170 0.0030
10 3 3 0.0981 0.0053
10 3 4 -0.0903 -0.0108
10 3 5 -0.0354 0.0047
10 3 6 0.1735 0.0047
10 3 7 -0.2367 -0.0051
10 3 8 0.2414 -0.0025
10 3 9 -0.2464 0.0072
10 3 10 0.2566 -0.0051
10 3 11 -0.2416 0.0008
10 3 12 0.2161 0.0031
10 3 13 -0.2284 -0.0090
10 3 14 0.2690 0.0163
10 3 15 -0.2572 -0.0184
10 4 0 0.2729 -0.0206
10 4 1 -0.2437 0.0132
10 4 2 0.1490 0.0036
10 4 3 0.0039 -0.0098
10 4 4 -0.1454 0.0018
10 4 5 0.1607 0.0055
10 4 6 -0.0233 -0.0039
10 4 7 -0.1520 0.0018
10 4 8 0.2361 -0.0055
10 4 9 -0.2173 0.0071
10 4 10 0.1690 0.0002
10 4 11 -0.1358 -0.0071
10 4 12 0.1143 0.0017
10 4 13 -0.1130 0.0105
10 4 14 0.1516 -0.0129
10 4 15 -0.1989 0.0006
10 5 0 0.2678 -0.0184
10 5 1 -0.2990 0.0262
10 5 2 0.2521 -0.0130
10 5 3 -0.1427 -0.0056
10 5 4 -0.0283 0.0104
10 5 5 0.1771 -0.0028
10 5 6 -0.1777 -0.0029
10 5 7 0.0209 0.0036
10 5 8 0.1470 -0.0064
10 5 9 -0.1865 0.0085
10 5 10 0.1106 0.0009
10 5 11 -0.0310 -0.0183
10 5 12 0.0127 0.0221
10 5 13 -0.0378 -0.0014
10 5 14 0.0753 -0.0250
10 5 15 -0.1143 0.0307
10 6 0 0.1643 0.0033
10 6 1 -0.2973 0.0083
10 6 2 0.3084 -0.0114
10 6 3 -0.2370 0.0040
10 6 4 0.1098 0.0025
10 6 5 0.0378 -0.0009
10 6 6 -0.1224 -0.0025
10 6 7 0.0744 0.0014
10 6 8 0.0607 -0.0003
10 6 9 -0.1473 0.0036
10 6 10 0.1073 -0.0029
10 6 11 -0.0018 -0.0108
10 6 12 -0.0567 0.0269
10 6 13 0.0321 -0.0243
10 6 14 0.0263 0.0007
10 7 0 0.0482 -0.0060
10 7 1 -0.2186 -0.0089
10 7 2 0.3139 0.0142
10 7 3 -0.2907 -0.0109
10 7 4 0.1765 0.0022
10 7 5 -0.0434 0.0069
10 7 6 -0.0364 -0.0105
10 7 7 0.0255 0.0055
10 7 8 0.0576 0.0034
10 7 9 -0.1416 -0.0072
10 7 10 0.1524 0.0043
10 7 11 -0.0795 -0.0037
10 7 12 -0.0133 0.0109
10 7 13 0.0544 -0.0178
10 8 0 0.0329 -0.0624
10 8 1 -0.1214 0.0259
10 8 2 0.2510 0.0116
10 8 3 -0.3272 -0.0285
10 8 4 0.2691 0.0180
10 8 5 -0.1135 0.0055
10 8 6 -0.0183 -0.0210
10 8 7 0.0448 0.0192
10 8 8 0.0177 -0.0060
10 8 9 -0.1036 -0.0071
10 8 10 0.1604 0.0129
10 8 12 0.1113 0.0089
10 9 3 -0.2329 -0.0158
10 9 4 0.3159 0.0290
10 9 5 -0.2465 -0.0077
10 9 6 0.0817 -0.0211
10 9 7 0.0406 0.0319
10 9 8 -0.0546 -0.0227
11 -3 0 0.1110 0.0203
11 -3 1 -0.2203 0.0089
11 -3 2 0.2756 -0.0269
11 -3 3 -0.2535 0.0089
11 -3 4 0.1828 0.0224
11 -3 5 -0.1177 -0.0204
11 -3 6 0.0890 -0.0236
11 -3 7 -0.0843 0.0636
11 -2 0 0.1014 0.0213
11 -2 1 -0.2301 -0.0113
11 -2 2 0.3350 -0.0105
11 -2 3 -0.4092 0.0107
11 -2 4 0.4512 0.0184
11 -2 5 -0.4457 -0.0397
11 -2 6 0.3865 0.0155
11 -2 7 -0.3034 0.0390
11 -2 8 0.2407 -0.0682
11 -2 9 -0.2078 0.0407
11 -1 0 0.0715 -0.0009
11 -1 1 -0.1874 -0.0098
11 -1 2 0.2790 0.0028
11 -1 3 -0.3675 0.0100
11 -1 4 0.4868 -0.0019
11 -1 5 -0.6026 -0.0265
11 -1 6 0.6290 0.0411
11 -1 7 -0.5385 -0.0173
11 -1 8 0.4125 -0.0248
11 -1 9 -0.3482 0.0426
11 -1 10 0.3408 -0.0205
11 -1 11 -0.3021 -0.0158
11 0 0 0.0264 -0.0103
11 0 1 -0.1386 0.0014
11 0 2 0.2384 0.0075
11 0 3 -0.3114 -0.0003
11 0 4 0.3958 -0.0134
11 0 5 -0.5132 0.0098
11 0 6 0.6027 0.0138
11 0 7 -0.5809 -0.0323
11 0 8 0.4648 0.0245
11 0 9 -0.3700 0.0014
11 0 10 0.3658 -0.0199
11 0 11 -0.3847 0.0181
11 0 12 0.3192 -0.0048
11 1 0 -0.0202 0.0008
11 1 1 -0.0607 0.0063
11 1 2 0.1894 -0.0004
11 1 3 -0.3280 -0.0074
11 1 4 0.4251 0.0009
11 1 5 -0.4771 0.0144
11 1 6 0.5041 -0.0174
11 1 7 -0.4943 0.0002
11 1 8 0.4298 0.0206
11 1 9 -0.3501 -0.0239
11 1 10 0.3235 0.0075
11 1 11 -0.3449 0.0134
11 1 12 0.3242 -0.0244
11 2 0 -0.0630 0.0131
11 2 1 0.0204 -0.0015
11 2 2 0.0660 -0.0113
11 2 3 -0.2455 0.0087
11 2 4 0.4426 0.0035
11 2 5 -0.5443 -0.0060
11 2 6 0.5283 -0.0057
11 2 7 -0.4639 0.0161
11 2 8 0.4122 -0.0110
11 2 9 -0.3801 -0.0041
11 2 10 0.3580 0.0130
11 2 11 -0.3408 -0.0084
11 2 12 0.3034 -0.0035
11 2 13 -0.2099 0.0126
11 3 0 -0.1371 0.0179
11 3 1 0.0586 -0.0194
11 3 2 -0.0239 0.0013
11 3 3 -0.0710 0.0183
11 3 4 0.2612 -0.0159
11 3 5 -0.4495 -0.0046
11 3 6 0.5185 0.0161
11 3 7 -0.4692 -0.0040
11 3 8 0.4049 -0.0162
11 3 9 -0.3947 0.0218
11 3 10 0.4093 -0.0095
11 3 11 -0.3877 -0.0063
11 3 12 0.3147 0.0140
11 3 13 -0.2134 -0.0133
11 4 0 -0.2123 0.0106
11 4 1 0.0802 -0.0216
11 4 2 -0.0064 0.0226
11 4 3 -0.0186 -0.0028
11 4 4 0.0685 -0.0168
11 4 5 -0.1858 0.0105
11 4 6 0.3162 0.0137
11 4 7 -0.3755 -0.0236
11 4 8 0.3601 0.0068
11 4 9 -0.3401 0.0148
11 4 10 0.3518 -0.0167
11 4 11 -0.3516 0.0015
11 4 12 0.2914 0.0118
11 4 13 -0.1906 -0.0142
11 5 0 -0.2236 -0.0036
11 5 1 0.1075 0.0000
11 5 2 0.0177 0.0146
11 5 3 -0.0839 -0.0173
11 5 4 0.0637 0.0002
11 5 5 -0.0297 0.0131
11 5 6 0.0728 -0.0016
11 5 7 -0.1850 -0.0205
11 5 8 0.2746 0.0252
11 5 9 -0.2870 -0.0117
11 5 10 0.2534 0.0048
11 5 11 -0.2189 -0.0153
11 5 12 0.1817 0.0253
11 6 0 -0.1946 -0.0061
11 6 1 0.1179 0.0099
11 6 2 -0.0099 -0.0019
11 6 3 -0.0941 -0.0097
11 6 4 0.1147 0.0064
11 6 5 -0.0406 0.0097
11 6 6 -0.0232 -0.0148
11 6 7 -0.0286 -0.0017
11 6 8 0.1658 0.0215
11 6 9 -0.2572 -0.0263
11 6 10 0.2280 0.0245
11 6 11 -0.1299 -0.0332
11 7 1 0.1033 0.0019
11 7 2 -0.0305 0.0040
11 7 3 -0.0498 -0.0112
11 7 4 0.0869 0.0101
11 7 5 -0.0472 0.0040
11 7 6 -0.0256 -0.0182
11 7 7 0.0329 0.0146
11 7 8 0.0672 0.0051
11 7 9 -0.1934 -0.0220
11 7 10 0.2234 0.0268
12 0 0 -0.0338 -0.0040
12 0 2 0.0418 0.0086
12 0 3 -0.0213 0.0092
12 0 4 0.0530 -0.0151
12 0 5 -0.1743 -0.0131
12 0 6 0.3004 0.0544
12 1 0 -0.0535 -0.0117
12 1 1 -0.0103 0.0049
12 1 2 0.0816 0.0136
12 1 3 -0.1029 -0.0176
12 1 4 0.0945 -0.0014
12 1 5 -0.1300 0.0178
12 1 6 0.2147 -0.0054
12 1 7 -0.2546 -0.0267
12 1 8 0.1813 0.0445
12 1 9 -0.0551 -0.0313
12 2 0 -0.0399 0.0038
12 2 1 0.0304 0.0116
12 2 2 0.0294 -0.0101
12 2 3 -0.1274 -0.0086
12 2 4 0.2035 0.0190
12 2 5 -0.2332 -0.0049
12 2 6 0.2412 -0.0168
12 2 7 -0.2308 0.0191
12 2 8 0.1670 0.0008
12 2 9 -0.0528 -0.0207
12 3 0 -0.0266 0.0378
12 3 1 0.0225 -0.0237
12 3 2 -0.0351 -0.0061
12 3 3 -0.0233 0.0209
12 3 4 0.1559 -0.0071
12 3 5 -0.2730 -0.0139
12 3 6 0.3015 0.0147
12 3 7 -0.2510 0.0040
12 3 8 0.1691 -0.0189
12 3 9 -0.0871 0.0152
12 3 10 0.0263 -0.0004
12 4 1 0.0053 -0.0583
12 4 2 -0.0140 0.0407
12 4 3 0.0298 0.0026
12 4 4 0.0298 -0.0300
12 4 5 -0.1568 0.0157
12 4 6 0.2511 0.0185
12 4 7 -0.2386 -0.0319
12 4 8 0.1480 0.0135
12 4 9 -0.0622 0.0126
12 5 3 -0.0130 -0.0352
12 5 4 0.0035 -0.0080
12 5 5 -0.0363 0.0310
12 5 6 0.1128 -0.0088
12 5 7 -0.1654 -0.0306
12 5 8 0.1391 0.0433
0 0 0 0.0 0.0
;

_iucr_refine_fcf_details         
;
data_yt2_063_170703_CCDC1
_computing_structure_refinement   'olex2.refine (Bourhis et al., 2015)'
_shelx_refln_list_code            4
loop_
  _space_group_symop_id
  _space_group_symop_operation_xyz
  1  x,y,z
  2  -x,-y,-z

_space_group_crystal_system       triclinic
_space_group_IT_number            2
_space_group_name_H-M_alt         'P -1'
_space_group_name_Hall            '-P 1'
_symmetry_space_group_name_H-M    'P -1'
_symmetry_space_group_name_Hall   '-P 1'
_symmetry_Int_Tables_number       2
_cell_length_a                    10.09473(11)
_cell_length_b                    10.11978(11)
_cell_length_c                    16.43719(17)
_cell_angle_alpha                 78.2801(9)
_cell_angle_beta                  76.5644(9)
_cell_angle_gamma                 78.9663(9)
_cell_volume                      1580.73(3)
loop_
  _refln_index_h
  _refln_index_k
  _refln_index_l
  _refln_F_squared_calc
  _refln_F_squared_meas
  _refln_F_squared_sigma
  _refln_F_squared_weight
  _refln_observed_status
-11 -6 1 0.093 -0.200 0.602 724.454 o
-11 -5 1 0.156 -0.058 0.329 1881.750 o
-11 -5 2 4.379 4.647 0.419 137.685 o
-11 -5 3 6.548 7.266 1.225 63.410 o
-11 -4 1 19.337 23.462 1.078 23.897 o
-11 -4 2 62.474 59.563 1.581 5.794 o
-11 -4 3 0.029 0.367 0.383 1386.470 o
-11 -4 4 89.388 92.590 10.814 1.403 o
-11 -3 1 247.576 273.936 11.705 0.454 o
-11 -3 2 43.039 43.226 1.894 8.996 o
-11 -3 3 59.070 43.408 1.806 6.828 o
-11 -3 4 0.197 -0.104 0.426 1202.380 o
-11 -2 1 29.412 36.505 1.628 13.413 o
-11 -2 2 84.147 91.111 3.041 3.250 o
-11 -2 3 46.299 47.359 2.805 7.247 o
-11 -2 4 0.122 0.226 0.528 823.023 o
-11 -2 5 0.516 1.837 0.897 236.614 o
-11 -1 1 5.123 4.566 0.733 107.526 o
-11 -1 2 79.567 81.698 2.808 3.665 o
-11 -1 3 1.977 2.637 0.588 227.552 o
-11 -1 4 65.696 70.071 3.847 4.177 o
-11 -1 5 1.788 4.332 1.069 126.576 o
-11 0 1 5.203 4.420 0.755 106.117 o
-11 0 2 19.044 18.130 1.060 26.766 o
-11 0 3 31.885 28.247 1.234 14.801 o
-11 0 4 13.888 10.151 0.809 43.017 o
-11 1 1 12.267 16.744 1.179 35.667 o
-11 1 2 2.875 2.623 0.766 162.732 o
-11 1 3 24.567 23.891 1.541 18.310 o
-11 1 4 1.389 0.517 0.517 398.251 o
-11 2 1 0.302 -0.067 0.489 879.864 o
-11 2 2 0.719 0.150 0.661 434.019 o
-11 3 1 0.359 1.380 0.779 317.099 o
-10 -8 1 59.771 59.103 2.993 5.317 o
-10 -7 1 7.293 7.932 0.714 74.415 o
-10 -7 2 9.272 11.280 1.030 50.815 o
-10 -7 3 64.353 57.469 1.953 5.572 o
-10 -6 1 0.682 0.366 0.396 729.523 o
-10 -6 2 20.628 19.447 0.780 25.775 o
-10 -6 3 11.605 7.874 0.733 53.869 o
-10 -6 4 45.960 53.352 2.284 7.438 o
-10 -5 1 2.070 1.104 0.566 274.468 o
-10 -5 2 0.046 0.234 0.527 873.274 o
-10 -5 3 2.005 1.465 0.581 261.779 o
-10 -5 4 14.272 13.041 0.812 39.025 o
-10 -5 5 6.586 7.457 0.662 82.518 o
-10 -4 1 68.611 63.116 2.372 4.877 o
-10 -4 2 30.666 24.667 1.387 15.687 o
-10 -4 3 3.597 2.271 0.903 133.027 o
-10 -4 4 10.193 10.856 1.148 46.607 o
-10 -4 5 12.685 11.347 0.901 43.404 o
-10 -4 6 0.628 0.429 0.528 560.563 o
-10 -3 1 47.964 55.272 2.349 7.028 o
-10 -3 2 20.459 21.158 1.135 23.669 o
-10 -3 3 16.721 13.435 1.431 29.311 o
-10 -3 4 26.353 31.660 2.052 14.178 o
-10 -3 5 8.076 5.572 0.843 72.956 o
-10 -3 6 4.365 4.577 0.658 122.976 o
-10 -3 7 0.094 0.325 0.509 859.116 o
-10 -2 1 34.592 33.894 1.363 12.684 o
-10 -2 2 43.829 40.946 1.289 9.658 o
-10 -2 3 0.619 0.430 0.475 629.927 o
-10 -2 4 19.776 23.775 1.145 23.106 o
-10 -2 5 0.015 0.427 0.588 690.699 o
-10 -2 6 0.333 0.082 0.501 802.516 o
-10 -2 7 0.847 0.222 0.376 712.699 o
-10 -1 1 8.005 10.208 0.804 62.276 o
-10 -1 2 45.832 43.121 1.478 8.928 o
-10 -1 3 33.108 36.066 1.276 12.940 o
-10 -1 4 47.012 59.344 1.599 7.450 o
-10 -1 5 0.185 0.873 0.483 707.372 o
-10 -1 6 2.127 2.781 0.562 221.688 o
-10 -1 7 19.217 22.644 1.216 23.702 o
-10 -1 8 8.760 8.624 2.553 27.023 o
-10 0 1 43.151 39.133 1.261 10.003 o
-10 0 2 0.065 0.252 0.548 800.301 o
-10 0 3 42.001 47.289 1.675 9.051 o
-10 0 4 134.192 134.421 3.042 1.690 o
-10 0 5 47.611 56.627 1.857 7.372 o
-10 0 6 70.571 65.655 3.038 4.406 o
-10 0 7 32.605 34.240 1.960 12.112 o
-10 1 1 25.161 25.156 1.203 18.773 o
-10 1 2 35.145 30.042 1.199 13.372 o
-10 1 3 72.998 74.772 2.072 4.357 o
-10 1 4 9.461 15.257 0.896 46.689 o
-10 1 5 149.232 157.652 3.620 1.360 o
-10 1 6 38.815 31.380 1.368 11.831 o
-10 1 7 95.726 91.788 2.773 2.917 o
-10 2 1 6.564 8.243 0.972 69.715 o
-10 2 2 67.655 63.561 2.246 4.976 o
-10 2 3 30.098 23.673 1.312 16.337 o
-10 2 4 99.136 108.644 3.234 2.527 o
-10 2 5 19.385 26.797 1.256 21.772 o
-10 2 6 101.760 105.619 4.022 2.379 o
-10 2 7 38.350 35.206 2.376 9.918 o
-10 3 1 1.681 1.189 0.616 284.158 o
-10 3 2 12.358 13.267 0.978 41.056 o
-10 3 3 9.266 8.925 0.788 59.897 o
-10 3 4 19.389 22.462 1.999 19.486 o
-10 3 5 0.961 1.005 0.638 352.853 o
-10 4 1 0.279 0.684 0.507 666.902 o
-10 4 2 2.027 1.695 0.504 273.784 o
-10 4 3 14.610 13.450 0.972 36.547 o
-10 4 4 1.567 1.370 0.495 331.697 o
-10 5 1 8.009 10.711 0.984 57.123 o
-10 5 2 6.494 7.453 1.175 64.992 o
-9 -9 1 155.380 144.972 4.156 1.335 o
-9 -8 1 0.502 -0.255 0.522 693.391 o
-9 -8 2 37.349 44.495 1.675 10.213 o
-9 -8 3 9.074 5.840 0.598 72.813 o
-9 -8 4 5.458 3.652 0.972 94.091 o
-9 -7 1 29.758 28.794 1.533 14.866 o
-9 -7 2 25.236 28.878 1.281 17.503 o
-9 -7 3 197.676 200.695 5.173 0.843 o
-9 -7 4 268.536 289.456 11.047 0.419 o
-9 -7 5 58.806 41.242 2.004 6.853 o
-9 -6 1 90.437 88.768 2.406 3.201 o
-9 -6 2 257.231 246.115 4.868 0.567 o
-9 -6 3 57.880 57.961 2.592 5.753 o
-9 -6 4 248.000 251.336 7.538 0.547 o
-9 -6 5 114.214 117.901 12.216 1.032 o
-9 -6 6 80.454 80.569 3.248 3.529 o
-9 -6 7 109.393 101.601 5.007 2.112 o
-9 -5 1 255.712 252.923 6.394 0.544 o
-9 -5 2 16.308 15.280 1.286 29.937 o
-9 -5 3 129.160 130.986 3.403 1.756 o
-9 -5 4 16.491 14.201 1.897 25.081 o
-9 -5 5 39.506 50.456 3.123 7.497 o
-9 -5 6 41.173 39.919 1.796 9.752 o
-9 -5 7 186.900 200.621 6.298 0.859 o
-9 -5 8 16.243 12.379 1.376 31.047 o
-9 -4 1 17.870 17.595 0.947 28.998 o
-9 -4 2 61.943 63.373 2.031 5.494 o
-9 -4 3 99.803 102.692 2.666 2.666 o
-9 -4 4 15.556 13.639 1.150 33.233 o
-9 -4 5 29.626 35.958 1.937 12.758 o
-9 -4 6 5.436 5.479 1.443 63.890 o
-9 -4 7 102.514 107.967 3.041 2.483 o
-9 -4 8 35.491 34.051 1.333 12.439 o
-9 -3 1 9.068 7.764 0.644 66.458 o
-9 -3 2 0.802 0.815 0.613 403.509 o
-9 -3 3 5.455 5.234 0.933 89.236 o
-9 -3 4 144.093 136.266 4.565 1.461 o
-9 -3 5 0.067 0.041 0.773 450.468 o
-9 -3 6 34.937 36.841 1.671 11.679 o
-9 -3 7 17.022 17.951 2.128 21.494 o
-9 -3 8 4.782 3.826 0.690 120.069 o
-9 -3 9 4.359 4.272 0.566 132.243 o
-9 -2 1 67.441 72.838 1.930 4.794 o
-9 -2 2 0.177 0.606 0.649 511.571 o
-9 -2 3 10.805 11.473 0.987 46.843 o
-9 -2 4 11.649 11.430 0.936 45.411 o
-9 -2 5 7.217 7.137 1.017 67.647 o
-9 -2 6 14.007 15.423 1.211 33.629 o
-9 -2 7 1.079 2.739 0.752 229.793 o
-9 -2 8 2.647 1.234 0.718 201.219 o
-9 -2 9 2.680 3.513 0.771 155.690 o
-9 -1 1 91.180 96.988 2.319 3.052 o
-9 -1 2 0.064 0.566 0.645 551.991 o
-9 -1 3 3.044 5.186 0.816 126.498 o
-9 -1 4 0.069 0.348 0.673 541.678 o
-9 -1 5 4.378 4.533 0.834 110.343 o
-9 -1 6 0.045 0.008 0.653 636.755 o
-9 -1 7 1.368 1.986 0.703 249.201 o
-9 -1 8 3.140 1.632 0.657 186.633 o
-9 -1 9 4.633 4.771 0.838 105.487 o
-9 -1 10 2.664 4.512 2.050 50.475 o
-9 0 1 32.260 27.946 1.112 14.940 o
-9 0 2 28.192 27.860 1.227 16.461 o
-9 0 3 27.069 30.995 1.280 16.133 o
-9 0 4 87.529 95.723 2.838 3.101 o
-9 0 5 10.464 12.852 1.066 44.715 o
-9 0 6 73.547 76.531 3.048 3.975 o
-9 0 7 67.552 72.324 2.194 4.715 o
-9 0 8 8.614 9.199 0.826 61.323 o
-9 0 9 11.930 11.028 1.525 36.620 o
-9 0 10 0.014 0.062 0.468 1209.910 o
-9 1 1 387.166 371.159 5.752 0.274 o
-9 1 2 573.414 548.267 9.614 0.130 o
-9 1 3 2.261 2.550 0.584 216.580 o
-9 1 4 549.650 593.972 9.631 0.130 o
-9 1 5 41.997 49.256 1.588 8.964 o
-9 1 6 335.308 317.091 7.714 0.344 o
-9 1 7 2.326 3.244 0.620 192.994 o
-9 1 8 170.940 187.604 5.349 1.010 o
-9 1 9 24.240 23.346 1.117 20.150 o
-9 1 10 100.353 87.119 9.045 1.623 o
-9 2 1 29.859 31.986 1.258 14.815 o
-9 2 2 167.263 133.709 3.177 1.323 o
-9 2 3 421.764 439.996 11.236 0.207 o
-9 2 4 19.002 28.209 1.227 21.662 o
-9 2 5 57.916 55.187 1.787 6.337 o
-9 2 6 0.812 0.598 0.572 451.834 o
-9 2 7 0.185 0.312 0.458 935.169 o
-9 2 8 1.171 2.630 0.496 308.087 o
-9 2 9 0.431 0.301 0.402 891.714 o
-9 3 1 239.681 232.145 4.415 0.641 o
-9 3 2 12.150 8.000 0.840 50.227 o
-9 3 3 180.491 195.911 4.666 0.955 o
-9 3 4 29.896 29.754 1.362 15.021 o
-9 3 5 159.513 156.999 4.062 1.251 o
-9 3 6 1.456 3.598 0.606 225.659 o
-9 3 7 27.698 28.498 0.977 17.099 o
-9 3 8 64.320 61.960 1.505 5.561 o
-9 3 9 14.539 12.616 1.577 31.024 o
-9 4 1 48.354 46.248 1.809 8.007 o
-9 4 2 13.639 19.786 1.249 30.764 o
-9 4 3 62.503 73.136 2.491 4.899 o
-9 4 4 12.846 16.029 1.292 34.093 o
-9 4 5 96.598 107.049 3.597 2.550 o
-9 4 6 4.814 3.354 1.031 97.897 o
-9 4 7 44.393 43.081 1.799 8.879 o
-9 4 8 3.563 2.099 0.752 153.792 o
-9 5 1 0.126 0.701 0.527 695.323 o
-9 5 2 12.442 11.223 0.824 45.086 o
-9 5 3 4.114 3.899 0.650 133.728 o
-9 5 4 47.337 45.509 2.359 7.692 o
-9 5 5 8.241 10.034 1.202 52.392 o
-9 5 6 5.591 2.619 0.717 115.198 o
-9 6 1 1.618 0.870 0.456 371.851 o
-9 6 2 3.344 2.827 0.523 178.520 o
-9 6 3 0.228 0.079 0.562 726.151 o
-9 6 4 7.199 7.705 1.649 47.382 o
-8 -10 1 0.808 0.878 0.449 527.772 o
-8 -9 1 3.819 4.385 0.528 144.734 o
-8 -9 2 0.823 0.898 0.463 509.491 o
-8 -9 3 15.704 18.860 0.978 30.721 o
-8 -9 4 3.557 3.656 0.935 119.173 o
-8 -8 1 13.328 13.941 0.893 39.254 o
-8 -8 2 8.288 11.963 0.931 54.896 o
-8 -8 3 0.002 -0.209 0.511 1070.550 o
-8 -8 4 0.210 0.361 0.633 556.407 o
-8 -8 5 0.453 0.487 0.499 648.710 o
-8 -8 6 0.035 -0.120 0.788 444.232 o
-8 -7 1 112.598 114.136 2.303 2.271 o
-8 -7 2 126.990 135.025 5.000 1.622 o
-8 -7 3 47.107 54.223 3.979 5.682 o
-8 -7 4 124.571 132.596 4.261 1.736 o
-8 -7 5 0.323 0.150 0.691 480.905 o
-8 -7 6 39.010 42.678 1.813 9.885 o
-8 -7 7 10.952 9.584 1.401 41.818 o
-8 -6 1 808.229 805.015 13.697 0.066 o
-8 -6 2 287.679 284.449 6.184 0.449 o
-8 -6 3 656.066 662.796 12.495 0.096 o
-8 -6 4 2.183 1.867 0.823 184.914 o
-8 -6 5 376.128 374.913 11.206 0.258 o
-8 -6 6 3.564 4.649 0.813 122.733 o
-8 -6 7 151.392 165.931 8.187 1.041 o
-8 -6 8 2.261 4.357 1.106 115.238 o
-8 -5 1 123.727 120.773 4.757 1.778 o
-8 -5 2 8.694 7.516 1.477 48.111 o
-8 -5 3 476.083 465.289 13.715 0.169 o
-8 -5 4 79.730 71.886 5.346 3.010 o
-8 -5 5 91.816 98.819 7.290 1.984 o
-8 -5 6 2.029 2.908 0.847 169.272 o
-8 -5 7 108.304 122.920 5.253 1.922 o
-8 -5 8 130.707 146.012 6.569 1.382 o
-8 -5 9 14.589 12.864 1.073 36.118 o
-8 -4 1 106.900 108.329 2.803 2.408 o
-8 -4 2 223.843 205.073 5.373 0.723 o
-8 -4 3 64.262 59.391 2.363 5.316 o
-8 -4 4 110.804 114.017 4.777 2.018 o
-8 -4 5 52.845 45.275 2.289 7.091 o
-8 -4 6 64.106 57.221 7.369 2.785 o
-8 -4 7 0.148 0.685 0.860 322.605 o
-8 -4 8 106.649 123.558 4.836 2.000 o
-8 -4 9 4.286 2.287 1.474 76.465 o
-8 -4 10 20.825 22.257 2.115 18.175 o
-8 -3 1 144.712 146.774 3.180 1.483 o
-8 -3 2 248.399 239.677 5.440 0.592 o
-8 -3 3 40.444 38.097 1.562 10.373 o
-8 -3 4 21.008 25.537 1.454 20.253 o
-8 -3 5 0.192 0.011 0.809 396.324 o
-8 -3 6 134.854 143.281 4.668 1.514 o
-8 -3 7 8.502 7.746 1.134 57.160 o
-8 -3 8 67.102 76.390 2.704 4.434 o
-8 -3 9 2.382 3.325 0.840 155.482 o
-8 -3 10 295.440 287.603 8.972 0.406 o
-8 -3 11 18.616 21.466 1.857 21.063 o
-8 -2 1 3.495 2.994 0.555 167.622 o
-8 -2 2 73.382 76.156 2.124 4.283 o
-8 -2 3 53.230 55.782 1.811 6.787 o
-8 -2 4 96.873 92.146 2.604 2.905 o
-8 -2 5 27.730 28.982 1.909 14.584 o
-8 -2 6 9.221 12.133 1.432 42.249 o
-8 -2 7 51.758 50.763 2.536 6.705 o
-8 -2 8 15.172 10.780 1.523 31.993 o
-8 -2 9 37.144 35.990 2.575 9.731 o
-8 -2 10 91.477 95.585 2.795 2.985 o
-8 -2 11 115.653 103.802 5.057 1.983 o
-8 -1 1 1.887 3.127 0.516 234.468 o
-8 -1 2 10.163 11.504 0.889 50.195 o
-8 -1 3 28.348 32.768 1.190 15.399 o
-8 -1 4 6.182 7.390 0.798 81.013 o
-8 -1 5 22.229 26.435 1.447 19.262 o
-8 -1 6 0.325 0.834 0.625 478.074 o
-8 -1 7 53.864 53.367 1.955 6.761 o
-8 -1 8 11.456 12.675 1.018 43.239 o
-8 -1 9 14.929 15.980 1.195 32.050 o
-8 -1 10 2.635 2.164 0.760 177.244 o
-8 -1 11 54.257 49.344 2.079 6.857 o
-8 0 1 8.109 11.922 0.944 55.347 o
-8 0 2 119.266 124.336 2.689 2.016 o
-8 0 3 24.826 31.245 1.234 17.241 o
-8 0 4 10.714 8.526 0.830 54.272 o
-8 0 5 26.289 23.273 1.267 18.473 o
-8 0 6 65.948 70.162 2.371 4.821 o
-8 0 7 145.969 146.836 3.764 1.438 o
-8 0 8 26.389 26.660 1.363 17.247 o
-8 0 9 11.025 12.359 0.928 45.940 o
-8 0 10 21.600 20.249 1.702 20.394 o
-8 0 11 9.159 9.134 0.813 59.391 o
-8 0 12 29.223 29.409 1.330 15.433 o
-8 1 1 7.832 4.325 0.700 83.709 o
-8 1 2 1174.180 1195.090 15.281 0.032 o
-8 1 3 26.676 30.168 1.145 16.823 o
-8 1 4 175.020 181.445 3.518 1.066 o
-8 1 5 7.921 6.248 0.827 72.350 o
-8 1 6 4.436 2.512 0.819 125.257 o
-8 1 7 12.047 15.082 1.021 39.319 o
-8 1 8 0.174 0.262 0.633 583.365 o
-8 1 9 2.532 2.554 0.566 207.652 o
-8 1 10 0.212 0.407 0.460 872.934 o
-8 1 11 0.110 -0.130 0.510 967.274 o
-8 1 12 0.582 0.500 0.467 641.296 o
-8 2 1 412.721 451.049 7.261 0.222 o
-8 2 2 1.544 1.411 0.784 230.868 o
-8 2 3 312.210 320.986 5.471 0.386 o
-8 2 4 333.652 324.781 5.592 0.354 o
-8 2 5 76.979 66.590 2.171 4.335 o
-8 2 6 94.325 106.647 2.432 2.793 o
-8 2 7 31.672 33.950 1.236 13.828 o
-8 2 8 29.560 26.326 1.106 16.455 o
-8 2 9 0.325 0.075 0.415 1048.150 o
-8 2 10 6.371 5.883 0.529 95.759 o
-8 2 11 11.920 14.890 0.753 42.656 o
-8 3 1 36.432 37.293 1.515 11.475 o
-8 3 2 14.595 9.789 1.037 39.328 o
-8 3 3 72.400 74.142 2.588 4.248 o
-8 3 4 3.040 2.213 0.627 184.807 o
-8 3 5 222.089 212.009 4.534 0.733 o
-8 3 6 1.338 1.759 0.614 289.865 o
-8 3 7 5.749 7.461 0.889 80.328 o
-8 3 8 15.293 16.808 0.897 33.303 o
-8 3 9 17.079 17.571 0.792 30.876 o
-8 3 10 0.125 -0.024 0.358 1743.420 o
-8 3 11 6.267 7.676 0.730 81.794 o
-8 4 1 5.070 10.304 1.046 69.646 o
-8 4 2 175.995 198.197 3.933 0.996 o
-8 4 3 5.128 7.413 0.807 88.920 o
-8 4 4 27.031 28.581 1.317 16.607 o
-8 4 5 143.989 136.363 3.537 1.529 o
-8 4 6 229.740 225.803 4.178 0.687 o
-8 4 7 3.083 2.797 0.599 177.711 o
-8 4 8 3.817 5.654 0.614 126.220 o
-8 4 9 30.314 33.870 1.366 14.085 o
-8 4 10 0.907 1.319 0.519 409.687 o
-8 5 1 21.687 28.821 1.303 19.406 o
-8 5 2 68.382 82.738 2.559 4.243 o
-8 5 3 42.437 40.042 1.887 9.392 o
-8 5 4 51.819 58.703 2.298 6.467 o
-8 5 5 0.066 -0.039 0.671 597.879 o
-8 5 6 253.287 251.866 8.432 0.520 o
-8 5 7 0.036 0.723 0.558 674.122 o
-8 5 8 174.519 176.374 5.107 1.031 o
-8 5 9 11.164 9.816 0.807 50.962 o
-8 6 1 0.245 0.120 0.563 705.430 o
-8 6 2 4.337 4.437 0.732 119.102 o
-8 6 3 78.265 80.776 2.262 3.884 o
-8 6 4 28.742 29.010 1.228 15.952 o
-8 6 5 37.860 32.563 2.821 9.470 o
-8 6 6 49.770 40.101 1.774 8.282 o
-8 6 7 8.230 8.745 0.806 64.586 o
-8 6 8 58.556 45.625 3.005 5.934 o
-8 7 1 6.769 4.209 0.519 100.744 o
-8 7 2 1.005 2.327 0.550 318.747 o
-8 7 3 22.845 21.706 1.034 21.969 o
-8 7 4 0.404 0.118 0.493 768.068 o
-8 7 5 28.772 17.287 1.738 17.131 o
-7 -10 1 11.613 10.603 0.846 47.871 o
-7 -10 2 24.358 28.692 1.766 16.443 o
-7 -10 3 43.955 41.957 1.949 8.888 o
-7 -9 1 0.004 0.142 0.468 1171.880 o
-7 -9 2 18.008 21.084 1.220 25.444 o
-7 -9 3 0.005 -0.842 0.711 551.561 o
-7 -9 4 59.245 65.609 2.584 5.348 o
-7 -9 5 3.035 1.701 0.544 208.176 o
-7 -8 1 51.286 50.437 1.893 7.273 o
-7 -8 2 0.005 -0.097 0.605 762.396 o
-7 -8 3 19.578 19.596 1.139 25.111 o
-7 -8 4 0.467 -0.393 0.872 317.202 o
-7 -8 5 3.503 2.809 1.639 69.539 o
-7 -8 6 8.170 7.177 1.049 62.028 o
-7 -8 7 7.907 7.433 0.857 68.239 o
-7 -7 1 1.952 1.746 0.833 193.074 o
-7 -7 2 31.163 30.364 1.710 13.668 o
-7 -7 3 3.358 3.345 1.038 114.163 o
-7 -7 4 3.702 2.794 1.039 113.255 o
-7 -7 5 16.807 15.747 1.751 25.339 o
-7 -7 6 7.835 4.846 2.111 37.853 o
-7 -7 7 1.568 2.402 0.892 182.289 o
-7 -7 8 5.645 3.985 1.164 80.187 o
-7 -6 1 241.836 241.098 4.987 0.614 o
-7 -6 2 0.245 0.032 0.717 480.094 o
-7 -6 3 26.046 29.027 1.471 16.537 o
-7 -6 4 8.063 8.202 1.351 52.139 o
-7 -6 5 0.202 -0.296 0.839 369.459 o
-7 -6 6 7.239 6.886 3.399 19.129 o
-7 -6 7 10.685 9.337 2.707 23.467 o
-7 -6 8 0.895 0.412 1.098 187.219 o
-7 -6 9 0.707 -0.156 0.963 251.282 o
-7 -5 1 453.330 457.538 11.766 0.185 o
-7 -5 2 15.087 18.713 2.837 17.556 o
-7 -5 3 4.449 5.552 1.365 72.197 o
-7 -5 4 118.490 110.797 4.942 1.902 o
-7 -5 5 0.013 -1.024 1.626 105.693 o
-7 -5 6 105.310 104.741 3.791 2.349 o
-7 -5 7 2.053 1.745 1.429 98.998 o
-7 -5 8 74.177 67.508 4.642 3.521 o
-7 -5 9 23.500 21.439 1.822 18.391 o
-7 -5 10 4.802 4.775 1.188 81.976 o
-7 -4 1 2765.530 2767.640 47.846 0.006 o
-7 -4 2 0.490 0.984 0.748 342.100 o
-7 -4 3 1.166 0.088 0.870 260.210 o
-7 -4 4 16.229 15.182 1.540 27.931 o
-7 -4 5 80.938 79.331 4.521 3.141 o
-7 -4 6 80.059 81.050 3.957 3.320 o
-7 -4 7 68.784 63.127 3.367 4.425 o
-7 -4 8 15.224 15.788 1.670 27.522 o
-7 -4 9 3.088 3.439 1.106 110.524 o
-7 -4 10 0.068 0.014 0.781 443.984 o
-7 -4 11 3.290 4.715 1.132 98.847 o
-7 -3 1 747.847 686.964 10.687 0.081 o
-7 -3 2 129.203 122.399 3.160 1.836 o
-7 -3 3 592.520 519.724 11.358 0.126 o
-7 -3 4 109.923 111.397 4.012 2.161 o
-7 -3 5 389.987 425.322 11.167 0.231 o
-7 -3 6 510.927 542.097 14.157 0.142 o
-7 -3 7 71.796 69.484 3.729 3.958 o
-7 -3 8 89.293 93.602 4.395 2.739 o
-7 -3 9 29.261 33.088 2.342 12.290 o
-7 -3 10 194.724 186.914 5.391 0.883 o
-7 -3 11 42.989 51.261 2.024 8.230 o
-7 -3 12 22.381 18.773 3.046 13.905 o
-7 -2 1 192.627 189.960 3.198 0.942 o
-7 -2 2 32.653 30.276 1.323 13.973 o
-7 -2 3 847.840 815.900 13.081 0.062 o
-7 -2 4 873.968 880.656 20.963 0.054 o
-7 -2 5 34.999 37.336 2.209 10.676 o
-7 -2 6 116.216 125.750 4.467 1.881 o
-7 -2 7 283.466 290.314 8.220 0.430 o
-7 -2 8 5.348 5.899 1.002 83.842 o
-7 -2 9 234.864 254.948 12.462 0.477 o
-7 -2 10 23.266 19.934 2.280 16.790 o
-7 -2 11 179.368 189.307 6.677 0.908 o
-7 -2 12 29.573 28.180 1.787 14.404 o
-7 -2 13 21.543 18.902 1.761 20.549 o
-7 -1 1 4.061 4.410 0.485 142.468 o
-7 -1 2 320.875 287.395 5.761 0.396 o
-7 -1 3 88.550 85.370 2.259 3.357 o
-7 -1 4 367.854 376.890 11.870 0.259 o
-7 -1 5 96.021 100.632 2.971 2.750 o
-7 -1 6 152.298 140.903 4.139 1.384 o
-7 -1 7 3.806 4.108 0.831 121.557 o
-7 -1 8 23.370 19.224 1.438 20.836 o
-7 -1 9 79.505 88.974 3.246 3.405 o
-7 -1 10 254.489 255.678 8.796 0.507 o
-7 -1 11 27.401 34.590 2.705 11.631 o
-7 -1 12 25.787 26.162 1.807 16.233 o
-7 -1 13 53.308 53.931 1.993 6.766 o
-7 0 1 54.093 50.920 1.377 7.213 o
-7 0 2 84.815 75.992 2.173 3.716 o
-7 0 3 1.715 0.444 0.534 350.745 o
-7 0 4 97.279 96.050 3.862 2.620 o
-7 0 5 15.260 20.745 1.289 27.965 o
-7 0 6 0.390 -0.241 0.815 365.188 o
-7 0 7 119.683 131.682 3.986 1.837 o
-7 0 8 16.906 19.335 1.454 25.835 o
-7 0 9 1.495 0.602 0.869 227.360 o
-7 0 10 118.243 114.012 4.026 1.992 o
-7 0 11 2.325 4.451 0.984 126.897 o
-7 0 12 97.876 100.210 3.328 2.648 o
-7 0 13 16.574 18.524 1.131 28.833 o
-7 1 1 1.117 0.183 0.454 534.356 o
-7 1 2 115.336 100.819 2.787 2.307 o
-7 1 3 39.612 35.964 1.240 11.189 o
-7 1 4 47.558 42.411 1.475 8.699 o
-7 1 5 175.219 178.466 3.704 1.069 o
-7 1 6 7.844 9.177 0.921 62.530 o
-7 1 7 105.734 111.678 3.304 2.335 o
-7 1 8 36.970 36.336 1.539 11.425 o
-7 1 9 80.653 77.111 2.924 3.684 o
-7 1 10 28.051 29.992 1.822 14.531 o
-7 1 11 35.297 40.472 1.552 11.307 o
-7 1 12 50.151 58.443 2.036 6.838 o
-7 1 13 46.600 39.562 1.663 8.937 o
-7 2 1 234.425 243.497 4.173 0.643 o
-7 2 2 49.265 44.061 1.331 8.396 o
-7 2 3 210.050 208.479 4.270 0.792 o
-7 2 4 50.108 48.537 1.919 7.524 o
-7 2 5 7.769 5.612 0.828 75.205 o
-7 2 6 37.832 36.043 1.960 10.617 o
-7 2 7 64.129 58.745 2.218 5.419 o
-7 2 8 24.304 20.533 1.178 20.828 o
-7 2 9 3.526 2.152 0.664 165.496 o
-7 2 10 5.161 5.254 0.697 104.982 o
-7 2 11 49.609 48.064 1.652 7.823 o
-7 2 12 3.734 2.472 0.599 163.269 o
-7 2 13 28.146 31.535 1.307 15.490 o
-7 3 1 1.591 1.703 0.535 298.988 o
-7 3 2 14.114 12.406 0.743 40.612 o
-7 3 3 46.527 54.871 1.676 7.761 o
-7 3 4 1.797 2.655 0.590 236.126 o
-7 3 5 4.080 4.303 0.776 120.580 o
-7 3 6 10.322 11.980 1.026 46.834 o
-7 3 7 0.065 -0.421 0.759 471.573 o
-7 3 8 0.155 -0.144 0.707 518.020 o
-7 3 9 22.024 23.840 1.661 19.255 o
-7 3 10 9.245 9.732 0.866 56.781 o
-7 3 11 11.839 10.459 0.694 49.401 o
-7 3 12 0.012 0.013 0.450 1349.990 o
-7 3 13 1.786 3.839 0.707 186.814 o
-7 4 1 5.950 2.070 0.610 120.999 o
-7 4 2 157.756 179.553 3.245 1.206 o
-7 4 3 0.692 0.824 0.531 488.713 o
-7 4 4 9.276 6.229 0.667 68.952 o
-7 4 5 14.644 10.455 0.732 41.694 o
-7 4 6 36.792 35.474 1.214 12.027 o
-7 4 7 1.122 1.384 0.557 354.068 o
-7 4 8 0.328 0.206 0.515 739.584 o
-7 4 9 0.078 0.419 0.506 843.942 o
-7 4 10 1.276 1.640 0.467 361.332 o
-7 4 11 0.139 0.167 0.448 1083.050 o
-7 4 12 2.355 2.452 0.627 206.283 o
-7 5 1 54.016 77.861 2.658 5.243 o
-7 5 2 4.529 7.463 0.843 92.268 o
-7 5 3 45.706 39.550 1.457 9.286 o
-7 5 4 122.978 108.880 2.811 2.077 o
-7 5 5 0.392 0.826 0.668 425.909 o
-7 5 6 227.142 216.822 6.448 0.670 o
-7 5 7 123.795 128.416 3.621 1.834 o
-7 5 8 82.161 87.864 3.071 3.373 o
-7 5 9 148.908 157.482 3.584 1.366 o
-7 5 10 67.120 73.126 3.255 4.298 o
-7 5 11 48.530 42.793 2.107 7.961 o
-7 6 1 143.575 159.696 3.938 1.388 o
-7 6 2 168.356 164.928 4.325 1.141 o
-7 6 3 25.547 21.432 1.439 18.825 o
-7 6 4 51.675 46.564 2.127 7.285 o
-7 6 5 117.872 109.913 2.915 2.153 o
-7 6 6 47.215 46.970 1.559 8.324 o
-7 6 7 68.476 70.572 1.919 4.804 o
-7 6 8 1.019 1.339 0.485 410.418 o
-7 6 9 90.545 94.129 2.302 3.123 o
-7 6 10 62.023 58.554 4.426 4.325 o
-7 7 1 0.056 -0.218 0.573 814.904 o
-7 7 2 51.659 58.706 1.754 6.833 o
-7 7 3 1.203 3.443 0.673 226.532 o
-7 7 4 152.533 140.037 4.390 1.371 o
-7 7 5 28.822 26.795 2.093 14.045 o
-7 7 6 48.611 55.157 3.884 5.621 o
-7 7 7 20.236 21.883 1.946 19.455 o
-7 7 8 0.141 1.044 0.609 514.390 o
-7 8 1 25.723 22.325 1.144 19.456 o
-7 8 2 16.413 21.011 2.197 20.452 o
-7 8 3 20.066 15.514 1.291 25.715 o
-7 8 4 36.049 32.409 1.279 12.595 o
-7 8 5 0.090 0.896 0.638 510.682 o
-7 8 6 35.138 32.154 3.037 9.562 o
-6 -11 1 81.210 80.568 2.166 3.776 o
-6 -11 2 215.046 196.487 4.974 0.782 o
-6 -10 1 6.437 5.937 0.722 87.670 o
-6 -10 2 62.595 68.352 2.219 5.174 o
-6 -10 3 34.801 31.607 1.500 12.739 o
-6 -10 4 73.962 68.080 3.988 3.787 o
-6 -10 5 2.305 2.085 0.485 246.753 o
-6 -9 1 74.954 76.606 2.002 4.219 o
-6 -9 2 74.446 84.031 2.843 3.827 o
-6 -9 3 4.643 2.491 1.258 87.414 o
-6 -9 4 274.172 275.331 10.867 0.424 o
-6 -9 5 55.582 59.317 1.962 6.270 o
-6 -9 6 28.035 29.646 2.283 13.287 o
-6 -9 7 34.882 29.668 2.216 11.577 o
-6 -8 1 108.119 112.606 3.567 2.243 o
-6 -8 2 35.143 37.721 1.702 11.465 o
-6 -8 3 18.217 21.702 1.691 22.245 o
-6 -8 4 29.265 30.626 2.442 12.357 o
-6 -8 5 98.421 113.811 4.851 2.225 o
-6 -8 6 4.226 3.504 1.114 96.936 o
-6 -8 7 139.555 139.249 7.532 1.253 o
-6 -8 8 0.059 0.692 0.630 556.585 o
-6 -7 1 0.224 0.026 0.911 313.843 o
-6 -7 2 5.829 5.067 0.930 86.967 o
-6 -7 3 29.953 33.152 2.621 11.415 o
-6 -7 4 47.314 42.670 2.943 7.251 o
-6 -7 5 30.828 30.258 1.931 13.270 o
-6 -7 6 1.796 2.381 1.116 136.802 o
-6 -7 7 93.076 94.820 10.079 1.483 o
-6 -7 8 80.937 79.709 5.055 2.965 o
-6 -7 9 92.901 91.615 4.927 2.552 o
-6 -6 1 113.581 102.572 2.931 2.310 o
-6 -6 2 199.679 208.646 5.438 0.810 o
-6 -6 3 40.820 42.052 2.871 8.200 o
-6 -6 4 33.521 30.473 1.955 12.388 o
-6 -6 5 7.196 3.997 1.388 61.711 o
-6 -6 6 44.715 37.476 2.707 8.195 o
-6 -6 7 5.229 3.595 1.157 85.013 o
-6 -6 8 91.620 91.458 4.570 2.666 o
-6 -6 9 43.763 43.736 3.398 7.058 o
-6 -6 10 56.610 51.795 3.318 5.607 o
-6 -5 1 1.225 2.048 0.784 230.938 o
-6 -5 2 53.685 54.658 2.532 6.317 o
-6 -5 3 7.041 9.190 1.190 58.459 o
-6 -5 4 35.365 31.532 3.883 7.978 o
-6 -5 5 0.052 -0.000 0.980 286.963 o
-6 -5 6 22.264 18.411 1.842 19.830 o
-6 -5 7 0.609 0.645 0.810 310.463 o
-6 -5 8 6.526 5.833 1.214 67.318 o
-6 -5 9 17.203 15.797 1.556 26.496 o
-6 -5 10 41.451 38.174 3.063 8.108 o
-6 -4 1 780.833 769.882 12.208 0.071 o
-6 -4 2 2.427 1.956 0.748 189.800 o
-6 -4 3 165.269 163.028 7.110 1.033 o
-6 -4 4 83.953 81.283 5.680 2.679 o
-6 -4 5 13.918 15.895 1.753 28.032 o
-6 -4 6 51.586 43.535 3.026 6.660 o
-6 -4 7 39.513 36.062 2.507 9.411 o
-6 -4 8 0.661 0.946 1.002 214.940 o
-6 -4 9 2.004 1.655 0.858 187.357 o
-6 -4 10 0.738 0.687 0.889 260.382 o
-6 -4 11 0.118 -0.998 1.182 195.821 o
-6 -4 12 1.044 -0.147 0.900 258.000 o
-6 -3 1 142.086 114.214 2.808 1.734 o
-6 -3 2 246.461 219.174 5.978 0.617 o
-6 -3 3 19.606 27.886 1.282 21.122 o
-6 -3 4 167.873 151.132 5.701 1.130 o
-6 -3 5 37.056 39.474 1.839 10.595 o
-6 -3 6 6.160 9.605 1.224 60.091 o
-6 -3 7 0.543 0.514 0.964 245.536 o
-6 -3 8 0.076 0.003 1.068 241.127 o
-6 -3 9 37.245 32.376 2.460 10.265 o
-6 -3 10 11.580 9.372 1.441 40.070 o
-6 -3 11 0.329 0.292 0.711 444.117 o
-6 -3 12 2.760 2.469 0.884 150.437 o
-6 -3 13 0.533 0.208 0.617 511.245 o
-6 -2 1 199.139 220.089 4.282 0.814 o
-6 -2 2 433.008 397.941 7.366 0.225 o
-6 -2 3 1515.670 1522.060 24.739 0.019 o
-6 -2 4 2041.390 2009.320 44.371 0.011 o
-6 -2 5 50.792 44.358 1.984 7.655 o
-6 -2 6 124.068 120.696 4.250 1.827 o
-6 -2 7 98.964 111.035 3.526 2.460 o
-6 -2 8 317.212 308.279 7.409 0.375 o
-6 -2 9 117.913 128.785 4.535 1.827 o
-6 -2 10 50.816 47.855 2.462 7.029 o
-6 -2 11 46.028 45.957 5.201 4.891 o
-6 -2 12 0.030 0.042 1.202 191.854 o
-6 -2 13 3.859 2.487 0.826 134.795 o
-6 -2 14 6.956 6.223 0.838 78.184 o
-6 -1 1 291.375 295.326 5.411 0.439 o
-6 -1 2 359.234 354.177 6.117 0.306 o
-6 -1 3 239.342 256.582 4.932 0.600 o
-6 -1 4 1921.110 1918.300 38.429 0.012 o
-6 -1 5 975.570 978.981 19.889 0.045 o
-6 -1 6 236.638 231.145 5.851 0.630 o
-6 -1 7 349.844 361.044 12.313 0.277 o
-6 -1 8 1.864 2.610 1.000 151.232 o
-6 -1 9 151.181 165.606 5.353 1.217 o
-6 -1 10 82.529 80.366 3.396 3.411 o
-6 -1 11 3.678 3.100 1.005 114.728 o
-6 -1 12 13.635 20.723 1.498 28.106 o
-6 -1 13 0.190 0.099 0.757 440.561 o
-6 -1 14 15.924 16.053 1.086 31.529 o
-6 0 1 423.516 424.418 9.087 0.218 o
-6 0 2 38.191 36.136 1.384 11.352 o
-6 0 3 800.351 760.941 12.021 0.069 o
-6 0 4 57.109 53.668 2.734 5.909 o
-6 0 5 879.471 823.225 16.968 0.057 o
-6 0 6 1228.830 1217.690 21.833 0.029 o
-6 0 7 628.500 650.101 13.836 0.101 o
-6 0 8 471.669 481.953 27.713 0.124 o
-6 0 9 130.029 148.142 4.915 1.521 o
-6 0 10 82.492 75.484 3.133 3.582 o
-6 0 11 178.806 193.871 6.559 0.904 o
-6 0 12 131.430 158.137 6.002 1.369 o
-6 0 13 28.814 23.325 1.514 16.449 o
-6 0 14 63.260 58.688 2.806 5.189 o
-6 0 15 73.817 67.680 3.743 3.902 o
-6 1 1 385.306 339.280 5.540 0.290 o
-6 1 2 113.327 132.196 2.896 2.034 o
-6 1 3 491.793 459.316 7.250 0.178 o
-6 1 4 0.661 0.703 0.503 539.345 o
-6 1 5 201.412 185.369 3.706 0.897 o
-6 1 6 90.571 85.352 2.646 3.211 o
-6 1 7 225.962 229.781 4.800 0.683 o
-6 1 8 279.890 282.508 5.658 0.469 o
-6 1 9 45.885 41.409 1.626 8.935 o
-6 1 10 209.731 216.157 5.013 0.763 o
-6 1 11 27.338 31.187 1.624 15.108 o
-6 1 12 31.206 39.932 2.472 10.712 o
-6 1 13 262.963 246.665 6.083 0.538 o
-6 1 14 21.311 21.775 1.108 22.838 o
-6 1 15 25.265 32.317 1.609 15.761 o
-6 2 1 2.713 8.866 0.686 113.832 o
-6 2 2 184.723 188.693 3.320 0.988 o
-6 2 3 166.542 163.735 3.472 1.192 o
-6 2 4 31.340 31.773 1.126 14.530 o
-6 2 5 0.071 0.063 0.472 1121.400 o
-6 2 6 105.057 102.265 2.324 2.578 o
-6 2 7 5.628 4.618 0.705 102.835 o
-6 2 8 302.725 299.866 5.152 0.418 o
-6 2 9 129.939 123.187 2.676 1.853 o
-6 2 10 358.602 361.614 5.931 0.304 o
-6 2 11 76.169 76.044 2.024 4.164 o
-6 2 12 0.423 1.032 0.571 488.870 o
-6 2 13 154.732 158.331 3.618 1.307 o
-6 2 14 10.570 8.870 0.800 54.690 o
-6 3 1 109.132 88.763 1.858 2.697 o
-6 3 2 43.654 39.631 1.106 9.978 o
-6 3 3 2.562 0.919 0.507 262.710 o
-6 3 4 1.515 2.004 0.643 258.018 o
-6 3 5 49.544 50.270 1.480 7.796 o
-6 3 6 82.648 81.357 2.154 3.697 o
-6 3 7 2.386 2.344 0.570 218.258 o
-6 3 8 44.229 46.015 1.549 8.894 o
-6 3 9 36.455 40.896 1.370 11.208 o
-6 3 10 61.365 62.534 1.680 5.723 o
-6 3 11 18.588 16.854 0.843 29.142 o
-6 3 12 34.540 39.197 1.359 11.942 o
-6 3 13 1.159 -0.032 0.513 493.122 o
-6 3 14 9.104 7.565 0.960 59.598 o
-6 4 1 87.529 91.826 2.274 3.273 o
-6 4 2 0.048 -0.421 0.458 1257.870 o
-6 4 3 1.141 0.680 0.468 459.224 o
-6 4 4 1.961 3.967 0.644 189.175 o
-6 4 5 3.261 2.466 0.547 184.272 o
-6 4 6 4.497 4.001 0.882 108.695 o
-6 4 7 37.678 38.944 1.349 11.173 o
-6 4 8 7.739 10.275 0.773 64.045 o
-6 4 9 9.913 9.366 1.039 51.639 o
-6 4 10 14.331 13.763 0.870 37.699 o
-6 4 11 10.199 10.146 0.806 53.637 o
-6 4 12 17.694 19.902 1.049 27.317 o
-6 4 13 6.422 4.258 0.646 98.965 o
-6 4 14 12.992 9.783 0.933 44.158 o
-6 5 1 5.225 2.733 0.741 117.924 o
-6 5 2 0.106 0.749 0.567 626.023 o
-6 5 3 86.289 61.670 1.747 4.075 o
-6 5 4 40.929 22.829 1.351 12.463 o
-6 5 5 13.105 15.735 1.002 36.911 o
-6 5 6 99.458 94.926 2.751 2.768 o
-6 5 7 0.075 -0.525 0.652 628.243 o
-6 5 8 4.584 3.946 0.729 119.267 o
-6 5 9 0.593 0.043 0.646 483.957 o
-6 5 10 0.413 0.039 0.549 675.114 o
-6 5 11 1.122 -0.363 0.614 416.543 o
-6 5 12 8.613 6.793 0.671 70.998 o
-6 5 13 0.132 0.170 0.905 319.751 o
-6 6 1 221.660 249.972 6.310 0.639 o
-6 6 2 1350.060 1313.460 21.639 0.025 o
-6 6 3 0.926 3.831 0.719 219.350 o
-6 6 4 50.297 47.730 1.618 7.775 o
-6 6 5 24.955 27.025 1.322 18.009 o
-6 6 6 92.772 91.150 2.308 3.097 o
-6 6 7 3.833 3.155 0.824 129.539 o
-6 6 8 70.840 71.214 2.275 4.521 o
-6 6 9 3.847 4.461 0.700 129.320 o
-6 6 10 31.964 24.722 1.133 15.687 o
-6 6 11 2.471 0.349 0.670 242.413 o
-6 6 12 11.340 15.605 1.600 33.023 o
-6 7 1 11.823 17.522 1.195 35.579 o
-6 7 2 499.796 564.895 13.516 0.143 o
-6 7 3 534.148 520.831 11.267 0.143 o
-6 7 4 7.837 6.624 1.001 66.351 o
-6 7 5 13.075 18.534 1.142 33.350 o
-6 7 6 0.501 1.826 0.579 395.521 o
-6 7 7 5.817 5.835 0.865 87.079 o
-6 7 8 2.707 3.813 0.818 145.478 o
-6 7 9 16.676 16.340 0.886 31.714 o
-6 7 10 37.694 33.481 1.209 12.059 o
-6 7 11 0.032 -0.147 0.827 404.381 o
-6 8 1 50.482 61.250 2.065 6.630 o
-6 8 2 30.470 34.725 1.735 13.133 o
-6 8 3 162.516 159.207 4.233 1.211 o
-6 8 4 35.866 31.187 2.330 10.934 o
-6 8 5 342.011 342.387 8.741 0.316 o
-6 8 6 0.204 0.415 0.830 351.292 o
-6 8 7 2.803 2.962 0.696 170.032 o
-6 8 8 31.916 26.026 2.121 13.107 o
-6 9 1 28.985 29.662 1.129 15.916 o
-6 9 2 6.915 5.086 0.683 88.726 o
-6 9 3 55.147 48.953 1.673 7.041 o
-6 9 4 1.736 2.894 0.529 246.864 o
-6 9 5 164.263 150.182 5.129 1.189 o
-6 9 6 16.091 13.079 1.010 34.066 o
-5 -11 1 4.428 4.601 0.517 131.242 o
-5 -11 2 35.371 35.880 1.169 12.432 o
-5 -11 3 0.000 0.161 0.386 1647.530 o
-5 -10 1 2.560 3.977 0.727 158.594 o
-5 -10 2 6.971 9.629 0.829 68.150 o
-5 -10 3 13.563 11.351 1.107 39.004 o
-5 -10 4 25.838 26.643 1.210 17.971 o
-5 -10 5 24.973 26.805 1.749 16.649 o
-5 -10 6 20.602 15.126 1.130 26.326 o
-5 -9 1 196.084 210.908 5.472 0.820 o
-5 -9 2 0.001 0.003 0.698 573.296 o
-5 -9 3 146.261 161.925 4.375 1.329 o
-5 -9 4 93.346 94.905 3.268 2.853 o
-5 -9 5 203.077 210.859 5.961 0.778 o
-5 -9 6 0.742 0.105 1.160 179.882 o
-5 -9 7 61.415 66.018 2.864 5.033 o
-5 -9 8 6.185 2.942 0.998 89.240 o
-5 -8 1 517.473 526.917 11.469 0.147 o
-5 -8 2 130.232 128.237 3.127 1.781 o
-5 -8 3 50.700 58.833 3.328 5.787 o
-5 -8 4 1.706 0.901 0.779 237.261 o
-5 -8 5 106.005 104.969 8.567 1.563 o
-5 -8 6 55.916 63.364 3.363 5.206 o
-5 -8 7 66.398 69.166 6.792 2.840 o
-5 -8 8 31.662 31.990 1.968 12.672 o
-5 -8 9 8.667 10.232 0.987 55.478 o
-5 -7 1 75.433 74.032 2.747 4.044 o
-5 -7 2 195.765 188.992 5.869 0.859 o
-5 -7 3 8.736 11.410 1.328 46.248 o
-5 -7 4 25.721 25.567 1.924 15.981 o
-5 -7 5 0.176 -0.110 0.975 280.913 o
-5 -7 6 3.495 8.842 2.720 29.091 o
-5 -7 7 167.925 160.581 6.230 1.071 o
-5 -7 8 373.852 348.133 11.080 0.270 o
-5 -7 9 43.696 39.704 4.395 6.058 o
-5 -6 1 207.478 208.091 6.303 0.757 o
-5 -6 2 64.957 63.062 2.669 4.991 o
-5 -6 3 12.796 9.408 1.568 35.904 o
-5 -6 4 42.872 42.289 2.332 8.588 o
-5 -6 5 82.532 80.914 3.335 3.418 o
-5 -6 6 20.352 35.609 2.138 15.358 o
-5 -6 7 32.239 34.875 2.534 10.905 o
-5 -6 8 508.029 486.422 19.009 0.140 o
-5 -6 9 133.481 136.538 10.745 1.028 o
-5 -6 10 200.343 195.232 9.239 0.717 o
-5 -5 1 65.497 63.785 2.355 5.072 o
-5 -5 2 3.673 6.851 1.221 80.725 o
-5 -5 3 104.464 104.972 3.975 2.337 o
-5 -5 4 0.506 0.141 0.695 441.127 o
-5 -5 5 92.316 90.200 3.360 2.933 o
-5 -5 6 5.897 8.333 1.067 69.721 o
-5 -5 7 151.231 162.820 5.145 1.240 o
-5 -5 8 0.072 1.785 1.093 193.072 o
-5 -5 9 97.516 109.748 6.622 1.957 o
-5 -5 10 204.492 203.399 9.920 0.669 o
-5 -4 1 19.453 18.386 1.240 25.243 o
-5 -4 2 33.575 33.392 1.443 12.939 o
-5 -4 3 6.426 6.690 0.867 79.129 o
-5 -4 4 65.443 77.126 3.386 4.225 o
-5 -4 5 36.486 37.617 2.258 10.247 o
-5 -4 6 26.606 31.122 2.611 12.526 o
-5 -4 7 26.814 30.608 2.259 13.584 o
-5 -4 8 48.416 46.170 4.030 5.837 o
-5 -4 9 72.034 75.736 3.745 3.804 o
-5 -4 10 0.946 0.127 0.901 259.697 o
-5 -4 11 143.516 123.041 6.845 1.346 o
-5 -4 12 7.569 7.515 1.532 49.787 o
-5 -3 1 16.721 10.906 1.620 28.997 o
-5 -3 2 21.994 20.500 1.176 22.514 o
-5 -3 3 139.670 154.489 4.854 1.395 o
-5 -3 4 2.278 3.361 0.566 201.422 o
-5 -3 5 14.755 15.256 1.114 33.546 o
-5 -3 6 32.633 30.076 1.554 13.565 o
-5 -3 7 36.370 38.447 2.851 9.175 o
-5 -3 8 1.269 2.545 0.913 185.250 o
-5 -3 9 21.774 23.355 2.170 17.196 o
-5 -3 10 29.794 30.981 2.343 12.426 o
-5 -3 11 27.115 27.882 2.164 14.221 o
-5 -3 12 0.063 0.370 0.876 336.125 o
-5 -3 13 20.058 19.308 3.059 14.462 o
-5 -3 14 29.939 26.515 2.293 13.157 o
-5 -2 1 256.880 341.206 8.891 0.425 o
-5 -2 2 109.138 86.566 3.788 2.465 o
-5 -2 3 0.119 2.450 0.714 323.932 o
-5 -2 4 147.639 156.103 4.343 1.345 o
-5 -2 5 22.839 28.161 1.351 18.764 o
-5 -2 6 13.258 13.397 1.196 36.639 o
-5 -2 7 131.730 135.497 3.868 1.657 o
-5 -2 8 19.869 21.968 1.509 21.973 o
-5 -2 9 20.025 20.773 1.408 22.830 o
-5 -2 10 8.153 9.521 1.260 52.086 o
-5 -2 11 4.023 3.458 1.029 106.050 o
-5 -2 12 5.076 6.655 1.336 67.429 o
-5 -2 13 5.953 5.271 1.145 74.970 o
-5 -2 14 21.819 22.866 1.680 19.567 o
-5 -2 15 0.208 -0.501 0.679 542.279 o
-5 -1 1 879.710 812.906 21.866 0.055 o
-5 -1 2 0.816 0.312 1.002 222.286 o
-5 -1 3 1629.290 1691.000 36.016 0.016 o
-5 -1 4 108.756 112.773 2.391 2.360 o
-5 -1 5 265.913 267.153 6.559 0.503 o
-5 -1 6 22.281 17.896 1.171 23.345 o
-5 -1 7 376.869 396.923 10.702 0.251 o
-5 -1 8 0.863 0.167 0.614 447.166 o
-5 -1 9 328.038 340.061 7.107 0.343 o
-5 -1 10 80.725 86.691 2.983 3.471 o
-5 -1 11 0.229 -0.522 0.847 359.929 o
-5 -1 12 26.498 22.494 1.922 16.310 o
-5 -1 13 19.708 18.026 1.425 24.103 o
-5 -1 14 11.308 11.476 2.817 21.337 o
-5 -1 15 2.492 3.943 0.882 140.638 o
-5 0 2 37.334 43.999 2.547 9.045 o
-5 0 3 568.593 563.769 14.335 0.123 o
-5 0 4 189.747 188.022 4.612 0.928 o
-5 0 5 332.006 316.393 7.139 0.352 o
-5 0 6 27.994 27.014 1.815 15.129 o
-5 0 7 967.069 946.242 19.214 0.046 o
-5 0 8 131.781 122.529 4.166 1.716 o
-5 0 9 107.875 94.847 3.091 2.504 o
-5 0 10 23.374 20.890 1.395 20.474 o
-5 0 11 19.907 20.788 2.713 15.905 o
-5 0 12 23.717 25.113 2.367 15.203 o
-5 0 13 6.222 7.609 1.321 60.709 o
-5 0 14 6.469 7.068 0.966 73.851 o
-5 0 15 1.545 1.402 0.841 214.427 o
-5 0 16 4.075 4.163 0.606 135.535 o
-5 1 1 316.737 415.295 10.065 0.297 o
-5 1 2 200.375 201.212 6.163 0.803 o
-5 1 3 56.750 72.977 2.058 5.513 o
-5 1 4 854.638 777.627 12.361 0.063 o
-5 1 5 371.697 383.933 7.543 0.275 o
-5 1 6 292.025 284.463 5.008 0.450 o
-5 1 7 1252.320 1247.860 18.752 0.028 o
-5 1 8 972.257 969.140 16.121 0.046 o
-5 1 9 4.840 3.901 0.653 121.156 o
-5 1 10 263.011 276.037 5.491 0.512 o
-5 1 11 14.608 10.107 0.824 41.276 o
-5 1 12 152.444 135.587 3.250 1.456 o
-5 1 13 18.416 13.689 1.150 29.387 o
-5 1 14 44.249 50.429 2.147 7.987 o
-5 1 15 7.765 5.038 0.638 83.511 o
-5 1 16 30.757 25.769 1.455 15.255 o
-5 2 1 79.487 98.931 3.964 3.046 o
-5 2 2 356.249 395.642 7.815 0.282 o
-5 2 3 132.706 124.367 2.300 1.825 o
-5 2 4 259.808 216.794 3.070 0.618 o
-5 2 5 3.948 1.188 0.381 203.035 o
-5 2 6 623.406 626.740 9.927 0.108 o
-5 2 7 0.206 0.964 0.453 726.030 o
-5 2 8 88.100 77.159 1.811 3.618 o
-5 2 9 90.386 100.892 2.293 3.018 o
-5 2 10 357.316 366.690 6.420 0.301 o
-5 2 11 694.250 708.740 12.871 0.086 o
-5 2 12 92.993 107.299 2.537 2.807 o
-5 2 13 91.414 91.176 2.404 3.126 o
-5 2 14 0.973 2.202 0.552 327.401 o
-5 2 15 0.202 0.292 0.488 851.096 o
-5 2 16 1.790 1.985 1.317 112.941 o
-5 3 1 76.893 84.674 1.548 4.007 o
-5 3 2 5.857 4.596 0.460 111.893 o
-5 3 3 327.502 305.714 4.532 0.380 o
-5 3 4 83.739 69.144 1.496 4.063 o
-5 3 5 286.454 299.227 4.198 0.452 o
-5 3 6 77.931 83.729 1.780 3.936 o
-5 3 7 108.277 95.824 3.107 2.481 o
-5 3 8 30.522 27.731 1.050 15.820 o
-5 3 9 24.067 25.018 1.028 20.001 o
-5 3 10 390.668 411.082 6.575 0.252 o
-5 3 11 527.585 543.377 8.887 0.145 o
-5 3 12 3.182 3.396 0.684 155.697 o
-5 3 13 50.284 51.166 1.380 7.693 o
-5 3 14 41.394 40.395 1.178 10.318 o
-5 3 15 5.204 2.854 0.398 140.322 o
-5 4 1 175.134 162.693 2.942 1.147 o
-5 4 2 155.512 160.754 2.665 1.326 o
-5 4 3 103.028 99.334 2.012 2.703 o
-5 4 4 0.279 0.679 0.554 596.928 o
-5 4 5 34.075 31.374 1.332 13.291 o
-5 4 6 0.395 1.565 0.464 532.852 o
-5 4 7 42.464 49.735 1.353 9.041 o
-5 4 8 0.121 0.303 0.507 851.587 o
-5 4 9 38.404 46.050 1.393 10.146 o
-5 4 10 3.651 3.036 0.568 161.363 o
-5 4 11 175.440 183.520 3.209 1.065 o
-5 4 12 3.819 3.490 0.587 149.617 o
-5 4 13 370.426 363.392 10.069 0.273 o
-5 4 14 60.585 64.898 2.225 5.453 o
-5 4 15 29.220 20.068 1.125 18.150 o
-5 5 1 0.006 0.409 0.506 899.775 o
-5 5 2 14.187 6.643 0.623 48.890 o
-5 5 3 3.240 0.843 0.470 231.891 o
-5 5 4 15.667 12.329 0.961 35.786 o
-5 5 5 29.889 22.684 1.060 17.277 o
-5 5 6 3.504 1.856 0.755 157.823 o
-5 5 7 26.936 34.042 1.301 15.487 o
-5 5 8 55.929 55.974 1.579 6.607 o
-5 5 9 3.589 4.063 0.641 143.329 o
-5 5 10 89.916 87.936 2.244 3.262 o
-5 5 11 90.211 94.125 2.131 3.161 o
-5 5 12 11.965 11.410 0.944 44.528 o
-5 5 13 106.490 94.756 2.813 2.577 o
-5 5 14 116.996 126.916 3.249 1.985 o
-5 6 1 44.277 39.221 1.548 9.498 o
-5 6 2 258.268 211.473 3.928 0.622 o
-5 6 3 0.317 0.458 0.524 671.005 o
-5 6 4 115.842 127.114 3.469 1.982 o
-5 6 5 2.596 2.103 0.660 197.298 o
-5 6 6 0.053 -0.027 0.563 845.806 o
-5 6 7 11.629 11.336 1.074 43.613 o
-5 6 8 15.583 18.879 1.162 29.586 o
-5 6 9 0.802 0.743 0.715 341.509 o
-5 6 10 23.098 27.657 1.246 19.109 o
-5 6 11 0.011 -0.718 0.695 576.242 o
-5 6 12 22.801 20.285 1.116 22.229 o
-5 6 13 0.215 -0.488 0.706 504.927 o
-5 6 14 51.817 47.892 4.119 5.446 o
-5 7 1 67.914 54.449 1.755 5.486 o
-5 7 2 105.699 107.135 2.461 2.488 o
-5 7 3 626.273 628.453 9.476 0.108 o
-5 7 4 14.456 14.482 1.089 34.846 o
-5 7 5 3.788 5.528 0.752 117.648 o
-5 7 6 0.334 0.893 0.623 471.880 o
-5 7 7 7.130 7.874 0.907 69.745 o
-5 7 8 30.930 29.895 1.416 14.482 o
-5 7 9 36.434 34.483 1.823 11.348 o
-5 7 10 0.480 0.934 0.562 496.036 o
-5 7 11 0.368 -0.511 0.684 495.790 o
-5 7 12 1.850 0.805 0.683 262.574 o
-5 8 1 25.636 23.150 2.023 16.163 o
-5 8 2 114.511 110.167 3.849 2.110 o
-5 8 3 371.978 385.731 7.817 0.273 o
-5 8 4 7.559 11.544 1.305 49.761 o
-5 8 5 88.594 96.227 2.696 3.085 o
-5 8 6 42.038 42.699 1.443 9.698 o
-5 8 7 5.552 5.145 0.651 103.472 o
-5 8 8 2.972 2.351 0.601 188.734 o
-5 8 9 9.120 8.963 0.718 61.849 o
-5 8 10 0.205 0.249 0.501 830.220 o
-5 8 11 2.675 3.317 0.645 175.954 o
-5 9 1 0.085 0.133 0.628 645.329 o
-5 9 2 69.412 63.800 1.964 4.953 o
-5 9 3 8.664 5.373 0.676 74.891 o
-5 9 4 21.186 28.673 3.967 9.918 o
-5 9 5 284.812 297.540 7.704 0.428 o
-5 9 6 486.112 491.020 15.149 0.156 o
-5 9 7 24.734 29.017 2.411 14.017 o
-5 9 8 12.297 14.197 1.509 33.786 o
-5 9 9 4.480 3.895 1.022 99.155 o
-5 10 1 14.755 13.685 1.284 33.085 o
-5 10 2 39.828 36.726 2.053 9.987 o
-5 10 3 18.729 23.458 1.015 24.710 o
-5 10 4 15.711 15.768 1.208 31.029 o
-5 10 5 22.562 20.798 1.260 21.629 o
-4 -11 1 3.061 2.973 0.492 189.456 o
-4 -11 2 0.813 0.662 0.458 548.519 o
-4 -11 3 7.949 7.082 0.605 75.823 o
-4 -11 4 3.769 3.467 0.494 159.735 o
-4 -10 1 10.954 11.352 0.789 49.505 o
-4 -10 2 0.448 0.194 0.547 633.249 o
-4 -10 3 0.637 1.140 0.664 368.642 o
-4 -10 4 5.999 5.028 0.703 96.738 o
-4 -10 5 2.420 2.018 0.541 230.549 o
-4 -10 6 0.271 -0.064 0.422 1126.210 o
-4 -10 7 0.081 0.134 0.821 392.811 o
-4 -9 1 30.155 31.717 1.426 14.409 o
-4 -9 2 33.090 35.661 2.621 10.460 o
-4 -9 3 0.801 0.615 0.914 248.382 o
-4 -9 4 58.246 59.724 2.436 5.742 o
-4 -9 5 0.452 0.470 0.723 398.546 o
-4 -9 6 14.496 12.640 1.187 35.290 o
-4 -9 7 60.169 53.514 2.806 5.615 o
-4 -9 8 0.084 0.526 0.511 796.448 o
-4 -9 9 1.181 1.955 0.853 215.022 o
-4 -8 1 0.153 -0.504 0.660 587.795 o
-4 -8 2 170.041 166.705 5.425 1.077 o
-4 -8 3 42.387 46.259 2.573 8.074 o
-4 -8 4 262.940 286.879 8.183 0.469 o
-4 -8 5 1.508 1.526 0.962 182.905 o
-4 -8 6 110.281 108.001 3.889 2.203 o
-4 -8 7 44.011 40.467 2.077 8.858 o
-4 -8 8 17.221 20.387 2.033 21.220 o
-4 -8 9 4.364 2.231 0.798 130.837 o
-4 -8 10 10.032 6.731 1.210 51.754 o
-4 -7 1 221.017 204.493 5.325 0.736 o
-4 -7 2 230.256 222.256 6.931 0.642 o
-4 -7 3 90.457 86.137 3.403 3.042 o
-4 -7 4 101.680 115.260 3.634 2.338 o
-4 -7 5 0.327 0.108 0.782 393.231 o
-4 -7 6 43.397 50.755 2.522 7.696 o
-4 -7 7 9.507 11.242 1.276 45.518 o
-4 -7 8 150.298 150.113 5.887 1.252 o
-4 -7 9 9.891 8.162 2.534 26.509 o
-4 -7 10 23.469 19.119 2.213 17.190 o
-4 -6 1 473.595 414.113 8.130 0.196 o
-4 -6 2 554.578 593.999 13.899 0.123 o
-4 -6 3 605.710 607.618 13.421 0.110 o
-4 -6 4 201.093 223.003 5.730 0.767 o
-4 -6 5 705.451 717.489 15.098 0.082 o
-4 -6 7 523.471 546.749 16.903 0.132 o
-4 -6 8 154.421 137.842 5.652 1.284 o
-4 -6 9 396.700 381.884 12.592 0.234 o
-4 -6 10 0.482 0.459 1.090 203.378 o
-4 -5 1 545.375 517.680 12.846 0.138 o
-4 -5 2 189.002 195.052 6.165 0.866 o
-4 -5 3 244.804 247.816 8.298 0.545 o
-4 -5 4 346.179 352.715 9.058 0.305 o
-4 -5 5 139.361 140.564 5.275 1.435 o
-4 -5 6 478.772 426.095 10.988 0.183 o
-4 -5 7 1.620 0.597 1.022 180.162 o
-4 -5 8 197.217 192.284 13.521 0.583 o
-4 -5 9 16.043 22.583 1.928 21.966 o
-4 -5 10 1.729 1.414 1.275 123.042 o
-4 -4 1 0.275 1.716 1.052 199.149 o
-4 -4 2 457.799 437.735 11.684 0.188 o
-4 -4 3 101.332 95.209 3.805 2.542 o
-4 -4 4 275.969 251.203 6.193 0.503 o
-4 -4 5 8.005 13.276 1.158 49.116 o
-4 -4 6 97.362 87.411 3.145 2.868 o
-4 -4 7 1.572 1.214 0.997 178.000 o
-4 -4 8 391.428 360.580 11.538 0.250 o
-4 -4 9 0.200 0.802 0.952 263.165 o
-4 -4 10 23.957 32.381 2.219 14.355 o
-4 -4 11 198.024 176.506 9.033 0.764 o
-4 -3 1 19.256 21.208 1.848 20.788 o
-4 -3 2 306.834 342.015 7.674 0.364 o
-4 -3 3 45.792 42.417 2.403 8.064 o
-4 -3 4 126.778 130.204 3.521 1.786 o
-4 -3 5 93.072 92.442 2.580 3.022 o
-4 -3 6 123.443 135.689 3.269 1.815 o
-4 -3 7 221.307 230.642 6.452 0.667 o
-4 -3 8 112.311 110.410 3.839 2.149 o
-4 -3 9 99.588 86.290 3.323 2.788 o
-4 -3 10 63.061 84.469 4.076 3.864 o
-4 -3 11 0.061 -1.015 1.020 264.860 o
-4 -3 12 131.585 140.331 5.570 1.490 o
-4 -3 13 164.929 139.166 5.329 1.215 o
-4 -3 14 368.156 346.019 10.609 0.279 o
-4 -3 15 32.603 32.933 2.415 11.301 o
-4 -2 1 504.389 498.072 13.715 0.152 o
-4 -2 2 10.797 14.404 1.300 38.866 o
-4 -2 3 56.194 60.140 2.422 5.908 o
-4 -2 4 78.319 99.829 3.805 3.110 o
-4 -2 5 385.846 434.331 9.457 0.237 o
-4 -2 6 180.826 193.537 4.020 0.979 o
-4 -2 7 60.568 58.155 1.884 5.897 o
-4 -2 8 5.466 5.999 0.731 95.892 o
-4 -2 9 35.687 34.601 1.665 11.786 o
-4 -2 10 38.952 40.384 2.221 9.560 o
-4 -2 11 103.463 102.973 3.813 2.405 o
-4 -2 12 163.868 178.404 6.884 1.009 o
-4 -2 13 20.542 16.943 1.813 21.545 o
-4 -2 14 146.798 134.889 6.557 1.293 o
-4 -2 15 185.965 183.542 6.230 0.906 o
-4 -2 16 9.890 12.058 1.014 48.126 o
-4 -1 1 349.765 358.929 7.319 0.308 o
-4 -1 2 43.512 56.684 2.319 7.504 o
-4 -1 3 28.335 29.203 2.103 13.780 o
-4 -1 4 83.371 122.931 5.427 2.315 o
-4 -1 5 78.938 81.205 3.899 3.375 o
-4 -1 6 26.956 24.227 1.062 18.417 o
-4 -1 7 6.423 7.565 0.661 83.367 o
-4 -1 8 0.445 0.417 0.467 719.825 o
-4 -1 9 66.350 71.251 2.254 4.804 o
-4 -1 10 26.040 28.382 1.611 16.269 o
-4 -1 11 11.060 10.603 1.096 45.581 o
-4 -1 12 0.060 -0.214 0.879 355.135 o
-4 -1 13 44.767 48.571 2.362 7.827 o
-4 -1 14 4.978 5.762 1.262 73.756 o
-4 -1 15 38.147 47.655 2.641 8.498 o
-4 -1 16 0.016 0.003 0.648 657.817 o
-4 0 1 218.602 229.853 4.675 0.711 o
-4 0 2 1.308 0.179 0.375 549.799 o
-4 0 3 186.568 190.760 5.082 0.924 o
-4 0 4 596.333 553.431 12.061 0.120 o
-4 0 5 35.765 33.032 3.334 8.823 o
-4 0 6 60.256 45.379 1.947 6.510 o
-4 0 7 49.101 54.364 1.960 7.252 o
-4 0 8 121.013 121.824 3.076 1.976 o
-4 0 9 1.544 2.153 0.675 242.247 o
-4 0 10 274.312 285.821 9.561 0.433 o
-4 0 11 65.141 77.958 3.253 4.276 o
-4 0 12 100.209 107.585 3.441 2.484 o
-4 0 13 30.616 37.615 1.848 12.424 o
-4 0 14 15.161 11.880 1.609 30.370 o
-4 0 15 11.496 11.719 1.020 44.253 o
-4 0 16 8.746 8.048 0.868 62.332 o
-4 0 17 32.895 27.297 2.722 11.165 o
-4 1 1 2717.280 2928.900 38.237 0.006 o
-4 1 2 68.501 90.124 2.930 3.932 o
-4 1 3 41.263 62.831 2.753 6.994 o
-4 1 4 1155.460 1079.360 19.312 0.034 o
-4 1 5 28.936 36.778 4.145 7.943 o
-4 1 6 210.204 179.527 3.792 0.866 o
-4 1 7 159.333 155.446 3.054 1.301 o
-4 1 8 383.657 373.176 6.806 0.272 o
-4 1 9 7.675 6.793 0.892 70.174 o
-4 1 10 282.114 273.967 6.762 0.463 o
-4 1 11 15.565 17.559 1.193 30.192 o
-4 1 12 7.398 4.374 0.778 83.966 o
-4 1 13 3.985 2.361 0.764 140.334 o
-4 1 14 18.634 16.297 1.018 28.451 o
-4 1 15 5.388 3.308 0.703 114.150 o
-4 1 16 0.798 2.159 0.710 279.327 o
-4 1 17 0.038 0.211 0.596 713.365 o
-4 2 1 6235.630 6620.030 113.629 0.001 o
-4 2 2 278.941 267.929 6.987 0.472 o
-4 2 3 1780.700 1844.650 49.440 0.013 o
-4 2 4 115.519 148.753 5.510 1.625 o
-4 2 5 518.610 486.340 8.378 0.159 o
-4 2 6 114.828 110.378 2.076 2.282 o
-4 2 7 1001.910 967.890 14.749 0.045 o
-4 2 8 43.415 65.150 1.754 7.437 o
-4 2 9 230.520 248.850 4.295 0.645 o
-4 2 10 9.713 8.876 0.788 58.163 o
-4 2 11 120.560 113.917 4.354 1.918 o
-4 2 12 0.224 0.788 0.652 476.700 o
-4 2 13 0.057 0.441 0.620 612.354 o
-4 2 14 45.130 42.188 1.540 9.078 o
-4 2 15 0.662 0.801 0.509 520.091 o
-4 2 16 3.991 3.831 0.670 134.940 o
-4 2 17 0.147 -0.998 0.482 1034.340 o
-4 3 1 479.278 449.351 11.912 0.175 o
-4 3 2 270.409 229.516 7.168 0.526 o
-4 3 3 1031.520 943.022 21.611 0.042 o
-4 3 4 589.252 663.548 9.012 0.112 o
-4 3 5 475.471 592.364 8.234 0.156 o
-4 3 6 95.365 109.563 2.126 2.761 o
-4 3 7 63.791 39.439 1.155 6.839 o
-4 3 8 24.522 19.828 0.814 22.119 o
-4 3 9 79.751 79.486 1.744 3.958 o
-4 3 10 233.973 247.118 4.352 0.637 o
-4 3 11 296.377 291.182 6.079 0.429 o
-4 3 12 5.234 3.153 0.652 120.916 o
-4 3 13 48.779 48.610 1.589 7.947 o
-4 3 14 9.303 5.816 0.788 67.004 o
-4 3 15 6.586 7.826 0.767 77.735 o
-4 3 16 3.081 2.174 0.406 216.485 o
-4 4 1 0.777 0.366 0.366 725.754 o
-4 4 2 595.492 489.187 6.514 0.135 o
-4 4 3 4.526 0.889 0.365 188.026 o
-4 4 4 568.966 580.190 7.471 0.129 o
-4 4 5 49.645 36.618 1.116 9.102 o
-4 4 6 379.836 380.928 5.728 0.276 o
-4 4 7 48.631 38.446 1.431 8.888 o
-4 4 8 54.592 52.286 1.537 6.986 o
-4 4 9 355.469 362.505 5.598 0.308 o
-4 4 10 88.500 95.651 2.002 3.213 o
-4 4 11 112.149 116.307 2.850 2.208 o
-4 4 12 95.136 109.490 2.413 2.734 o
-4 4 13 101.274 106.238 2.669 2.582 o
-4 4 14 135.230 142.832 3.046 1.622 o
-4 4 15 0.807 2.079 0.404 429.471 o
-4 4 16 6.218 7.321 0.485 91.681 o
-4 5 1 14.052 10.829 0.704 42.880 o
-4 5 2 0.481 0.099 0.381 984.778 o
-4 5 3 122.163 114.873 2.115 2.091 o
-4 5 4 284.120 252.705 4.742 0.499 o
-4 5 5 12.448 17.495 0.795 38.373 o
-4 5 6 303.820 320.916 5.039 0.400 o
-4 5 7 1.260 3.394 0.560 253.355 o
-4 5 8 0.761 1.170 0.534 437.439 o
-4 5 9 2.772 3.015 0.634 179.257 o
-4 5 10 145.394 152.922 2.934 1.454 o
-4 5 11 0.248 -0.335 0.568 721.620 o
-4 5 12 205.368 206.710 3.785 0.826 o
-4 5 13 59.840 57.496 1.742 6.060 o
-4 5 14 801.466 831.529 13.812 0.065 o
-4 5 15 66.587 65.172 1.609 5.223 o
-4 6 1 4.288 4.845 0.622 124.574 o
-4 6 2 2.287 1.851 0.551 240.294 o
-4 6 3 89.472 78.540 2.506 3.403 o
-4 6 4 17.951 12.813 0.817 32.848 o
-4 6 5 49.984 61.608 1.916 6.759 o
-4 6 6 10.088 11.206 0.782 52.594 o
-4 6 7 12.549 12.178 0.917 42.560 o
-4 6 8 20.115 22.761 1.143 23.253 o
-4 6 9 53.143 55.912 1.621 6.898 o
-4 6 10 13.215 17.771 1.024 34.786 o
-4 6 11 102.384 86.283 2.205 2.885 o
-4 6 12 134.014 122.847 2.517 1.805 o
-4 6 13 36.236 42.467 1.402 11.030 o
-4 6 14 91.521 98.169 2.674 2.965 o
-4 6 15 68.690 62.550 1.817 5.097 o
-4 7 1 94.153 82.997 2.413 3.171 o
-4 7 2 3.877 5.671 0.889 105.553 o
-4 7 3 14.230 15.238 1.059 34.873 o
-4 7 4 97.577 113.615 3.180 2.513 o
-4 7 5 0.089 1.025 0.592 550.685 o
-4 7 6 0.048 -0.200 0.612 721.600 o
-4 7 7 13.120 13.189 0.987 39.443 o
-4 7 8 16.935 17.995 1.234 28.023 o
-4 7 9 54.016 57.921 1.939 6.511 o
-4 7 10 0.409 -0.741 0.772 398.484 o
-4 7 11 71.183 61.725 3.034 4.483 o
-4 7 12 2.020 2.302 0.825 182.704 o
-4 7 13 33.978 38.615 1.903 11.307 o
-4 7 14 0.053 0.481 0.483 901.947 o
-4 8 1 17.610 14.796 1.563 26.532 o
-4 8 2 12.112 14.814 1.188 37.500 o
-4 8 3 9.926 9.796 0.933 52.940 o
-4 8 4 32.862 33.420 1.435 13.173 o
-4 8 5 0.996 0.536 0.567 427.632 o
-4 8 6 0.005 0.418 0.524 846.740 o
-4 8 7 8.243 11.916 0.937 55.025 o
-4 8 8 3.681 3.668 0.763 133.698 o
-4 8 9 19.408 23.115 1.282 23.034 o
-4 8 10 0.834 1.153 0.637 360.147 o
-4 8 11 6.411 5.966 0.938 78.863 o
-4 8 12 3.006 2.519 0.651 177.157 o
-4 9 1 0.041 0.478 0.731 460.643 o
-4 9 2 15.645 16.306 1.040 32.102 o
-4 9 3 4.539 6.121 0.743 104.591 o
-4 9 4 53.876 64.928 1.904 6.194 o
-4 9 5 5.158 5.931 0.764 97.693 o
-4 9 6 31.588 28.340 1.705 13.875 o
-4 9 7 2.918 3.875 0.568 170.180 o
-4 9 8 2.391 2.182 0.555 224.997 o
-4 9 9 3.742 5.573 1.023 98.119 o
-4 9 10 15.638 18.828 0.972 30.871 o
-4 9 11 2.966 1.918 0.927 145.841 o
-4 10 1 91.669 92.365 3.448 2.902 o
-4 10 2 2.935 5.820 0.598 142.445 o
-4 10 3 91.732 97.257 3.821 2.754 o
-4 10 4 7.394 8.705 1.087 60.990 o
-4 10 5 0.826 -0.035 0.458 656.391 o
-4 10 6 49.854 38.007 1.747 8.454 o
-4 10 7 79.172 83.701 3.100 3.560 o
-4 10 8 1.160 0.561 0.565 399.954 o
-3 -12 1 59.886 60.327 2.977 5.274 o
-3 -11 1 4.256 4.582 0.633 126.501 o
-3 -11 2 0.209 0.168 0.514 821.062 o
-3 -11 3 37.858 41.886 1.845 10.156 o
-3 -11 4 1.774 3.029 0.467 254.357 o
-3 -11 5 90.751 76.334 2.906 3.309 o
-3 -10 1 22.773 19.532 0.986 23.047 o
-3 -10 2 7.220 7.385 0.714 76.651 o
-3 -10 3 0.621 0.379 0.663 428.808 o
-3 -10 4 21.952 20.218 1.116 22.912 o
-3 -10 5 8.702 8.576 0.773 63.509 o
-3 -10 6 9.486 11.562 1.022 49.887 o
-3 -10 7 87.040 77.236 2.942 3.421 o
-3 -9 1 0.072 1.005 0.695 442.174 o
-3 -9 2 7.931 8.232 0.860 65.970 o
-3 -9 3 6.110 6.643 0.818 83.576 o
-3 -9 4 6.792 7.056 0.979 71.499 o
-3 -9 5 0.007 0.223 0.916 321.179 o
-3 -9 6 5.745 7.490 1.536 55.336 o
-3 -9 7 20.956 22.285 1.253 22.291 o
-3 -9 8 26.214 25.504 1.400 17.513 o
-3 -9 9 6.432 4.330 0.800 91.325 o
-3 -8 1 13.140 13.623 1.609 31.821 o
-3 -8 2 1.854 1.266 0.724 235.889 o
-3 -8 3 8.383 6.590 1.168 58.932 o
-3 -8 4 6.789 7.275 1.228 62.227 o
-3 -8 5 55.600 58.650 3.436 5.343 o
-3 -8 6 27.451 26.137 1.889 15.284 o
-3 -8 7 0.966 0.480 0.867 261.663 o
-3 -8 8 1.157 1.161 0.802 253.592 o
-3 -8 9 0.263 0.108 0.857 342.235 o
-3 -8 10 14.136 13.263 1.254 34.647 o
-3 -8 11 21.116 15.076 1.545 23.440 o
-3 -7 1 69.481 64.826 1.898 4.935 o
-3 -7 2 72.148 71.608 2.475 4.368 o
-3 -7 3 123.000 125.856 3.713 1.856 o
-3 -7 4 5.749 8.031 1.576 53.140 o
-3 -7 5 241.165 257.689 6.493 0.572 o
-3 -7 6 0.362 -0.953 0.968 271.094 o
-3 -7 7 88.562 85.902 3.460 3.092 o
-3 -7 8 10.412 12.363 1.428 39.641 o
-3 -7 9 11.543 12.164 1.288 39.765 o
-3 -7 10 1.098 0.568 0.824 268.126 o
-3 -7 11 0.310 0.365 0.999 248.306 o
-3 -6 1 272.524 247.583 5.279 0.524 o
-3 -6 2 3.263 10.594 1.178 73.640 o
-3 -6 3 571.081 612.315 14.970 0.115 o
-3 -6 4 24.946 21.974 1.536 18.645 o
-3 -6 5 398.763 439.612 9.200 0.228 o
-3 -6 6 65.388 54.030 2.530 5.350 o
-3 -6 7 300.573 300.299 8.325 0.396 o
-3 -6 8 13.979 13.567 1.368 33.417 o
-3 -6 9 26.891 29.056 1.804 15.193 o
-3 -6 10 1.426 0.535 0.970 201.393 o
-3 -6 11 16.067 15.103 1.472 28.744 o
-3 -5 1 895.607 1057.780 23.808 0.046 o
-3 -5 2 2671.590 2642.290 57.672 0.006 o
-3 -5 3 49.126 48.925 1.880 7.658 o
-3 -5 4 1135.220 1149.440 21.450 0.033 o
-3 -5 5 176.427 158.270 3.994 1.120 o
-3 -5 6 714.291 678.085 13.143 0.085 o
-3 -5 7 12.966 12.351 1.277 37.083 o
-3 -5 8 174.229 185.887 5.641 0.984 o
-3 -5 9 17.829 12.666 1.246 29.995 o
-3 -5 10 17.297 20.819 1.869 22.101 o
-3 -4 1 491.802 500.449 12.395 0.159 o
-3 -4 2 16.442 21.581 1.671 23.775 o
-3 -4 3 2056.930 2184.780 39.569 0.010 o
-3 -4 4 21.266 12.731 1.852 22.260 o
-3 -4 5 192.156 294.523 9.562 0.589 o
-3 -4 6 198.671 199.858 4.880 0.848 o
-3 -4 7 30.063 26.938 1.948 14.015 o
-3 -4 8 129.744 125.946 5.545 1.589 o
-3 -4 9 103.534 93.574 7.718 1.787 o
-3 -3 1 551.119 516.649 10.839 0.139 o
-3 -3 2 379.393 444.694 6.711 0.248 o
-3 -3 3 2761.610 2863.560 42.497 0.006 o
-3 -3 4 135.513 146.914 4.549 1.497 o
-3 -3 6 4.317 3.460 0.951 108.889 o
-3 -3 7 117.694 94.527 2.763 2.327 o
-3 -3 8 0.078 -0.382 0.623 684.734 o
-3 -3 9 110.766 81.298 3.071 2.602 o
-3 -3 10 24.100 37.004 2.495 12.747 o
-3 -3 11 11.137 9.173 1.449 41.033 o
-3 -3 12 222.873 224.819 7.951 0.638 o
-3 -3 13 10.027 5.349 1.181 54.757 o
-3 -3 14 424.018 392.900 12.364 0.215 o
-3 -3 15 14.824 16.226 1.961 25.082 o
-3 -2 1 639.271 620.493 19.866 0.095 o
-3 -2 2 206.773 192.655 3.451 0.858 o
-3 -2 3 170.488 167.682 3.333 1.151 o
-3 -2 4 102.704 91.272 2.291 2.792 o
-3 -2 5 80.378 97.029 3.060 3.275 o
-3 -2 6 197.149 188.490 7.277 0.808 o
-3 -2 7 132.491 114.408 3.150 1.847 o
-3 -2 8 2.027 5.941 0.705 150.486 o
-3 -2 9 713.734 791.398 16.172 0.076 o
-3 -2 10 155.389 156.929 4.245 1.278 o
-3 -2 11 1883.240 1924.240 43.475 0.012 o
-3 -2 12 16.511 12.092 1.690 27.914 o
-3 -2 13 442.654 482.387 15.062 0.174 o
-3 -2 14 5.842 8.090 1.417 57.963 o
-3 -2 15 639.072 600.511 17.653 0.099 o
-3 -2 16 116.297 104.144 5.458 1.913 o
-3 -1 1 304.614 265.408 5.478 0.441 o
-3 -1 2 295.323 292.949 5.887 0.431 o
-3 -1 3 600.045 627.798 11.285 0.112 o
-3 -1 4 592.891 611.769 9.110 0.117 o
-3 -1 5 168.476 191.390 4.403 1.048 o
-3 -1 6 23.852 21.876 1.831 18.058 o
-3 -1 7 186.711 180.745 7.603 0.857 o
-3 -1 8 287.781 273.115 6.241 0.458 o
-3 -1 9 73.118 76.570 2.496 4.177 o
-3 -1 10 657.153 659.643 13.850 0.095 o
-3 -1 11 87.034 83.860 2.859 3.318 o
-3 -1 12 484.615 456.370 10.367 0.175 o
-3 -1 13 27.296 32.909 2.003 13.792 o
-3 -1 14 17.967 21.072 2.729 16.519 o
-3 -1 15 2.196 2.522 1.824 65.743 o
-3 -1 16 0.263 0.692 0.890 293.785 o
-3 -1 17 7.197 7.589 1.365 55.641 o
-3 0 1 631.746 647.189 7.607 0.106 o
-3 0 2 267.705 231.230 4.638 0.562 o
-3 0 3 3.113 1.632 0.383 231.715 o
-3 0 4 54.319 60.089 1.737 6.479 o
-3 0 5 234.559 256.492 6.150 0.596 o
-3 0 6 260.756 286.749 7.042 0.488 o
-3 0 7 9.679 16.466 6.121 6.513 o
-3 0 8 161.064 159.304 4.633 1.203 o
-3 0 9 17.691 17.750 1.342 26.613 o
-3 0 10 216.634 214.130 6.222 0.715 o
-3 0 11 137.977 132.671 3.834 1.601 o
-3 0 12 209.116 207.135 4.782 0.789 o
-3 0 13 11.653 12.952 1.158 40.588 o
-3 0 14 4.666 3.448 0.985 102.257 o
-3 0 15 57.108 52.193 2.414 6.191 o
-3 0 16 5.951 9.851 1.348 56.561 o
-3 0 17 38.250 36.301 1.433 11.254 o
-3 1 1 1457.530 1380.530 16.706 0.022 o
-3 1 2 299.892 302.985 4.922 0.421 o
-3 1 3 54.365 48.751 1.264 7.372 o
-3 1 4 532.965 528.360 8.269 0.147 o
-3 1 5 100.984 81.077 2.704 2.932 o
-3 1 6 91.466 110.512 4.452 2.473 o
-3 1 7 0.965 3.769 2.182 50.647 o
-3 1 8 6.520 2.220 0.888 95.783 o
-3 1 9 2.639 2.251 0.626 198.947 o
-3 1 10 38.704 41.459 1.813 10.069 o
-3 1 11 57.112 61.487 2.328 5.825 o
-3 1 12 0.047 -0.106 0.863 369.233 o
-3 1 13 110.064 105.913 2.983 2.344 o
-3 1 14 18.458 16.962 1.441 25.579 o
-3 1 15 20.912 21.075 1.915 19.462 o
-3 1 16 0.236 0.697 0.627 513.052 o
-3 1 17 1.558 1.377 0.591 295.915 o
-3 1 18 27.204 27.928 1.565 15.997 o
-3 2 1 3040.620 3030.560 39.431 0.005 o
-3 2 2 213.575 237.382 5.386 0.702 o
-3 2 3 460.029 416.434 7.698 0.203 o
-3 2 4 679.981 688.879 12.735 0.090 o
-3 2 5 666.257 649.346 13.557 0.095 o
-3 2 6 42.551 40.096 2.719 8.301 o
-3 2 7 225.808 208.153 8.448 0.642 o
-3 2 8 0.633 0.363 0.526 571.382 o
-3 2 9 18.801 17.253 1.131 27.073 o
-3 2 10 3.827 2.854 0.707 144.570 o
-3 2 11 19.924 18.611 1.189 24.986 o
-3 2 12 22.930 25.439 2.065 16.669 o
-3 2 13 22.541 21.653 1.182 21.653 o
-3 2 14 5.020 3.145 0.720 119.412 o
-3 2 15 0.623 0.051 0.602 525.912 o
-3 2 16 0.089 -0.362 0.581 774.833 o
-3 2 17 17.998 21.805 1.430 23.924 o
-3 2 18 0.939 0.345 0.656 387.436 o
-3 3 1 1805.450 2002.130 32.900 0.013 o
-3 3 2 2855.730 2723.680 67.991 0.005 o
-3 3 4 756.461 812.564 17.247 0.069 o
-3 3 5 368.731 399.429 8.722 0.266 o
-3 3 6 408.592 474.358 8.278 0.214 o
-3 3 7 63.913 84.823 2.321 4.513 o
-3 3 8 48.012 48.629 1.748 7.936 o
-3 3 9 20.134 22.752 1.227 22.863 o
-3 3 10 0.463 -0.004 0.592 593.410 o
-3 3 11 5.085 2.580 0.621 130.395 o
-3 3 12 0.055 0.476 0.678 521.921 o
-3 3 13 59.734 66.260 1.923 5.603 o
-3 3 14 13.325 14.132 0.841 39.569 o
-3 3 15 7.832 10.863 0.917 59.060 o
-3 3 16 0.280 -0.198 0.561 721.741 o
-3 3 17 5.499 5.321 0.589 106.085 o
-3 4 1 294.865 244.606 6.143 0.472 o
-3 4 2 1413.340 1243.550 27.300 0.024 o
-3 4 3 1375.840 1383.630 34.732 0.022 o
-3 4 4 952.179 963.841 13.723 0.048 o
-3 4 5 12.656 7.504 0.700 51.408 o
-3 4 6 218.313 181.972 3.476 0.829 o
-3 4 7 7.093 7.390 0.595 80.962 o
-3 4 8 208.065 201.553 4.114 0.819 o
-3 4 9 2.133 5.540 0.581 167.248 o
-3 4 10 547.496 497.443 7.768 0.148 o
-3 4 11 6.073 2.960 0.615 112.486 o
-3 4 12 40.279 40.068 1.282 10.503 o
-3 4 13 29.019 29.383 1.274 15.649 o
-3 4 14 0.264 0.278 0.550 686.345 o
-3 4 15 0.011 -0.307 0.521 1020.090 o
-3 4 16 0.424 0.094 0.437 892.140 o
-3 4 17 7.044 8.142 0.569 79.286 o
-3 5 1 375.628 344.012 5.225 0.298 o
-3 5 2 43.703 31.678 0.903 11.027 o
-3 5 3 850.958 808.914 12.414 0.062 o
-3 5 4 196.329 180.869 5.159 0.897 o
-3 5 5 349.267 344.599 6.524 0.320 o
-3 5 6 193.660 181.233 4.255 0.935 o
-3 5 7 798.096 837.066 13.033 0.065 o
-3 5 8 6.463 9.679 0.875 69.443 o
-3 5 9 6.272 8.544 0.949 71.257 o
-3 5 10 707.256 678.178 11.795 0.087 o
-3 5 11 35.016 40.439 2.073 10.569 o
-3 5 12 237.868 236.373 4.520 0.639 o
-3 5 13 49.153 54.516 2.463 6.843 o
-3 5 14 207.445 231.234 4.707 0.749 o
-3 5 15 131.058 123.429 3.513 1.774 o
-3 5 16 74.064 71.520 2.917 4.117 o
-3 5 17 87.322 85.804 3.169 3.203 o
-3 6 1 50.097 45.828 1.345 8.123 o
-3 6 2 74.519 80.059 1.667 4.228 o
-3 6 3 327.459 316.333 4.901 0.371 o
-3 6 4 4.961 6.960 0.681 98.523 o
-3 6 5 383.499 393.104 8.911 0.256 o
-3 6 6 3.982 4.834 0.855 111.936 o
-3 6 7 606.821 612.869 9.892 0.113 o
-3 6 8 242.530 251.192 5.652 0.589 o
-3 6 9 288.002 302.773 5.535 0.437 o
-3 6 10 145.685 145.735 3.472 1.463 o
-3 6 11 132.422 126.707 3.157 1.759 o
-3 6 12 136.408 155.234 3.625 1.503 o
-3 6 13 161.570 185.117 3.623 1.143 o
-3 6 14 127.878 107.576 2.764 2.006 o
-3 6 15 22.003 21.596 1.028 22.678 o
-3 6 16 57.625 62.514 2.607 5.580 o
-3 7 1 55.972 66.154 2.590 5.576 o
-3 7 2 8.290 5.218 0.733 76.171 o
-3 7 3 12.590 6.414 0.683 53.695 o
-3 7 4 22.860 31.937 1.404 17.568 o
-3 7 5 73.206 83.145 2.581 3.982 o
-3 7 6 214.410 215.102 4.671 0.754 o
-3 7 7 87.162 84.721 2.734 3.325 o
-3 7 8 127.388 120.378 3.028 1.889 o
-3 7 9 11.024 12.113 1.041 44.621 o
-3 7 10 294.634 291.361 5.252 0.438 o
-3 7 11 16.035 20.224 1.212 27.933 o
-3 7 12 3.296 1.654 0.604 189.151 o
-3 7 13 85.825 98.361 2.217 3.226 o
-3 7 14 3.620 3.841 0.559 152.855 o
-3 7 15 54.574 54.682 1.902 6.645 o
-3 8 1 23.037 30.657 1.745 16.666 o
-3 8 2 38.606 48.688 2.979 7.905 o
-3 8 3 42.886 56.368 1.893 7.995 o
-3 8 4 15.236 18.218 1.099 30.907 o
-3 8 5 95.587 94.168 2.395 2.946 o
-3 8 6 112.025 109.427 2.647 2.301 o
-3 8 7 10.300 9.982 0.949 51.114 o
-3 8 8 56.459 59.242 2.027 6.153 o
-3 8 9 27.013 25.723 1.570 16.553 o
-3 8 10 39.664 40.228 1.635 10.224 o
-3 8 11 22.128 22.341 1.225 21.529 o
-3 8 12 47.776 56.684 2.678 6.692 o
-3 8 13 7.382 7.776 0.735 73.744 o
-3 8 14 9.130 10.680 0.971 53.409 o
-3 9 1 17.724 18.773 1.206 26.948 o
-3 9 2 14.978 15.554 1.131 32.847 o
-3 9 3 7.690 5.673 0.867 74.185 o
-3 9 4 9.449 6.239 0.853 63.618 o
-3 9 5 19.950 24.014 1.268 22.329 o
-3 9 6 33.154 36.369 1.341 12.780 o
-3 9 7 12.809 13.325 0.819 41.750 o
-3 9 8 7.456 9.046 0.832 67.057 o
-3 9 9 11.795 10.652 0.916 46.336 o
-3 9 10 23.507 22.462 1.405 19.851 o
-3 9 11 5.775 6.122 1.047 77.889 o
-3 9 12 7.729 4.556 0.974 73.528 o
-3 10 1 2.833 2.547 0.688 176.740 o
-3 10 2 0.746 -0.129 0.592 512.983 o
-3 10 3 4.879 6.490 0.683 101.866 o
-3 10 4 1.232 0.852 0.482 417.174 o
-3 10 5 14.727 10.268 0.776 41.302 o
-3 10 6 0.038 -0.262 0.452 1303.530 o
-3 10 7 1.550 0.394 0.447 423.180 o
-3 10 8 2.877 2.939 0.465 200.671 o
-3 10 9 1.198 1.160 0.393 448.150 o
-3 10 10 2.523 2.302 0.681 192.512 o
-3 11 1 6.843 7.395 0.823 75.614 o
-3 11 2 37.661 33.853 1.343 11.842 o
-3 11 3 6.079 4.599 0.769 94.927 o
-3 11 4 3.902 6.446 0.595 119.807 o
-3 11 5 4.832 3.804 0.912 103.669 o
-3 11 6 6.063 5.244 0.943 83.795 o
-2 -12 1 262.937 231.540 8.765 0.515 o
-2 -11 1 60.341 64.233 1.863 5.663 o
-2 -11 2 8.695 8.652 0.605 66.873 o
-2 -11 3 103.313 100.046 2.243 2.661 o
-2 -11 4 152.283 148.027 2.916 1.409 o
-2 -11 5 54.113 60.638 2.556 5.985 o
-2 -10 1 113.163 108.721 2.725 2.277 o
-2 -10 2 43.470 40.718 1.674 9.379 o
-2 -10 3 17.377 19.032 1.195 27.245 o
-2 -10 4 10.982 11.664 0.937 46.855 o
-2 -10 5 55.806 52.647 1.746 6.713 o
-2 -10 6 0.228 -0.076 0.583 701.049 o
-2 -10 7 13.297 11.263 0.918 41.884 o
-2 -10 8 14.501 14.301 2.978 17.820 o
-2 -9 1 30.853 32.740 2.084 12.530 o
-2 -9 2 5.093 5.498 0.784 99.566 o
-2 -9 3 1.567 0.881 0.721 265.826 o
-2 -9 4 51.004 50.283 2.645 6.718 o
-2 -9 5 0.377 1.519 0.826 285.195 o
-2 -9 6 199.954 198.813 5.114 0.838 o
-2 -9 7 33.263 33.273 1.765 12.455 o
-2 -9 8 670.406 683.004 16.069 0.089 o
-2 -9 9 81.608 96.874 3.853 3.041 o
-2 -9 10 184.857 160.565 5.244 1.011 o
-2 -8 1 0.016 -0.149 0.586 805.232 o
-2 -8 2 18.109 19.392 1.117 26.766 o
-2 -8 3 17.484 12.949 1.903 24.716 o
-2 -8 4 1.594 0.825 1.044 172.562 o
-2 -8 5 42.523 52.403 2.715 7.494 o
-2 -8 6 25.992 32.636 3.360 10.411 o
-2 -8 7 158.156 169.366 5.395 1.150 o
-2 -8 8 33.861 36.849 2.450 10.518 o
-2 -8 9 66.377 65.376 2.903 4.716 o
-2 -8 10 24.251 26.425 1.488 17.997 o
-2 -8 11 224.261 228.129 7.244 0.645 o
-2 -7 1 17.590 18.342 1.228 27.172 o
-2 -7 2 0.006 0.098 0.556 863.212 o
-2 -7 3 0.380 -0.788 0.709 464.865 o
-2 -7 4 39.738 35.658 2.004 10.186 o
-2 -7 5 59.160 62.503 2.896 5.295 o
-2 -7 6 24.784 22.900 1.797 17.476 o
-2 -7 7 16.800 18.816 1.652 24.760 o
-2 -7 8 2.857 1.260 0.923 156.401 o
-2 -7 9 29.316 22.860 1.649 15.932 o
-2 -7 10 0.230 0.748 0.759 381.171 o
-2 -7 11 87.543 94.033 3.862 2.905 o
-2 -7 12 128.012 137.928 7.407 1.361 o
-2 -6 1 28.854 33.615 1.402 14.592 o
-2 -6 2 457.569 485.445 8.754 0.185 o
-2 -6 3 31.222 27.690 1.358 14.913 o
-2 -6 4 20.982 18.522 1.618 21.820 o
-2 -6 5 68.626 79.333 3.603 3.931 o
-2 -6 6 19.899 21.442 1.621 21.544 o
-2 -6 7 1.010 0.492 0.927 235.040 o
-2 -6 8 70.400 63.556 2.869 4.546 o
-2 -6 9 2.719 1.868 1.256 109.254 o
-2 -6 10 3.558 2.657 0.894 131.326 o
-2 -6 11 0.012 -0.565 0.748 497.406 o
-2 -6 12 35.400 41.644 1.928 10.586 o
-2 -6 13 7.688 9.243 1.531 47.164 o
-2 -5 1 1201.710 1265.450 31.559 0.028 o
-2 -5 2 873.632 884.114 26.001 0.051 o
-2 -5 3 234.496 197.099 6.948 0.667 o
-2 -5 4 56.173 43.510 1.831 7.143 o
-2 -5 5 258.474 276.815 6.065 0.515 o
-2 -5 6 59.499 60.511 2.135 5.765 o
-2 -5 7 80.273 89.230 3.142 3.399 o
-2 -5 8 82.929 87.370 5.127 2.790 o
-2 -5 9 21.735 23.203 1.676 19.538 o
-2 -5 10 9.074 8.329 1.123 54.319 o
-2 -5 11 3.918 3.019 0.903 121.576 o
-2 -5 12 1.129 1.511 0.899 214.027 o
-2 -5 13 2.336 2.253 0.905 159.852 o
-2 -5 14 39.972 36.213 2.783 8.887 o
-2 -4 1 1594.540 1532.700 22.195 0.018 o
-2 -4 2 240.698 228.795 5.792 0.623 o
-2 -4 3 356.866 372.955 9.063 0.285 o
-2 -4 4 207.024 213.835 10.734 0.622 o
-2 -4 5 178.431 127.322 10.483 0.866 o
-2 -4 6 60.674 53.311 1.860 6.122 o
-2 -4 7 219.137 220.712 5.683 0.706 o
-2 -4 8 67.620 79.591 3.746 3.912 o
-2 -4 9 169.447 169.154 5.243 1.081 o
-2 -4 10 164.282 166.417 5.156 1.129 o
-2 -4 11 12.010 10.627 1.587 35.910 o
-2 -4 12 15.534 13.056 1.528 30.039 o
-2 -4 13 12.315 11.751 1.446 36.496 o
-2 -4 14 0.204 -0.630 1.068 234.118 o
-2 -4 15 6.200 4.567 1.232 71.593 o
-2 -3 1 96.707 105.557 2.506 2.732 o
-2 -3 2 117.430 96.794 2.368 2.347 o
-2 -3 3 7088.320 7562.440 91.553 0.001 o
-2 -3 4 1798.520 1779.620 23.582 0.014 o
-2 -3 6 214.330 192.599 7.354 0.732 o
-2 -3 7 35.538 30.747 3.327 9.040 o
-2 -3 8 15.838 9.365 0.818 39.519 o
-2 -3 9 18.985 26.715 1.387 21.508 o
-2 -3 10 0.418 0.799 0.662 428.819 o
-2 -3 11 50.000 53.358 2.114 7.090 o
-2 -3 12 27.984 29.999 1.563 15.249 o
-2 -3 13 22.916 24.708 3.280 12.103 o
-2 -3 14 2.651 4.290 1.074 113.791 o
-2 -3 15 0.839 0.506 0.771 317.343 o
-2 -3 16 1.618 1.676 0.925 185.247 o
-2 -2 1 507.568 472.014 6.572 0.169 o
-2 -2 2 113.716 138.903 3.101 1.954 o
-2 -2 3 1616.390 1792.310 39.425 0.015 o
-2 -2 4 1075.890 996.823 13.472 0.040 o
-2 -2 5 2784.470 3043.460 41.955 0.006 o
-2 -2 6 3.688 8.552 1.064 83.143 o
-2 -2 7 880.240 859.890 22.703 0.053 o
-2 -2 9 1563.370 1703.010 42.229 0.016 o
-2 -2 10 1214.470 1215.220 33.909 0.028 o
-2 -2 11 1684.950 1771.520 40.172 0.015 o
-2 -2 12 373.351 362.461 9.640 0.273 o
-2 -2 13 95.563 97.674 4.448 2.526 o
-2 -2 14 558.486 566.690 14.013 0.125 o
-2 -2 15 94.013 97.321 3.400 2.775 o
-2 -2 16 100.165 90.709 3.704 2.644 o
-2 -2 17 47.340 44.317 3.048 7.041 o
-2 -1 1 1028.010 981.117 14.178 0.043 o
-2 -1 2 329.195 350.915 5.586 0.343 o
-2 -1 3 25.653 25.559 0.830 19.347 o
-2 -1 4 1546.310 1657.690 18.926 0.018 o
-2 -1 5 44.203 64.430 1.423 7.592 o
-2 -1 6 5243.340 5608.080 75.875 0.002 o
-2 -1 7 5270.960 5822.860 152.331 0.001 o
-2 -1 8 588.684 537.691 13.029 0.123 o
-2 -1 9 1793.820 1779.600 31.354 0.014 o
-2 -1 10 695.248 709.220 16.915 0.083 o
-2 -1 11 1068.160 1109.540 25.755 0.036 o
-2 -1 12 91.166 97.280 5.123 2.483 o
-2 -1 13 370.399 357.175 8.222 0.285 o
-2 -1 14 3.966 6.379 0.909 99.331 o
-2 -1 15 43.593 37.110 2.433 8.752 o
-2 -1 16 0.256 0.938 0.923 268.513 o
-2 -1 17 0.482 0.323 0.707 418.262 o
-2 -1 18 3.105 3.861 0.994 118.462 o
-2 0 1 2084.410 2006.950 22.057 0.011 o
-2 0 2 2747.430 2531.930 35.281 0.006 o
-2 0 3 261.840 255.853 4.027 0.552 o
-2 0 4 273.411 265.351 3.665 0.517 o
-2 0 5 346.076 299.760 4.499 0.359 o
-2 0 6 149.045 154.257 3.354 1.391 o
-2 0 7 1615.720 1577.840 38.527 0.017 o
-2 0 8 29.556 27.645 3.246 10.505 o
-2 0 9 368.757 361.174 7.405 0.288 o
-2 0 10 53.964 65.099 2.256 5.984 o
-2 0 11 143.978 133.652 4.124 1.507 o
-2 0 12 672.774 728.752 15.192 0.086 o
-2 0 13 0.324 0.009 0.898 313.803 o
-2 0 14 16.994 16.045 1.868 24.128 o
-2 0 15 86.049 83.199 3.260 3.270 o
-2 0 16 24.201 26.695 1.716 17.147 o
-2 0 17 0.540 1.724 0.693 329.504 o
-2 0 18 36.257 44.665 2.682 8.962 o
-2 1 1 490.942 487.053 6.892 0.173 o
-2 1 2 934.998 985.390 13.290 0.048 o
-2 1 3 573.756 603.504 5.800 0.126 o
-2 1 4 723.288 740.304 10.418 0.081 o
-2 1 5 976.960 1008.580 13.207 0.045 o
-2 1 6 0.893 0.559 0.486 513.448 o
-2 1 7 58.180 54.273 2.901 5.681 o
-2 1 8 36.560 36.785 3.131 8.791 o
-2 1 9 335.248 346.766 6.154 0.336 o
-2 1 10 113.786 129.368 3.555 1.989 o
-2 1 11 99.420 94.639 3.455 2.658 o
-2 1 12 1.656 1.376 0.736 240.151 o
-2 1 13 209.198 202.927 6.199 0.763 o
-2 1 14 21.783 19.634 1.369 22.128 o
-2 1 15 36.472 40.997 1.711 10.740 o
-2 1 16 13.038 11.055 1.330 37.421 o
-2 1 17 7.007 7.755 0.802 74.103 o
-2 1 18 47.516 47.773 2.170 7.701 o
-2 2 1 341.725 310.175 5.597 0.353 o
-2 2 2 2127.510 2082.820 30.504 0.010 o
-2 2 3 209.886 211.534 2.980 0.808 o
-2 2 4 237.547 287.428 4.667 0.567 o
-2 2 5 327.741 359.059 6.328 0.336 o
-2 2 6 0.025 -0.227 0.684 589.563 o
-2 2 7 93.415 97.114 4.766 2.514 o
-2 2 8 28.392 25.072 2.294 13.855 o
-2 2 9 89.672 98.813 2.980 2.958 o
-2 2 10 160.898 165.102 4.328 1.196 o
-2 2 11 16.019 19.089 1.122 29.217 o
-2 2 12 178.513 172.219 4.597 1.039 o
-2 2 13 98.844 96.995 2.874 2.738 o
-2 2 14 18.692 20.704 1.607 22.761 o
-2 2 15 99.064 103.520 3.090 2.614 o
-2 2 16 31.582 29.528 1.516 14.097 o
-2 2 17 26.879 22.792 1.612 17.165 o
-2 2 18 70.535 73.561 3.020 4.206 o
-2 3 1 1001.020 1020.410 13.546 0.044 o
-2 3 2 0.658 0.621 0.454 608.136 o
-2 3 3 310.611 298.929 5.182 0.406 o
-2 3 4 6.540 13.426 1.350 48.945 o
-2 3 5 191.193 208.464 5.103 0.857 o
-2 3 6 481.795 507.444 16.826 0.150 o
-2 3 7 48.825 36.115 6.191 4.164 o
-2 3 8 25.363 21.213 0.819 20.986 o
-2 3 9 62.794 68.019 1.628 5.399 o
-2 3 10 67.489 77.024 1.719 4.718 o
-2 3 11 6.857 9.187 0.803 70.711 o
-2 3 12 17.585 16.366 1.028 29.592 o
-2 3 13 24.622 22.307 1.188 20.001 o
-2 3 14 78.012 90.271 2.727 3.573 o
-2 3 15 0.260 0.708 0.651 478.943 o
-2 3 16 51.227 51.209 1.527 7.476 o
-2 3 17 1.587 1.405 0.556 305.109 o
-2 3 18 76.905 75.602 2.150 4.105 o
-2 4 1 60.440 42.472 1.998 6.612 o
-2 4 2 157.412 140.571 4.425 1.322 o
-2 4 3 32.072 21.559 1.529 15.390 o
-2 4 4 34.809 34.484 3.379 8.773 o
-2 4 5 15.621 15.197 1.727 26.910 o
-2 4 6 238.086 246.817 5.965 0.602 o
-2 4 7 48.064 39.659 1.240 9.027 o
-2 4 8 59.783 56.267 1.366 6.284 o
-2 4 9 22.111 15.022 1.179 24.682 o
-2 4 10 0.048 1.151 0.472 725.112 o
-2 4 11 1.421 1.642 0.569 304.553 o
-2 4 12 9.247 11.861 0.927 51.885 o
-2 4 13 1.960 0.969 0.608 274.320 o
-2 4 14 2.989 4.268 0.669 151.547 o
-2 4 15 16.101 15.312 1.188 30.979 o
-2 4 16 23.253 24.157 1.096 20.603 o
-2 4 17 21.293 18.590 1.056 24.413 o
-2 4 18 19.374 17.525 0.898 27.574 o
-2 5 1 2468.020 2496.840 50.604 0.007 o
-2 5 2 718.801 719.172 17.014 0.079 o
-2 5 3 928.590 994.805 24.187 0.045 o
-2 5 4 1.967 0.327 0.409 382.094 o
-2 5 5 230.592 215.921 4.664 0.693 o
-2 5 6 22.393 22.708 0.882 22.444 o
-2 5 7 166.396 148.480 3.050 1.270 o
-2 5 8 24.273 22.086 1.106 20.577 o
-2 5 9 185.870 161.708 3.150 1.070 o
-2 5 10 62.014 48.607 1.635 6.330 o
-2 5 11 24.219 22.720 1.140 20.290 o
-2 5 12 21.216 22.316 1.299 21.884 o
-2 5 13 3.882 3.635 0.879 119.719 o
-2 5 14 32.668 31.107 1.609 13.272 o
-2 5 15 19.678 23.370 1.110 23.505 o
-2 5 16 0.530 0.820 0.625 438.746 o
-2 5 17 2.346 1.438 1.062 143.540 o
-2 6 1 349.353 350.777 5.365 0.321 o
-2 6 2 1236.160 1295.140 17.111 0.028 o
-2 6 3 169.395 173.790 3.148 1.143 o
-2 6 4 817.014 783.387 12.176 0.066 o
-2 6 5 938.179 884.586 14.774 0.051 o
-2 6 6 403.293 377.376 6.463 0.256 o
-2 6 7 943.089 916.556 15.313 0.050 o
-2 6 8 1099.360 1113.420 17.062 0.036 o
-2 6 9 72.625 75.389 1.942 4.397 o
-2 6 10 768.701 792.534 13.650 0.071 o
-2 6 11 85.117 88.529 2.573 3.365 o
-2 6 12 251.647 276.997 5.627 0.535 o
-2 6 13 0.298 -0.125 0.651 557.522 o
-2 6 14 140.019 135.301 2.919 1.617 o
-2 6 15 10.050 13.681 0.888 47.356 o
-2 6 16 39.647 40.780 1.675 10.120 o
-2 6 17 4.200 2.677 0.710 138.396 o
-2 7 1 133.119 129.039 4.187 1.655 o
-2 7 2 545.136 548.227 8.349 0.140 o
-2 7 3 180.808 199.743 3.914 0.964 o
-2 7 4 957.835 1025.790 15.815 0.045 o
-2 7 5 195.368 188.805 4.125 0.910 o
-2 7 6 19.364 21.159 1.186 24.359 o
-2 7 7 282.406 287.188 6.340 0.454 o
-2 7 8 1.103 0.890 0.716 303.851 o
-2 7 9 442.283 457.172 8.310 0.200 o
-2 7 10 0.682 0.867 0.648 392.012 o
-2 7 11 161.966 181.312 4.100 1.137 o
-2 7 12 183.710 177.111 3.950 1.012 o
-2 7 13 40.774 46.144 1.623 9.429 o
-2 7 14 9.138 10.471 0.939 54.367 o
-2 7 15 19.583 16.529 0.791 28.407 o
-2 7 16 1.067 0.121 0.370 645.571 o
-2 8 1 245.956 248.233 7.949 0.548 o
-2 8 2 242.923 234.709 5.375 0.615 o
-2 8 3 92.340 108.226 2.597 2.804 o
-2 8 4 28.760 38.439 1.380 13.801 o
-2 8 5 60.879 53.435 1.617 6.212 o
-2 8 6 0.286 0.648 0.800 350.099 o
-2 8 7 92.159 93.311 2.898 2.981 o
-2 8 8 54.799 56.342 2.441 6.195 o
-2 8 9 12.107 10.856 0.931 45.042 o
-2 8 10 331.550 316.375 6.553 0.356 o
-2 8 11 187.686 199.202 5.877 0.872 o
-2 8 12 82.949 92.932 2.578 3.363 o
-2 8 13 19.821 19.981 0.871 25.949 o
-2 8 14 157.975 157.100 2.900 1.312 o
-2 8 15 8.268 8.723 0.658 67.850 o
-2 9 1 1.878 3.934 0.835 161.398 o
-2 9 2 0.657 0.570 0.706 375.106 o
-2 9 3 0.897 1.123 0.771 285.580 o
-2 9 4 110.707 107.533 3.110 2.298 o
-2 9 5 19.457 23.646 1.228 23.041 o
-2 9 6 30.963 33.914 1.461 13.666 o
-2 9 7 75.003 72.884 2.417 4.198 o
-2 9 8 0.797 1.401 0.495 436.915 o
-2 9 9 56.405 56.697 2.680 5.875 o
-2 9 10 0.524 2.297 0.657 320.448 o
-2 9 11 139.189 153.687 4.712 1.413 o
-2 9 12 0.018 1.095 0.657 483.217 o
-2 9 13 123.521 112.420 4.523 1.866 o
-2 10 1 11.137 16.027 1.505 34.200 o
-2 10 2 1.633 1.938 0.742 224.718 o
-2 10 3 8.374 8.803 1.005 58.914 o
-2 10 4 44.860 45.801 1.749 8.626 o
-2 10 5 16.358 18.177 1.248 28.461 o
-2 10 6 49.506 45.005 1.606 8.091 o
-2 10 7 12.395 11.458 0.760 45.658 o
-2 10 8 12.201 12.835 0.909 42.701 o
-2 10 9 15.249 14.794 0.928 34.711 o
-2 10 10 28.205 28.408 2.107 13.941 o
-2 10 11 36.921 40.208 2.303 9.831 o
-2 10 12 10.488 8.582 1.170 48.493 o
-2 11 1 6.741 5.876 0.711 85.798 o
-2 11 2 5.329 4.469 1.058 86.566 o
-2 11 3 0.212 0.122 0.500 871.196 o
-2 11 4 0.058 -0.062 0.442 1332.070 o
-2 11 5 0.162 0.223 0.435 1074.480 o
-2 11 6 4.840 3.853 0.512 130.896 o
-2 11 7 0.407 0.494 0.446 756.167 o
-2 11 8 18.393 14.490 1.592 25.715 o
-1 -12 1 9.700 9.502 0.936 54.156 o
-1 -11 1 4.012 3.807 0.542 145.656 o
-1 -11 2 118.621 121.815 3.052 2.019 o
-1 -11 3 6.562 6.444 0.590 89.220 o
-1 -11 4 98.415 93.641 2.864 2.797 o
-1 -11 5 1.286 1.481 0.944 195.751 o
-1 -10 1 517.013 525.711 9.286 0.151 o
-1 -10 2 257.762 243.225 4.518 0.573 o
-1 -10 3 1.483 1.568 0.617 284.832 o
-1 -10 4 2.931 3.152 0.622 173.795 o
-1 -10 5 65.158 66.357 1.953 5.166 o
-1 -10 6 2.950 2.730 0.628 179.014 o
-1 -10 7 2.370 4.251 0.959 130.733 o
-1 -10 8 0.102 0.173 0.500 933.897 o
-1 -9 1 169.574 170.747 3.342 1.146 o
-1 -9 2 63.255 65.655 1.928 5.345 o
-1 -9 3 378.828 391.860 7.386 0.266 o
-1 -9 4 594.406 609.051 13.065 0.113 o
-1 -9 5 96.755 96.037 3.100 2.771 o
-1 -9 6 424.765 442.005 9.596 0.211 o
-1 -9 7 235.156 214.238 5.255 0.671 o
-1 -9 8 201.618 209.926 10.421 0.652 o
-1 -9 9 313.083 324.553 7.083 0.372 o
-1 -9 10 40.833 40.408 2.166 9.295 o
-1 -8 1 406.585 401.260 7.526 0.241 o
-1 -8 2 422.242 427.433 7.908 0.221 o
-1 -8 3 241.187 239.664 7.171 0.584 o
-1 -8 4 688.901 702.163 21.167 0.080 o
-1 -8 5 6.251 7.207 1.475 56.105 o
-1 -8 6 64.577 74.036 3.020 4.514 o
-1 -8 7 804.399 810.347 21.308 0.062 o
-1 -8 8 363.090 396.957 12.898 0.250 o
-1 -8 9 109.445 127.792 5.300 1.863 o
-1 -8 10 98.481 103.232 2.988 2.647 o
-1 -8 11 143.228 142.026 6.185 1.322 o
-1 -8 12 57.800 51.979 4.089 4.953 o
-1 -7 1 15.175 19.277 0.912 31.590 o
-1 -7 2 267.017 271.118 5.089 0.512 o
-1 -7 3 64.714 65.966 2.805 4.847 o
-1 -7 4 540.699 547.728 11.142 0.137 o
-1 -7 5 231.146 229.423 6.836 0.631 o
-1 -7 6 0.330 -0.113 1.139 202.223 o
-1 -7 7 53.141 65.259 4.492 4.562 o
-1 -7 8 386.947 384.883 10.240 0.251 o
-1 -7 9 61.153 70.373 7.313 2.734 o
-1 -7 10 140.783 131.182 4.429 1.534 o
-1 -7 11 25.142 31.993 2.252 13.920 o
-1 -7 12 320.912 338.840 8.555 0.342 o
-1 -7 13 10.336 9.438 1.010 50.742 o
-1 -6 1 61.036 65.950 2.676 5.158 o
-1 -6 2 137.832 137.078 2.987 1.629 o
-1 -6 3 68.510 62.593 1.914 5.075 o
-1 -6 4 16.384 19.691 1.206 27.885 o
-1 -6 5 3.804 1.184 0.928 136.249 o
-1 -6 6 51.462 50.859 2.433 6.815 o
-1 -6 7 145.807 141.231 3.850 1.464 o
-1 -6 8 22.526 27.498 1.833 17.315 o
-1 -6 9 0.254 -0.499 0.895 322.228 o
-1 -6 10 272.895 281.329 6.817 0.472 o
-1 -6 11 1.544 1.611 0.934 186.844 o
-1 -6 12 26.585 36.327 1.939 13.635 o
-1 -6 13 3.664 3.811 0.993 111.331 o
-1 -6 14 56.529 61.320 2.669 5.679 o
-1 -5 1 97.233 103.760 9.840 1.453 o
-1 -5 2 130.418 145.541 7.600 1.293 o
-1 -5 3 54.287 53.245 3.588 5.521 o
-1 -5 4 6.882 9.729 2.271 32.666 o
-1 -5 5 0.791 0.477 0.515 522.283 o
-1 -5 6 59.824 58.578 2.030 5.874 o
-1 -5 7 59.840 62.408 2.183 5.633 o
-1 -5 8 3.882 4.945 0.980 103.007 o
-1 -5 9 11.092 11.282 1.272 41.859 o
-1 -5 10 0.654 2.746 0.780 244.053 o
-1 -5 11 45.279 53.814 3.172 6.633 o
-1 -5 12 38.720 43.771 2.241 9.269 o
-1 -5 13 18.879 19.397 2.647 16.928 o
-1 -5 14 152.095 163.471 5.874 1.188 o
-1 -5 15 174.090 180.871 6.402 0.968 o
-1 -4 1 385.912 387.866 6.630 0.265 o
-1 -4 2 162.187 129.994 4.502 1.322 o
-1 -4 3 391.674 375.016 7.134 0.264 o
-1 -4 4 21.023 25.651 2.273 16.556 o
-1 -4 5 2.198 1.481 1.264 117.301 o
-1 -4 6 34.131 50.722 2.062 9.720 o
-1 -4 7 54.397 55.173 2.376 6.333 o
-1 -4 8 127.371 124.667 3.492 1.820 o
-1 -4 9 13.237 12.262 1.120 38.600 o
-1 -4 10 77.175 78.385 3.450 3.640 o
-1 -4 11 34.101 33.977 1.985 11.703 o
-1 -4 12 1.204 1.808 1.200 139.975 o
-1 -4 13 23.255 26.568 2.220 15.678 o
-1 -4 14 1.374 0.763 0.968 199.734 o
-1 -4 15 120.865 128.589 4.840 1.755 o
-1 -4 16 0.716 -0.151 0.894 283.602 o
-1 -3 1 7.433 6.287 0.562 83.501 o
-1 -3 2 665.588 659.778 9.326 0.097 o
-1 -3 3 434.161 464.222 6.346 0.207 o
-1 -3 4 52.091 47.850 1.357 7.686 o
-1 -3 5 8.748 6.942 0.909 63.830 o
-1 -3 6 1087.560 1171.460 25.044 0.034 o
-1 -3 7 6.830 12.773 2.491 27.728 o
-1 -3 8 484.863 505.857 9.516 0.167 o
-1 -3 9 219.160 231.843 4.979 0.700 o
-1 -3 10 23.567 25.813 1.280 19.263 o
-1 -3 11 45.084 43.530 2.234 8.273 o
-1 -3 12 10.882 13.044 1.332 39.556 o
-1 -3 13 16.208 19.468 1.560 25.672 o
-1 -3 14 3.375 2.800 0.868 136.334 o
-1 -3 15 28.800 29.141 2.453 12.653 o
-1 -3 16 1.244 1.297 0.874 221.008 o
-1 -3 17 50.864 45.288 2.956 6.711 o
-1 -2 1 17.440 16.668 0.865 30.587 o
-1 -2 2 400.634 418.726 5.207 0.246 o
-1 -2 3 3001.240 3114.520 35.790 0.005 o
-1 -2 4 83.854 85.309 1.726 3.639 o
-1 -2 5 185.839 240.185 4.012 0.834 o
-1 -2 6 294.277 325.747 7.467 0.394 o
-1 -2 7 219.362 272.004 10.134 0.539 o
-1 -2 8 335.765 350.560 14.041 0.280 o
-1 -2 9 19.209 13.244 0.839 30.657 o
-1 -2 10 277.669 261.387 5.849 0.493 o
-1 -2 11 285.883 283.912 7.808 0.436 o
-1 -2 12 238.297 237.487 6.881 0.599 o
-1 -2 13 90.819 95.620 3.303 2.908 o
-1 -2 14 18.016 19.983 1.676 23.125 o
-1 -2 15 22.945 22.352 1.340 20.505 o
-1 -2 16 4.728 4.472 1.139 86.564 o
-1 -2 17 0.012 -0.241 0.758 484.194 o
-1 -1 1 776.582 816.949 8.934 0.070 o
-1 -1 2 34779.800 33633.200 326.077 0.000 o
-1 -1 3 5711.400 5685.280 62.103 0.001 o
-1 -1 4 11639.900 11963.600 135.331 0.000 o
-1 -1 5 6573.700 6415.650 114.467 0.001 o
-1 -1 6 3352.980 3695.990 45.920 0.004 o
-1 -1 7 11203.400 11418.300 193.374 0.000 o
-1 -1 8 2.626 7.648 1.474 70.720 o
-1 -1 9 3017.860 3068.770 48.861 0.005 o
-1 -1 10 5.422 6.302 0.675 97.448 o
-1 -1 11 805.351 874.491 18.654 0.060 o
-1 -1 12 0.624 1.663 0.849 253.233 o
-1 -1 13 58.392 58.334 2.691 5.636 o
-1 -1 14 22.361 22.582 1.707 19.216 o
-1 -1 15 124.813 140.139 3.974 1.708 o
-1 -1 16 17.760 20.213 1.485 24.464 o
-1 -1 17 17.521 16.086 1.482 26.609 o
-1 -1 18 15.687 14.271 1.218 31.978 o
-1 0 1 176.307 143.195 1.952 1.239 o
-1 0 2 4576.190 4720.180 49.257 0.002 o
-1 0 3 102.117 106.406 1.458 2.682 o
-1 0 4 11698.400 11553.300 119.985 0.000 o
-1 0 5 1498.650 1682.490 19.842 0.019 o
-1 0 6 220.511 224.505 3.583 0.730 o
-1 0 7 19.007 27.709 1.634 20.017 o
-1 0 8 1919.530 2070.380 42.325 0.011 o
-1 0 9 50.590 64.320 2.623 6.090 o
-1 0 10 169.804 181.350 3.876 1.090 o
-1 0 11 139.632 115.011 3.218 1.736 o
-1 0 12 50.669 55.131 1.890 7.067 o
-1 0 13 5.388 5.556 0.901 90.127 o
-1 0 14 1.049 1.362 0.760 270.411 o
-1 0 15 112.326 118.296 4.109 2.045 o
-1 0 16 1.266 1.651 0.871 213.060 o
-1 0 17 24.700 26.802 1.626 17.201 o
-1 0 18 0.263 0.450 0.500 741.169 o
-1 0 19 0.029 -0.123 0.703 557.052 o
-1 1 1 111.976 107.159 1.812 2.400 o
-1 1 2 2291.900 2374.830 31.321 0.008 o
-1 1 3 12.381 11.892 0.488 47.741 o
-1 1 4 151.564 111.849 1.721 1.673 o
-1 1 5 6.373 8.799 0.454 84.720 o
-1 1 6 72.600 56.194 1.374 5.177 o
-1 1 7 47.211 40.141 1.966 8.491 o
-1 1 8 945.426 852.109 19.138 0.050 o
-1 1 9 2224.570 2289.420 45.914 0.009 o
-1 1 10 1696.300 1743.990 30.957 0.015 o
-1 1 11 1.585 7.858 1.129 100.471 o
-1 1 12 11.423 6.536 0.889 54.211 o
-1 1 13 39.716 42.038 1.949 9.636 o
-1 1 14 50.368 45.550 2.011 7.610 o
-1 1 15 23.106 25.917 2.146 16.160 o
-1 1 16 1.166 0.849 0.825 254.342 o
-1 1 17 19.494 23.308 1.358 22.517 o
-1 1 18 0.215 0.372 0.586 623.792 o
-1 1 19 36.690 38.409 1.363 11.472 o
-1 2 1 14654.700 14979.400 178.096 0.000 o
-1 2 2 1426.540 1386.970 15.227 0.023 o
-1 2 3 2326.470 2235.500 21.259 0.009 o
-1 2 4 13.065 17.556 0.722 37.712 o
-1 2 5 807.458 861.638 10.430 0.064 o
-1 2 6 518.043 490.772 8.337 0.159 o
-1 2 7 195.306 200.568 6.213 0.824 o
-1 2 8 263.222 233.485 10.449 0.484 o
-1 2 9 715.550 759.695 11.321 0.080 o
-1 2 10 932.980 936.296 14.217 0.050 o
-1 2 11 17.868 18.315 1.047 28.007 o
-1 2 12 320.337 303.578 6.453 0.380 o
-1 2 13 27.802 28.976 2.712 12.202 o
-1 2 14 193.893 193.365 5.962 0.854 o
-1 2 15 51.347 49.720 1.915 7.295 o
-1 2 16 460.998 459.411 9.014 0.189 o
-1 2 17 22.306 19.616 1.112 22.888 o
-1 2 18 218.774 213.110 5.390 0.727 o
-1 2 19 0.369 1.030 0.734 363.264 o
-1 3 2 2063.900 2157.280 28.340 0.010 o
-1 3 3 1483.620 1580.160 18.415 0.020 o
-1 3 4 105.302 119.988 2.447 2.352 o
-1 3 5 19.676 22.315 1.260 23.246 o
-1 3 6 427.800 422.590 9.011 0.216 o
-1 3 7 3.816 2.244 2.043 50.684 o
-1 3 8 95.334 97.250 6.415 2.124 o
-1 3 9 149.272 132.744 2.920 1.522 o
-1 3 10 224.946 206.220 4.170 0.739 o
-1 3 11 80.845 78.587 2.001 3.874 o
-1 3 12 353.045 343.504 5.646 0.320 o
-1 3 13 753.498 782.200 13.400 0.073 o
-1 3 14 38.535 36.047 1.520 11.100 o
-1 3 15 23.613 24.311 1.697 18.104 o
-1 3 16 36.925 36.225 1.578 11.393 o
-1 3 17 103.633 99.926 2.646 2.605 o
-1 3 18 6.750 10.299 0.681 71.398 o
-1 3 19 63.478 54.356 1.971 5.768 o
-1 4 1 271.420 293.039 7.628 0.455 o
-1 4 2 26.891 46.644 2.315 11.248 o
-1 4 4 0.790 2.340 0.819 234.968 o
-1 4 5 27.139 32.157 3.506 9.882 o
-1 4 6 334.499 341.136 10.964 0.309 o
-1 4 7 0.497 0.798 1.630 96.693 o
-1 4 8 5.039 9.132 1.372 60.640 o
-1 4 9 78.398 81.956 1.993 3.912 o
-1 4 10 7.989 6.963 0.628 75.371 o
-1 4 11 219.520 212.779 4.093 0.749 o
-1 4 12 10.724 8.068 0.835 54.967 o
-1 4 13 255.256 264.256 4.958 0.549 o
-1 4 14 12.487 10.497 0.906 44.874 o
-1 4 15 119.956 121.806 3.057 1.996 o
-1 4 16 0.582 0.046 0.508 672.644 o
-1 4 17 7.141 8.622 0.682 74.078 o
-1 4 18 2.939 3.249 0.550 181.474 o
-1 5 1 77.066 87.700 3.658 3.400 o
-1 5 2 224.856 214.823 6.751 0.674 o
-1 5 3 160.602 175.629 6.796 1.040 o
-1 5 4 641.133 582.651 16.805 0.102 o
-1 5 5 17.724 16.194 2.173 21.286 o
-1 5 6 3.535 2.075 0.588 176.310 o
-1 5 7 60.069 60.835 2.010 5.764 o
-1 5 8 202.754 183.386 3.350 0.903 o
-1 5 9 1.916 0.899 0.473 328.220 o
-1 5 10 3.710 3.302 0.497 163.305 o
-1 5 11 11.628 10.423 0.707 49.950 o
-1 5 12 36.625 40.650 1.512 11.016 o
-1 5 13 27.735 35.305 1.675 14.073 o
-1 5 14 27.622 27.448 1.365 16.469 o
-1 5 15 37.186 41.871 1.600 10.629 o
-1 5 16 63.481 61.733 2.481 5.231 o
-1 5 17 25.122 26.319 1.072 18.838 o
-1 5 18 12.739 10.839 0.669 46.546 o
-1 6 1 249.389 249.453 5.491 0.575 o
-1 6 2 1272.870 1339.370 17.787 0.027 o
-1 6 3 10.843 6.288 0.492 63.921 o
-1 6 4 192.983 170.914 3.092 0.997 o
-1 6 5 27.567 26.646 1.048 17.477 o
-1 6 6 696.418 653.028 9.623 0.092 o
-1 6 7 44.091 45.093 1.420 9.109 o
-1 6 8 270.102 258.380 5.167 0.519 o
-1 6 9 82.260 75.345 2.431 3.784 o
-1 6 10 65.452 65.412 1.949 5.181 o
-1 6 11 42.241 44.495 1.610 9.324 o
-1 6 12 4.250 5.142 0.744 114.421 o
-1 6 13 4.676 7.246 0.787 94.770 o
-1 6 14 8.293 10.794 0.916 57.370 o
-1 6 15 13.519 12.488 0.954 39.704 o
-1 6 16 6.970 6.166 0.587 86.994 o
-1 6 17 2.228 1.600 0.555 250.076 o
-1 6 18 6.521 6.815 1.086 69.729 o
-1 7 1 680.732 606.099 9.945 0.099 o
-1 7 2 263.516 273.437 4.735 0.521 o
-1 7 3 3057.880 2983.270 36.349 0.005 o
-1 7 4 32.415 47.288 1.441 11.329 o
-1 7 5 2675.890 2605.660 41.218 0.006 o
-1 7 6 9.728 10.496 0.901 53.016 o
-1 7 7 900.984 877.921 14.777 0.054 o
-1 7 8 42.372 42.879 1.864 9.175 o
-1 7 9 45.429 57.253 1.950 7.541 o
-1 7 10 134.276 130.638 3.234 1.701 o
-1 7 11 34.342 33.251 1.452 12.711 o
-1 7 12 16.380 13.390 1.090 32.729 o
-1 7 13 4.907 3.196 0.704 121.924 o
-1 7 14 26.625 37.531 1.726 13.951 o
-1 7 15 0.025 -0.312 0.515 1029.160 o
-1 7 16 12.872 10.808 0.771 45.133 o
-1 7 17 3.223 3.822 1.060 110.788 o
-1 8 1 0.808 1.690 0.671 315.416 o
-1 8 2 575.420 627.148 15.590 0.112 o
-1 8 3 45.837 41.845 1.404 9.101 o
-1 8 4 66.724 75.873 2.494 4.550 o
-1 8 5 130.749 121.295 2.820 1.846 o
-1 8 6 181.530 170.991 3.590 1.056 o
-1 8 7 306.215 299.700 5.957 0.407 o
-1 8 8 89.835 91.473 2.565 3.146 o
-1 8 9 1.568 0.580 0.580 337.798 o
-1 8 10 71.664 72.558 2.574 4.335 o
-1 8 11 129.411 143.163 3.350 1.675 o
-1 8 12 79.674 91.203 2.634 3.510 o
-1 8 13 24.767 22.161 1.221 19.845 o
-1 8 14 4.247 1.778 0.562 162.840 o
-1 8 15 25.241 29.672 1.020 17.970 o
-1 8 16 0.689 0.533 0.404 676.017 o
-1 9 1 20.438 21.655 1.115 23.564 o
-1 9 2 277.386 277.891 6.879 0.466 o
-1 9 3 97.556 109.149 3.947 2.445 o
-1 9 4 1.514 0.816 0.695 282.253 o
-1 9 5 306.144 308.823 5.615 0.403 o
-1 9 6 113.447 110.872 4.103 2.091 o
-1 9 7 157.325 163.592 3.765 1.255 o
-1 9 8 387.367 376.905 7.807 0.264 o
-1 9 9 25.265 25.204 1.337 18.283 o
-1 9 10 176.609 197.704 6.287 0.915 o
-1 9 11 82.551 95.964 3.031 3.224 o
-1 9 12 103.755 94.021 2.800 2.658 o
-1 9 13 28.640 26.997 1.128 16.681 o
-1 9 14 13.915 15.932 0.837 36.755 o
-1 10 1 1.081 0.792 0.568 392.805 o
-1 10 2 18.753 23.328 1.176 23.997 o
-1 10 3 0.115 0.474 0.686 497.966 o
-1 10 4 14.589 15.197 1.226 32.804 o
-1 10 5 14.076 12.960 0.991 37.779 o
-1 10 6 54.870 54.969 1.914 6.591 o
-1 10 7 4.739 3.217 0.757 120.330 o
-1 10 8 192.200 203.929 5.033 0.865 o
-1 10 9 1.574 1.094 0.544 325.944 o
-1 10 10 75.608 80.945 2.229 4.016 o
-1 10 11 0.544 0.212 0.486 688.635 o
-1 10 12 195.366 191.298 7.834 0.790 o
-1 11 1 0.078 0.821 0.582 600.499 o
-1 11 2 5.902 5.361 0.971 83.237 o
-1 11 3 19.681 23.351 1.541 21.451 o
-1 11 4 0.678 0.957 0.880 259.462 o
-1 11 5 16.039 15.156 1.218 30.912 o
-1 11 6 16.297 10.547 1.370 32.250 o
-1 11 7 15.519 15.122 1.163 32.103 o
-1 11 8 9.582 8.308 0.603 63.364 o
-1 11 9 52.505 53.483 1.886 6.952 o
-1 12 2 0.131 -0.230 0.406 1407.090 o
-1 12 3 0.701 0.824 0.852 274.789 o
-1 12 4 1.358 1.331 0.395 403.936 o
0 -11 1 65.742 59.899 1.689 5.466 o
0 -11 2 3.554 4.073 0.534 153.921 o
0 -11 3 14.579 15.582 0.929 35.158 o
0 -11 4 6.979 7.500 0.656 79.640 o
0 -11 5 0.753 0.338 0.575 488.864 o
0 -10 1 162.026 161.738 3.359 1.240 o
0 -10 2 26.041 28.388 1.070 17.765 o
0 -10 3 134.964 138.183 2.558 1.682 o
0 -10 4 11.537 11.719 0.897 45.868 o
0 -10 5 62.774 61.128 1.861 5.590 o
0 -10 6 23.350 22.693 1.452 19.692 o
0 -10 7 21.026 21.642 1.302 22.256 o
0 -10 8 0.744 0.645 0.428 603.529 o
0 -9 1 42.169 42.405 1.539 9.605 o
0 -9 2 31.172 28.627 1.259 14.957 o
0 -9 3 8.481 8.266 0.810 64.456 o
0 -9 4 14.623 13.636 0.828 37.634 o
0 -9 5 31.743 38.739 1.798 12.055 o
0 -9 6 1.775 0.799 0.622 290.355 o
0 -9 7 58.955 56.452 2.141 5.988 o
0 -9 8 0.404 1.722 0.826 275.477 o
0 -9 9 2.060 1.968 1.068 142.995 o
0 -9 10 0.743 0.465 0.488 565.774 o
0 -8 1 1078.760 1094.020 15.685 0.038 o
0 -8 2 2258.820 2298.580 31.620 0.009 o
0 -8 3 3.864 5.226 0.716 121.446 o
0 -8 4 797.722 822.222 12.049 0.067 o
0 -8 5 34.369 29.790 1.244 13.603 o
0 -8 6 337.999 326.382 5.755 0.347 o
0 -8 7 7.335 4.975 0.805 81.170 o
0 -8 8 269.957 268.024 12.480 0.412 o
0 -8 9 5.300 6.581 1.334 66.589 o
0 -8 10 106.731 113.379 4.732 2.099 o
0 -8 11 5.235 6.149 0.883 89.817 o
0 -8 12 29.527 26.171 1.096 16.529 o
0 -7 1 739.243 733.725 10.347 0.079 o
0 -7 2 52.957 52.934 1.566 7.127 o
0 -7 3 378.334 375.147 6.686 0.276 o
0 -7 4 337.413 331.455 6.572 0.340 o
0 -7 5 2144.130 2191.580 38.227 0.010 o
0 -7 6 164.190 174.502 4.280 1.139 o
0 -7 7 11.972 12.399 1.246 39.291 o
0 -7 8 384.205 404.949 16.286 0.215 o
0 -7 9 102.233 104.086 4.525 2.301 o
0 -7 10 160.131 170.252 5.310 1.137 o
0 -7 11 39.162 32.910 2.520 9.738 o
0 -7 12 133.738 134.066 4.168 1.618 o
0 -7 13 13.792 11.614 0.903 40.597 o
0 -7 14 29.975 24.504 1.974 14.392 o
0 -6 1 341.220 344.911 6.498 0.328 o
0 -6 2 41.494 43.350 1.398 9.784 o
0 -6 3 636.594 641.433 9.648 0.104 o
0 -6 4 175.876 181.526 4.172 1.040 o
0 -6 5 1656.810 1659.170 27.140 0.016 o
0 -6 6 599.988 569.147 12.797 0.117 o
0 -6 7 241.568 227.765 6.175 0.616 o
0 -6 8 219.856 242.604 7.117 0.639 o
0 -6 9 1.886 2.422 1.024 149.036 o
0 -6 10 129.831 140.925 5.912 1.474 o
0 -6 11 80.089 79.087 2.790 3.703 o
0 -6 12 0.134 -0.433 0.858 362.682 o
0 -6 13 9.319 9.599 1.101 51.883 o
0 -6 14 25.408 26.936 1.804 16.239 o
0 -6 15 1.770 2.216 0.619 242.820 o
0 -5 1 35.086 39.418 3.738 7.791 o
0 -5 2 220.251 227.768 10.739 0.573 o
0 -5 3 757.605 762.413 20.592 0.069 o
0 -5 4 7.307 12.389 1.074 54.548 o
0 -5 5 14.754 11.625 0.995 37.713 o
0 -5 6 2.051 0.733 0.548 296.493 o
0 -5 7 475.066 473.523 10.964 0.174 o
0 -5 8 1080.280 1096.260 25.674 0.036 o
0 -5 9 71.107 70.806 2.579 4.413 o
0 -5 10 682.121 735.273 15.469 0.084 o
0 -5 11 830.222 872.681 16.138 0.060 o
0 -5 12 8.132 9.151 1.248 53.060 o
0 -5 13 227.842 249.565 6.988 0.609 o
0 -5 14 13.795 15.858 2.406 22.130 o
0 -5 15 262.221 270.718 8.630 0.480 o
0 -5 16 55.114 48.319 2.131 6.783 o
0 -4 1 12.466 14.995 0.839 40.479 o
0 -4 2 127.447 123.065 3.070 1.864 o
0 -4 3 21.045 19.395 1.470 22.257 o
0 -4 4 23.447 23.726 1.573 18.846 o
0 -4 5 13.732 17.924 1.478 29.763 o
0 -4 6 55.993 49.602 2.587 6.298 o
0 -4 7 36.125 37.864 1.533 11.455 o
0 -4 8 269.388 269.060 6.348 0.497 o
0 -4 9 122.049 118.134 3.489 1.952 o
0 -4 10 568.626 575.774 12.398 0.124 o
0 -4 11 190.137 195.724 4.639 0.906 o
0 -4 12 124.594 140.963 6.407 1.478 o
0 -4 13 88.822 101.577 6.153 2.254 o
0 -4 14 349.305 351.370 11.432 0.287 o
0 -4 15 21.358 25.548 1.981 17.731 o
0 -4 16 125.522 132.216 4.822 1.674 o
0 -4 17 24.550 23.212 1.927 16.997 o
0 -3 1 0.880 0.712 0.348 626.807 o
0 -3 2 98.818 84.192 2.468 2.989 o
0 -3 3 20.488 23.597 1.297 21.955 o
0 -3 4 338.941 361.276 7.098 0.319 o
0 -3 5 131.441 171.425 3.872 1.455 o
0 -3 6 1.419 2.757 0.872 185.557 o
0 -3 7 31.042 23.023 1.994 14.220 o
0 -3 8 11.014 11.531 0.840 48.350 o
0 -3 9 16.026 12.502 1.007 34.647 o
0 -3 10 220.912 210.126 4.307 0.745 o
0 -3 11 292.640 304.095 6.456 0.421 o
0 -3 12 2.566 2.319 0.800 170.142 o
0 -3 13 53.094 58.711 3.593 5.405 o
0 -3 14 160.483 181.052 5.591 1.084 o
0 -3 15 43.214 46.975 2.253 8.275 o
0 -3 16 70.805 74.310 2.747 4.273 o
0 -3 17 0.064 0.482 0.578 676.382 o
0 -2 1 32.748 37.714 1.115 13.026 o
0 -2 2 1809.780 1822.950 26.614 0.014 o
0 -2 3 3369.450 3361.740 48.536 0.004 o
0 -2 4 5.017 7.762 0.487 101.681 o
0 -2 5 816.223 866.606 12.678 0.062 o
0 -2 6 1.854 2.865 0.574 231.140 o
0 -2 7 217.725 245.364 7.132 0.641 o
0 -2 8 105.820 119.970 16.275 0.739 o
0 -2 9 7.706 12.627 1.151 51.143 o
0 -2 10 83.481 88.327 2.413 3.465 o
0 -2 11 171.931 179.786 5.436 1.024 o
0 -2 12 238.333 245.033 7.758 0.574 o
0 -2 13 9.497 6.870 1.203 53.423 o
0 -2 14 5.709 4.477 1.038 84.650 o
0 -2 15 9.417 9.842 1.208 48.983 o
0 -2 16 106.263 113.679 3.854 2.231 o
0 -2 17 40.619 42.370 1.635 9.809 o
0 -2 18 103.446 108.607 5.456 2.079 o
0 -1 1 151.602 166.781 2.422 1.342 o
0 -1 2 411.088 471.338 5.761 0.220 o
0 -1 3 9603.780 9517.290 119.130 0.001 o
0 -1 4 641.933 653.967 7.611 0.103 o
0 -1 5 751.429 798.612 10.624 0.074 o
0 -1 6 37.217 30.848 1.417 12.278 o
0 -1 7 148.967 141.600 4.642 1.382 o
0 -1 8 249.696 238.388 7.235 0.563 o
0 -1 9 117.463 131.188 8.349 1.377 o
0 -1 10 291.967 284.092 6.147 0.442 o
0 -1 11 49.037 49.200 1.991 7.562 o
0 -1 12 0.257 -0.251 0.611 636.009 o
0 -1 13 4.654 6.843 1.502 61.877 o
0 -1 14 0.055 -0.425 0.929 319.033 o
0 -1 15 14.805 14.575 1.844 26.922 o
0 -1 16 0.020 0.272 0.668 574.229 o
0 -1 17 9.657 9.526 0.805 56.773 o
0 -1 18 1.108 0.737 1.104 173.809 o
0 -1 19 37.620 36.081 2.428 9.885 o
0 0 2 2478.590 2565.020 34.212 0.007 o
0 0 3 3149.120 3202.990 42.878 0.005 o
0 0 4 4833.770 4904.840 65.292 0.002 o
0 0 5 5542.930 5699.330 74.454 0.001 o
0 0 6 1016.760 1029.600 14.760 0.042 o
0 0 7 20.673 34.285 1.775 16.812 o
0 0 8 216.830 224.073 7.356 0.671 o
0 0 9 0.745 1.110 1.318 134.478 o
0 0 10 167.743 172.479 3.852 1.136 o
0 0 11 30.210 31.518 2.264 12.441 o
0 0 12 40.989 47.236 1.930 8.964 o
0 0 13 11.113 13.759 1.194 40.365 o
0 0 14 208.877 217.517 5.639 0.750 o
0 0 15 5.707 4.739 1.048 83.191 o
0 0 16 6.525 5.559 0.873 82.235 o
0 0 17 6.797 8.539 0.920 69.327 o
0 0 18 0.883 1.202 0.679 328.142 o
0 0 19 1.287 2.424 0.473 314.534 o
0 1 0 1102.340 1034.240 16.615 0.038 o
0 1 1 3195.230 3516.060 61.172 0.004 o
0 1 3 640.387 682.797 9.270 0.099 o
0 1 4 12007.500 12433.800 191.847 0.000 o
0 1 5 2750.810 2766.630 39.315 0.006 o
0 1 6 2.225 6.140 0.766 137.541 o
0 1 7 40.464 41.511 1.994 9.488 o
0 1 8 844.554 822.450 24.697 0.056 o
0 1 9 6.459 6.603 2.153 37.719 o
0 1 10 404.406 388.826 6.596 0.250 o
0 1 11 166.792 172.951 3.254 1.162 o
0 1 12 375.382 361.434 6.819 0.284 o
0 1 13 0.907 1.520 0.626 336.249 o
0 1 14 2.377 3.393 0.765 165.951 o
0 1 15 10.627 10.683 0.882 50.137 o
0 1 16 21.522 23.818 1.463 20.436 o
0 1 17 2.172 1.511 0.851 185.741 o
0 1 18 0.101 -0.329 0.612 696.610 o
0 1 19 5.218 4.011 0.598 118.106 o
0 2 0 1.160 1.239 0.392 447.928 o
0 2 1 9.001 6.989 0.495 71.886 o
0 2 2 3373.460 3442.890 64.750 0.004 o
0 2 3 18304.600 18351.000 215.296 0.000 o
0 2 4 3463.980 3707.040 27.960 0.004 o
0 2 5 636.402 674.519 7.995 0.102 o
0 2 6 98.528 110.295 2.226 2.654 o
0 2 7 480.272 457.731 7.399 0.183 o
0 2 8 43.891 58.138 2.632 7.078 o
0 2 9 4.495 5.063 1.240 80.150 o
0 2 10 1681.940 1723.930 22.917 0.016 o
0 2 11 88.095 81.335 1.855 3.524 o
0 2 12 303.906 284.778 5.083 0.429 o
0 2 13 2.476 3.372 0.647 181.147 o
0 2 14 398.542 394.136 7.331 0.250 o
0 2 15 10.299 8.938 0.921 53.355 o
0 2 16 48.297 49.079 1.802 7.822 o
0 2 17 50.651 49.861 2.049 7.271 o
0 2 18 103.471 96.114 4.214 2.412 o
0 2 19 0.100 -0.076 0.493 1039.990 o
0 3 0 222.973 225.247 5.113 0.696 o
0 3 1 3038.340 3125.790 51.139 0.005 o
0 3 2 279.722 271.924 6.708 0.469 o
0 3 3 3.696 1.058 0.694 172.136 o
0 3 4 1073.350 1085.240 21.185 0.037 o
0 3 5 1942.540 1925.360 29.125 0.012 o
0 3 6 455.439 505.693 8.367 0.182 o
0 3 7 213.844 178.787 4.151 0.843 o
0 3 8 7.707 16.173 1.803 34.995 o
0 3 9 2132.490 2134.620 35.165 0.010 o
0 3 10 207.820 229.230 3.552 0.771 o
0 3 11 1263.790 1223.810 16.490 0.029 o
0 3 12 15.402 16.581 0.905 33.255 o
0 3 13 1662.870 1696.380 25.289 0.016 o
0 3 14 240.252 250.326 4.197 0.615 o
0 3 15 267.650 252.538 4.780 0.535 o
0 3 16 25.076 22.633 1.472 18.631 o
0 3 17 78.564 82.386 2.873 3.675 o
0 3 18 21.166 17.154 1.128 24.828 o
0 3 19 30.084 32.718 1.200 14.697 o
0 4 0 18.503 23.745 1.496 22.390 o
0 4 1 278.135 291.633 5.810 0.463 o
0 4 2 317.265 350.614 9.333 0.334 o
0 4 3 204.502 229.906 7.439 0.700 o
0 4 4 65.421 65.395 3.914 4.272 o
0 4 5 31.379 24.026 1.825 14.398 o
0 4 6 564.709 580.199 13.795 0.122 o
0 4 7 28.404 20.898 1.728 16.506 o
0 4 8 386.700 351.773 7.274 0.277 o
0 4 9 77.938 78.864 1.988 4.011 o
0 4 10 448.489 421.693 6.553 0.211 o
0 4 11 25.560 17.597 0.809 22.192 o
0 4 12 3.091 3.785 0.518 172.041 o
0 4 13 457.118 460.891 6.854 0.195 o
0 4 14 317.663 317.002 5.794 0.379 o
0 4 15 1.101 0.726 0.627 359.111 o
0 4 16 7.535 8.466 0.988 63.741 o
0 4 17 24.247 25.972 1.124 19.307 o
0 4 18 7.836 7.757 0.605 74.376 o
0 4 19 25.374 22.743 1.021 19.913 o
0 5 0 143.688 167.176 8.108 1.088 o
0 5 1 0.561 1.896 0.717 306.967 o
0 5 2 33.322 30.337 3.107 9.891 o
0 5 3 340.596 355.610 13.286 0.280 o
0 5 4 1058.430 1150.650 36.159 0.033 o
0 5 5 10.610 11.939 1.554 37.659 o
0 5 6 10.488 5.723 1.180 52.614 o
0 5 7 114.334 105.743 2.404 2.314 o
0 5 8 457.358 448.320 7.341 0.197 o
0 5 9 46.970 54.620 1.475 7.855 o
0 5 10 306.876 286.079 4.832 0.424 o
0 5 11 0.233 1.038 0.570 536.426 o
0 5 12 10.114 14.493 1.050 43.806 o
0 5 13 8.217 9.490 0.881 61.156 o
0 5 14 145.996 142.287 2.795 1.512 o
0 5 15 13.587 12.540 1.396 34.453 o
0 5 16 225.647 231.943 4.809 0.681 o
0 5 17 55.696 52.524 1.843 6.676 o
0 5 18 32.500 36.311 1.187 13.230 o
0 5 19 5.738 6.763 1.220 68.713 o
0 6 0 40.106 43.331 2.711 8.432 o
0 6 1 61.770 48.189 2.018 6.179 o
0 6 2 56.111 51.619 1.631 6.799 o
0 6 3 116.682 99.034 2.157 2.358 o
0 6 4 115.806 116.770 2.532 2.161 o
0 6 5 282.945 306.440 4.244 0.452 o
0 6 6 581.156 590.540 8.702 0.123 o
0 6 7 0.163 0.364 0.393 1143.730 o
0 6 8 12.482 8.004 0.753 50.442 o
0 6 9 77.383 74.962 2.533 3.992 o
0 6 10 5.401 4.671 0.716 104.548 o
0 6 11 92.010 97.896 2.685 2.952 o
0 6 12 0.233 0.465 0.555 651.422 o
0 6 13 77.927 76.605 1.880 4.093 o
0 6 14 31.975 36.373 1.629 12.639 o
0 6 15 7.975 9.018 1.040 59.219 o
0 6 16 213.739 210.282 5.321 0.752 o
0 6 17 100.682 97.661 2.876 2.679 o
0 6 18 6.157 5.958 0.475 99.454 o
0 7 0 165.034 149.544 2.930 1.282 o
0 7 1 188.157 157.933 3.329 1.062 o
0 7 2 15.121 11.736 0.650 39.939 o
0 7 3 423.187 409.813 5.844 0.231 o
0 7 4 81.834 71.416 1.693 4.065 o
0 7 5 34.758 34.560 1.101 12.909 o
0 7 6 8.949 5.967 0.670 71.491 o
0 7 7 81.022 65.166 1.813 4.246 o
0 7 8 46.571 47.572 1.426 8.477 o
0 7 9 431.836 452.314 8.312 0.207 o
0 7 10 152.131 164.195 3.792 1.296 o
0 7 11 0.643 0.685 0.642 416.807 o
0 7 12 28.004 31.977 1.672 14.580 o
0 7 13 73.848 81.881 2.199 4.088 o
0 7 14 9.621 10.497 0.749 56.057 o
0 7 15 5.042 3.553 0.617 123.176 o
0 7 16 2.592 1.979 0.636 204.419 o
0 7 17 40.812 43.196 1.812 9.489 o
0 8 0 1047.440 1023.340 14.103 0.041 o
0 8 1 721.493 707.532 12.565 0.082 o
0 8 2 206.307 198.693 4.686 0.821 o
0 8 3 742.005 724.978 10.767 0.079 o
0 8 4 13.862 12.999 0.816 39.858 o
0 8 5 51.080 54.680 1.699 7.169 o
0 8 6 122.250 122.441 3.052 1.953 o
0 8 7 73.507 74.378 2.871 4.089 o
0 8 8 11.896 10.913 0.830 46.872 o
0 8 9 5.598 5.354 0.779 95.393 o
0 8 10 2.205 2.170 0.746 194.473 o
0 8 11 0.414 0.617 0.620 488.025 o
0 8 12 1.406 2.681 0.633 246.819 o
0 8 13 15.831 20.998 1.123 28.322 o
0 8 14 2.150 1.387 0.727 217.215 o
0 8 15 9.347 9.535 0.766 58.713 o
0 8 16 0.241 0.213 0.351 1307.130 o
0 9 0 0.313 0.931 0.667 430.937 o
0 9 1 16.104 12.440 1.085 33.891 o
0 9 2 150.654 148.867 3.552 1.392 o
0 9 3 24.576 26.265 1.460 17.962 o
0 9 4 109.451 110.047 2.675 2.346 o
0 9 5 572.311 572.431 10.101 0.126 o
0 9 6 547.373 576.786 9.474 0.133 o
0 9 7 33.212 45.303 1.560 11.214 o
0 9 8 178.510 167.023 3.783 1.083 o
0 9 9 5.289 4.441 0.826 100.690 o
0 9 10 81.615 93.355 2.449 3.432 o
0 9 11 12.480 9.359 0.798 47.823 o
0 9 12 23.911 21.783 1.139 20.811 o
0 9 13 11.840 7.772 0.884 50.861 o
0 9 14 1.019 0.827 0.478 461.771 o
0 9 15 3.912 3.381 0.450 160.931 o
0 10 0 37.966 34.998 1.849 10.880 o
0 10 1 549.348 590.260 12.668 0.127 o
0 10 2 25.613 28.784 1.464 16.814 o
0 10 3 399.345 398.765 10.643 0.236 o
0 10 4 9.076 11.683 1.224 47.056 o
0 10 5 90.745 90.022 3.818 2.881 o
0 10 6 8.179 10.932 1.210 50.985 o
0 10 7 0.707 0.825 0.651 389.354 o
0 10 8 89.169 85.489 2.544 3.278 o
0 10 9 146.102 151.509 4.488 1.372 o
0 10 10 93.209 104.631 3.935 2.601 o
0 10 11 7.942 5.468 1.037 67.558 o
0 10 12 93.067 87.046 2.563 3.113 o
0 10 13 29.110 33.542 1.891 13.392 o
0 10 14 40.716 40.016 2.546 8.822 o
0 11 0 8.904 11.892 0.897 53.512 o
0 11 1 41.693 45.245 1.747 9.214 o
0 11 2 23.409 24.346 1.922 17.286 o
0 11 3 148.622 146.171 4.575 1.368 o
0 11 4 10.466 8.634 2.344 28.268 o
0 11 5 161.992 159.650 5.132 1.170 o
0 11 6 34.054 33.031 2.259 11.281 o
0 11 7 50.095 59.931 3.118 5.958 o
0 11 8 9.726 7.720 0.737 61.544 o
0 11 9 186.158 181.470 4.974 0.954 o
0 11 10 68.002 76.109 2.500 4.467 o
0 11 11 134.804 130.550 4.220 1.623 o
0 12 0 5.033 7.132 1.218 71.585 o
0 12 1 0.158 0.464 0.416 1017.120 o
0 12 2 36.863 35.639 2.027 10.769 o
0 12 3 5.406 4.352 0.815 100.578 o
0 12 4 37.428 33.838 1.889 11.075 o
0 12 5 13.939 12.968 1.242 35.338 o
0 12 6 28.840 27.028 1.336 16.090 o
1 -11 0 0.236 0.484 0.619 551.023 o
1 -11 1 0.564 1.234 0.535 468.979 o
1 -11 2 0.198 -0.143 0.429 1185.940 o
1 -11 3 2.909 2.473 0.501 203.964 o
1 -11 4 0.179 -0.067 0.383 1448.390 o
1 -11 5 0.128 -0.724 0.764 453.777 o
1 -10 0 0.226 -0.020 0.578 712.029 o
1 -10 1 9.242 7.372 0.720 64.987 o
1 -10 2 8.870 10.408 0.769 58.827 o
1 -10 3 4.902 4.076 0.595 122.679 o
1 -10 4 1.860 1.576 0.591 265.062 o
1 -10 5 16.581 13.420 1.122 32.158 o
1 -10 6 0.151 0.508 0.508 769.833 o
1 -10 7 4.561 3.873 0.537 134.205 o
1 -10 8 9.646 8.142 0.507 65.020 o
1 -9 0 230.746 232.470 4.234 0.671 o
1 -9 1 0.755 0.446 0.567 484.115 o
1 -9 2 130.021 131.735 2.470 1.801 o
1 -9 3 0.192 0.220 0.494 867.024 o
1 -9 4 269.164 270.595 4.374 0.515 o
1 -9 5 9.244 7.347 0.874 61.521 o
1 -9 6 17.583 20.025 1.041 27.417 o
1 -9 7 0.598 0.728 0.631 429.789 o
1 -9 8 0.580 -0.047 0.601 545.931 o
1 -9 9 5.056 3.804 0.759 111.540 o
1 -9 10 3.165 2.276 0.509 196.364 o
1 -8 0 610.087 624.393 10.132 0.111 o
1 -8 1 45.726 42.343 1.859 8.659 o
1 -8 2 235.377 230.050 4.436 0.658 o
1 -8 3 47.681 50.217 1.551 8.017 o
1 -8 4 141.796 145.248 2.785 1.543 o
1 -8 5 57.130 56.332 1.626 6.439 o
1 -8 6 45.423 42.798 1.595 8.924 o
1 -8 7 16.515 16.158 1.222 29.658 o
1 -8 8 0.349 1.104 0.725 366.820 o
1 -8 9 0.076 0.844 0.779 379.356 o
1 -8 10 3.203 5.346 0.762 127.445 o
1 -8 11 0.068 -0.029 0.511 1001.810 o
1 -8 12 0.130 0.350 0.394 1191.500 o
1 -7 0 1.735 3.563 0.571 220.136 o
1 -7 1 1649.710 1627.740 22.981 0.017 o
1 -7 2 1.645 1.902 0.507 294.812 o
1 -7 3 251.118 245.180 4.441 0.589 o
1 -7 4 35.283 33.293 1.183 12.832 o
1 -7 5 360.445 340.989 5.986 0.312 o
1 -7 6 8.942 7.351 0.734 66.213 o
1 -7 7 395.362 404.205 9.288 0.242 o
1 -7 8 0.067 0.319 1.124 211.571 o
1 -7 9 17.234 18.424 1.394 26.379 o
1 -7 10 6.232 4.819 0.904 85.976 o
1 -7 11 29.703 37.688 2.020 12.305 o
1 -7 12 2.168 2.074 0.766 193.565 o
1 -7 13 0.367 1.001 0.652 428.734 o
1 -7 14 6.104 4.096 1.118 79.043 o
1 -6 0 0.462 2.228 0.420 472.716 o
1 -6 1 369.337 352.626 6.134 0.297 o
1 -6 2 135.785 134.502 2.524 1.698 o
1 -6 3 184.753 192.096 3.321 0.978 o
1 -6 4 365.631 364.211 5.571 0.297 o
1 -6 5 590.822 588.678 10.098 0.120 o
1 -6 6 1313.990 1319.030 23.491 0.025 o
1 -6 7 61.598 62.033 3.520 4.787 o
1 -6 8 387.651 420.710 11.133 0.234 o
1 -6 9 161.014 182.747 7.207 0.996 o
1 -6 10 22.009 22.569 2.374 16.331 o
1 -6 11 1.331 1.634 1.118 153.766 o
1 -6 12 31.848 29.649 1.836 13.271 o
1 -6 13 49.394 46.312 1.854 7.819 o
1 -6 14 3.537 3.207 0.697 148.080 o
1 -6 15 23.557 22.988 1.192 20.456 o
1 -5 0 101.133 85.830 5.286 2.360 o
1 -5 1 1462.550 1566.290 29.212 0.019 o
1 -5 2 6.319 1.816 0.768 107.524 o
1 -5 3 35.324 36.076 2.610 9.999 o
1 -5 4 71.677 47.950 1.912 5.385 o
1 -5 5 3.679 4.571 0.633 137.018 o
1 -5 6 91.580 73.165 2.883 3.342 o
1 -5 7 111.213 112.932 3.420 2.197 o
1 -5 8 539.947 529.472 11.512 0.140 o
1 -5 9 1.407 1.223 0.867 217.271 o
1 -5 10 20.245 27.761 2.779 14.291 o
1 -5 11 280.517 277.058 7.829 0.451 o
1 -5 12 60.104 62.862 2.218 5.576 o
1 -5 13 68.172 67.841 2.889 4.542 o
1 -5 14 42.922 42.105 3.144 7.561 o
1 -5 15 43.412 42.564 1.893 8.989 o
1 -5 16 13.978 11.441 0.871 40.718 o
1 -4 0 65.322 66.721 2.350 4.985 o
1 -4 1 218.419 219.317 4.044 0.741 o
1 -4 2 53.946 46.935 1.903 7.156 o
1 -4 3 105.319 128.555 3.716 2.126 o
1 -4 4 896.821 877.169 17.398 0.054 o
1 -4 5 25.968 16.571 1.940 17.852 o
1 -4 6 1086.400 1136.000 19.426 0.036 o
1 -4 7 3.290 2.783 0.686 160.522 o
1 -4 8 3365.160 3470.130 94.175 0.004 o
1 -4 9 1952.970 1961.390 44.294 0.011 o
1 -4 10 416.454 447.399 9.988 0.212 o
1 -4 11 2.859 2.716 0.774 160.784 o
1 -4 12 45.476 48.565 1.947 8.135 o
1 -4 13 50.387 52.603 2.225 7.003 o
1 -4 14 241.155 264.011 9.181 0.520 o
1 -4 15 5.428 5.206 1.677 55.245 o
1 -4 16 65.570 72.257 3.832 4.137 o
1 -4 17 2.145 1.139 0.657 242.113 o
1 -3 0 195.141 233.313 7.224 0.732 o
1 -3 1 165.504 177.360 3.180 1.157 o
1 -3 2 0.579 0.589 0.303 872.413 o
1 -3 3 338.135 332.543 5.451 0.344 o
1 -3 4 29.018 40.186 1.409 13.368 o
1 -3 5 85.535 74.537 2.470 3.649 o
1 -3 6 399.219 432.596 12.903 0.216 o
1 -3 7 384.430 369.854 14.371 0.236 o
1 -3 8 164.396 171.928 5.057 1.113 o
1 -3 9 990.301 954.636 17.732 0.045 o
1 -3 10 420.998 429.518 9.534 0.217 o
1 -3 11 1015.050 1013.710 16.834 0.042 o
1 -3 12 449.384 468.254 8.487 0.193 o
1 -3 13 174.299 194.001 5.216 0.977 o
1 -3 14 300.197 311.859 8.565 0.386 o
1 -3 15 205.331 209.328 6.142 0.767 o
1 -3 16 14.885 16.697 1.618 27.870 o
1 -3 17 35.628 38.423 2.175 10.482 o
1 -3 18 127.999 114.626 3.936 1.845 o
1 -2 0 2860.860 3076.800 41.595 0.005 o
1 -2 1 248.212 289.763 4.208 0.542 o
1 -2 2 527.686 536.407 7.200 0.149 o
1 -2 3 750.276 752.703 9.881 0.077 o
1 -2 4 357.249 391.845 7.655 0.284 o
1 -2 5 693.283 645.009 9.571 0.093 o
1 -2 6 80.977 95.069 5.127 2.742 o
1 -2 7 13.364 9.248 1.873 31.042 o
1 -2 8 161.240 137.235 6.539 1.176 o
1 -2 9 56.072 50.822 2.199 6.503 o
1 -2 10 127.761 123.987 5.706 1.606 o
1 -2 11 1599.690 1585.200 32.314 0.017 o
1 -2 12 349.457 358.185 7.185 0.309 o
1 -2 13 156.562 158.198 4.496 1.250 o
1 -2 14 44.581 46.265 2.434 7.931 o
1 -2 15 160.745 168.303 5.260 1.142 o
1 -2 16 26.027 29.203 2.220 14.189 o
1 -2 17 404.631 410.801 10.274 0.230 o
1 -2 18 0.068 -0.628 0.472 1162.660 o
1 -1 0 322.613 301.014 4.539 0.390 o
1 -1 1 23.927 17.086 0.545 24.466 o
1 -1 3 10805.600 10775.300 143.368 0.000 o
1 -1 4 1760.170 1783.430 17.343 0.015 o
1 -1 5 734.624 734.320 12.403 0.079 o
1 -1 6 392.991 397.287 7.375 0.253 o
1 -1 7 300.344 285.654 7.290 0.416 o
1 -1 8 245.183 223.653 7.984 0.579 o
1 -1 9 68.281 62.580 6.235 3.103 o
1 -1 10 102.925 91.060 2.945 2.697 o
1 -1 11 34.738 31.509 1.645 12.512 o
1 -1 12 201.105 207.262 5.659 0.801 o
1 -1 13 148.380 145.712 7.211 1.191 o
1 -1 14 604.095 602.738 12.999 0.112 o
1 -1 15 102.864 115.771 4.206 2.226 o
1 -1 16 40.123 37.500 2.332 9.446 o
1 -1 17 212.568 219.659 6.428 0.715 o
1 -1 18 174.415 179.129 4.366 1.051 o
1 -1 19 13.275 17.257 2.784 19.065 o
1 0 0 4869.010 4647.850 83.481 0.002 o
1 0 1 4632.580 4835.830 68.435 0.002 o
1 0 2 164.503 189.708 2.940 1.126 o
1 0 3 4270.670 4349.100 58.262 0.003 o
1 0 4 4502.800 4468.990 56.500 0.002 o
1 0 5 743.574 709.472 10.944 0.080 o
1 0 6 776.696 755.656 12.741 0.072 o
1 0 7 92.429 89.061 3.053 3.009 o
1 0 8 2.092 5.773 1.033 115.388 o
1 0 9 95.297 100.283 5.145 2.361 o
1 0 10 5.569 5.339 0.710 99.263 o
1 0 11 22.293 18.032 1.547 21.454 o
1 0 12 235.576 217.254 5.535 0.660 o
1 0 13 6.353 5.939 0.855 82.880 o
1 0 14 187.045 178.247 6.294 0.912 o
1 0 15 35.305 37.910 1.909 11.063 o
1 0 16 1.617 1.813 0.820 208.085 o
1 0 17 3.857 2.977 0.803 132.818 o
1 0 18 14.562 15.090 1.017 34.842 o
1 0 19 58.440 56.790 2.131 6.025 o
1 1 0 142.104 166.451 2.651 1.429 o
1 1 1 6690.620 6243.200 78.107 0.001 o
1 1 2 1872.370 1869.550 20.690 0.013 o
1 1 3 1365.240 1337.100 19.605 0.024 o
1 1 4 291.139 241.502 3.371 0.506 o
1 1 5 285.376 279.987 2.345 0.483 o
1 1 6 219.034 256.295 5.738 0.647 o
1 1 7 1157.930 1216.180 17.834 0.032 o
1 1 8 479.252 522.697 17.649 0.146 o
1 1 9 68.638 73.289 5.667 3.183 o
1 1 10 165.580 182.155 3.840 1.118 o
1 1 11 13.655 15.351 0.836 37.768 o
1 1 12 0.182 -0.172 0.414 1277.740 o
1 1 13 8.606 9.836 0.918 57.984 o
1 1 14 16.300 17.511 1.883 23.984 o
1 1 15 0.258 0.250 0.809 370.692 o
1 1 16 6.039 6.536 1.018 76.100 o
1 1 17 8.140 8.041 1.120 58.356 o
1 1 18 11.217 13.982 1.163 40.353 o
1 1 19 4.767 2.193 0.552 145.987 o
1 2 0 75.180 67.705 1.869 4.491 o
1 2 1 7314.010 7484.280 114.935 0.001 o
1 2 2 14793.300 15083.200 163.713 0.000 o
1 2 3 9922.160 9877.490 138.042 0.000 o
1 2 4 17185.600 17211.800 215.863 0.000 o
1 2 5 927.471 1038.440 7.811 0.048 o
1 2 6 44.853 40.087 1.443 9.407 o
1 2 7 336.910 315.451 5.913 0.354 o
1 2 8 5.077 6.301 1.390 65.946 o
1 2 9 23.921 30.904 2.787 12.732 o
1 2 10 42.728 38.489 1.503 9.920 o
1 2 11 36.956 32.339 1.115 12.557 o
1 2 12 0.158 0.335 0.422 1061.800 o
1 2 13 69.342 66.769 1.702 4.940 o
1 2 14 1.106 0.186 0.489 504.970 o
1 2 15 4.860 2.273 0.714 129.558 o
1 2 16 0.314 0.234 0.678 489.262 o
1 2 17 6.391 6.678 0.839 80.527 o
1 2 18 0.144 0.448 0.574 656.576 o
1 2 19 17.750 18.032 1.428 25.833 o
1 2 20 0.976 0.862 0.439 496.940 o
1 3 0 114.886 110.462 2.616 2.234 o
1 3 1 1516.150 1435.630 8.962 0.021 o
1 3 2 601.758 676.782 8.616 0.108 o
1 3 3 20439.800 20535.800 244.334 0.000 o
1 3 4 2336.180 2293.970 31.872 0.008 o
1 3 5 128.943 139.385 2.558 1.756 o
1 3 6 300.494 294.309 4.851 0.428 o
1 3 7 50.383 47.805 1.785 7.638 o
1 3 8 439.590 393.909 10.405 0.213 o
1 3 9 1780.760 1857.400 38.796 0.013 o
1 3 10 319.068 301.212 4.698 0.394 o
1 3 11 429.279 435.478 6.509 0.218 o
1 3 12 413.369 404.429 5.863 0.240 o
1 3 13 186.991 188.132 3.442 0.974 o
1 3 14 43.246 48.349 1.622 8.798 o
1 3 15 45.434 53.897 1.594 8.045 o
1 3 16 76.719 71.832 2.001 4.253 o
1 3 17 53.252 54.613 1.762 6.879 o
1 3 18 1.726 1.162 0.639 273.827 o
1 3 19 8.483 6.175 0.674 73.567 o
1 3 20 0.173 -0.165 0.527 867.546 o
1 4 0 1070.880 1062.470 14.074 0.039 o
1 4 1 70.519 77.865 2.757 4.191 o
1 4 2 419.491 422.281 7.232 0.226 o
1 4 3 288.027 229.223 6.009 0.503 o
1 4 4 3766.490 3890.980 61.867 0.003 o
1 4 5 809.390 937.206 16.617 0.058 o
1 4 6 8569.680 8826.210 137.365 0.001 o
1 4 7 11010.100 11599.500 197.952 0.000 o
1 4 8 5.227 7.740 1.218 68.908 o
1 4 9 273.729 270.502 5.034 0.499 o
1 4 10 514.382 494.100 7.695 0.160 o
1 4 11 584.995 615.208 9.392 0.118 o
1 4 12 64.760 60.814 2.076 5.354 o
1 4 13 1.687 1.824 0.509 293.999 o
1 4 14 265.193 269.246 4.214 0.526 o
1 4 15 9.374 9.224 1.056 53.276 o
1 4 16 6.803 6.869 0.891 75.175 o
1 4 17 2.362 2.019 0.580 225.416 o
1 4 18 61.675 60.504 1.497 5.855 o
1 4 19 6.514 6.200 0.531 92.730 o
1 5 0 766.985 818.024 17.994 0.067 o
1 5 1 12.758 18.215 1.445 31.103 o
1 5 2 15.774 21.084 2.639 17.956 o
1 5 3 21.403 17.519 1.711 21.361 o
1 5 4 88.497 86.134 3.471 3.088 o
1 5 5 572.622 557.247 12.371 0.125 o
1 5 6 1833.000 1892.640 38.141 0.013 o
1 5 7 1360.270 1320.150 20.343 0.025 o
1 5 8 164.448 175.631 3.047 1.176 o
1 5 9 905.861 856.674 14.222 0.055 o
1 5 10 24.590 32.597 1.439 16.477 o
1 5 11 112.781 96.342 2.833 2.407 o
1 5 12 598.219 628.880 12.110 0.111 o
1 5 13 3.853 5.902 0.735 115.285 o
1 5 14 292.158 295.160 5.441 0.437 o
1 5 15 14.056 15.868 1.358 31.805 o
1 5 16 77.503 76.597 1.937 4.102 o
1 5 17 59.772 60.549 2.052 5.781 o
1 5 18 30.032 29.446 1.316 15.128 o
1 5 19 24.447 26.430 1.199 18.830 o
1 6 0 1.717 2.287 0.824 193.878 o
1 6 1 27.250 28.123 1.427 16.320 o
1 6 2 79.035 93.138 6.282 2.486 o
1 6 3 135.009 128.839 3.731 1.668 o
1 6 4 69.069 77.872 1.866 4.553 o
1 6 5 122.665 137.559 3.543 1.791 o
1 6 6 185.344 160.367 2.798 1.086 o
1 6 7 345.470 330.719 5.063 0.338 o
1 6 8 17.647 14.049 0.775 32.643 o
1 6 9 1288.840 1300.810 17.288 0.027 o
1 6 10 368.655 374.097 6.079 0.288 o
1 6 11 47.263 47.191 1.490 8.352 o
1 6 12 153.832 168.312 3.544 1.274 o
1 6 13 28.395 24.496 1.313 16.937 o
1 6 14 10.321 10.539 1.237 45.095 o
1 6 15 33.680 34.703 1.093 13.242 o
1 6 16 20.474 19.279 0.972 25.219 o
1 6 17 288.987 299.601 6.834 0.428 o
1 6 18 39.540 40.233 1.516 10.393 o
1 7 0 90.486 80.513 2.081 3.407 o
1 7 1 8.031 9.321 0.661 67.456 o
1 7 2 17.624 15.230 1.078 29.918 o
1 7 3 16.309 15.138 0.808 33.634 o
1 7 4 230.826 244.184 4.026 0.655 o
1 7 5 80.611 76.747 1.672 3.997 o
1 7 6 18.763 17.197 0.847 28.709 o
1 7 7 73.186 74.826 1.800 4.418 o
1 7 8 257.910 244.623 4.519 0.571 o
1 7 9 220.027 218.507 5.061 0.719 o
1 7 10 0.645 1.037 0.733 331.851 o
1 7 11 0.097 0.533 0.643 549.665 o
1 7 12 212.856 210.957 4.999 0.761 o
1 7 13 0.187 0.153 0.701 499.408 o
1 7 14 51.319 51.099 1.736 7.337 o
1 7 15 9.206 9.455 0.707 60.586 o
1 7 16 4.881 5.862 0.671 106.099 o
1 7 17 54.212 56.182 2.226 6.401 o
1 7 18 20.145 21.496 1.303 22.990 o
1 8 0 101.886 100.062 2.533 2.663 o
1 8 1 99.213 92.115 2.697 2.823 o
1 8 2 45.752 44.806 1.354 8.896 o
1 8 3 8.748 6.235 0.638 72.668 o
1 8 4 61.852 60.676 1.742 5.737 o
1 8 5 0.796 0.244 0.505 564.107 o
1 8 6 63.697 67.830 1.921 5.232 o
1 8 7 229.293 236.201 5.253 0.655 o
1 8 8 81.468 84.951 2.371 3.624 o
1 8 9 5.184 4.235 0.783 105.693 o
1 8 10 0.213 1.311 0.637 441.581 o
1 8 11 104.661 109.871 2.858 2.434 o
1 8 12 107.604 119.873 3.322 2.211 o
1 8 13 4.277 3.043 0.676 136.514 o
1 8 14 31.346 30.080 1.284 14.560 o
1 8 15 0.026 -0.294 0.520 1007.920 o
1 8 16 9.174 10.633 0.752 57.464 o
1 8 17 5.630 6.166 0.876 86.748 o
1 9 0 176.105 178.794 3.679 1.063 o
1 9 1 1.700 2.436 0.626 238.877 o
1 9 2 26.876 33.917 1.354 15.416 o
1 9 3 28.774 22.966 1.248 17.300 o
1 9 4 0.028 0.642 0.628 576.718 o
1 9 5 19.280 21.244 1.524 22.594 o
1 9 6 9.818 10.909 1.372 43.386 o
1 9 7 9.821 9.974 1.110 49.585 o
1 9 8 0.093 0.247 0.758 443.089 o
1 9 9 0.736 0.060 0.543 564.046 o
1 9 10 7.914 7.897 0.895 65.912 o
1 9 11 52.329 57.134 1.829 6.801 o
1 9 12 1.040 0.675 0.770 292.651 o
1 9 13 2.559 1.569 0.590 224.689 o
1 9 14 24.578 22.440 0.977 20.661 o
1 9 15 2.418 4.158 0.532 186.097 o
1 9 16 10.576 12.120 1.034 45.856 o
1 10 0 5.604 5.477 0.859 90.701 o
1 10 1 1062.310 1073.920 20.394 0.038 o
1 10 2 117.846 115.084 3.185 2.079 o
1 10 3 219.879 220.890 5.736 0.702 o
1 10 4 40.008 42.696 1.670 9.858 o
1 10 5 65.139 73.128 2.422 4.758 o
1 10 6 0.910 0.251 0.653 400.480 o
1 10 7 35.899 37.215 1.830 11.135 o
1 10 8 6.074 4.635 0.810 92.717 o
1 10 9 6.409 6.440 0.799 82.838 o
1 10 10 2.413 1.435 0.724 205.237 o
1 10 11 36.380 36.963 2.440 10.018 o
1 10 12 31.140 26.746 1.289 15.283 o
1 10 13 5.538 5.032 0.803 96.339 o
1 10 14 3.290 2.367 0.489 192.610 o
1 11 0 4.113 5.085 0.762 115.430 o
1 11 1 256.912 266.222 6.335 0.526 o
1 11 2 499.557 517.578 16.608 0.144 o
1 11 3 33.603 36.744 1.996 11.460 o
1 11 4 80.422 87.251 2.836 3.510 o
1 11 5 63.756 69.063 3.019 4.709 o
1 11 6 193.896 195.688 5.758 0.855 o
1 11 7 14.999 16.722 1.275 30.769 o
1 11 8 87.505 105.720 3.980 2.721 o
1 11 9 150.924 153.748 6.558 1.189 o
1 11 10 79.336 72.254 2.527 3.965 o
1 11 11 5.838 3.821 0.816 98.769 o
1 11 12 22.809 28.478 1.267 18.968 o
1 12 0 21.575 20.874 1.202 22.585 o
1 12 1 7.548 8.072 0.970 65.147 o
1 12 2 156.831 131.191 3.845 1.403 o
1 12 3 49.489 52.543 2.176 7.150 o
1 12 4 224.639 220.002 6.651 0.669 o
1 12 5 150.281 146.718 6.397 1.231 o
1 12 6 32.959 31.275 1.687 12.997 o
1 12 7 84.750 74.254 8.220 2.037 o
1 12 8 3.359 2.946 1.013 119.488 o
2 -11 0 45.423 44.906 1.696 8.656 o
2 -11 1 7.098 8.260 0.885 69.532 o
2 -11 2 23.329 17.993 1.265 22.070 o
2 -11 3 19.049 20.540 1.349 24.031 o
2 -11 4 35.583 31.478 2.338 10.948 o
2 -10 0 20.074 20.944 1.296 23.301 o
2 -10 1 26.321 27.445 1.493 16.710 o
2 -10 2 14.659 13.798 0.741 38.110 o
2 -10 3 3.688 2.614 0.470 176.827 o
2 -10 4 14.128 12.243 0.636 41.656 o
2 -10 5 0.596 1.056 0.439 572.677 o
2 -10 6 49.938 46.264 1.774 7.811 o
2 -10 7 0.003 -0.192 0.325 2630.880 o
2 -9 0 0.010 -0.073 0.611 744.030 o
2 -9 1 8.283 9.672 0.904 59.946 o
2 -9 2 4.624 3.912 0.631 126.122 o
2 -9 3 2.916 2.830 0.594 183.253 o
2 -9 4 7.555 6.587 0.611 80.088 o
2 -9 5 41.573 40.656 1.644 9.780 o
2 -9 6 2.106 1.540 0.602 247.405 o
2 -9 7 21.047 21.257 1.097 23.304 o
2 -9 8 25.431 28.525 1.096 17.989 o
2 -9 9 24.710 22.401 1.592 18.442 o
2 -9 10 2.902 0.903 0.485 246.376 o
2 -8 0 55.350 55.940 2.601 6.054 o
2 -8 1 54.065 60.496 1.644 6.532 o
2 -8 2 17.609 16.038 1.437 26.880 o
2 -8 3 28.696 31.574 1.179 15.525 o
2 -8 4 5.119 3.633 0.588 123.174 o
2 -8 5 13.398 11.586 0.813 42.449 o
2 -8 6 20.547 19.449 1.272 23.646 o
2 -8 7 13.051 11.029 0.988 41.868 o
2 -8 8 22.264 22.337 1.404 20.689 o
2 -8 9 20.028 19.809 1.130 24.647 o
2 -8 10 6.676 4.221 0.626 97.381 o
2 -8 11 13.732 15.928 0.884 36.696 o
2 -8 12 1.702 2.684 0.454 274.018 o
2 -7 0 193.275 206.098 4.022 0.879 o
2 -7 1 115.196 111.049 2.337 2.247 o
2 -7 2 29.649 29.918 1.118 15.595 o
2 -7 3 47.378 51.182 1.422 8.079 o
2 -7 4 34.963 29.333 1.387 13.239 o
2 -7 5 60.912 55.379 1.608 6.118 o
2 -7 6 0.582 0.575 0.601 475.394 o
2 -7 7 9.657 10.752 1.023 50.580 o
2 -7 8 14.745 18.974 1.403 28.636 o
2 -7 9 7.429 9.379 1.242 55.200 o
2 -7 10 2.158 2.967 0.682 193.595 o
2 -7 11 8.994 8.352 0.960 58.419 o
2 -7 12 1.502 1.633 0.569 297.432 o
2 -7 13 1.929 1.178 0.465 315.486 o
2 -7 14 18.204 19.046 1.249 26.065 o
2 -6 0 144.045 112.430 2.242 1.750 o
2 -6 1 45.902 50.494 1.550 8.262 o
2 -6 2 531.712 515.232 7.482 0.151 o
2 -6 3 18.322 20.390 0.893 27.185 o
2 -6 4 196.193 171.827 3.107 0.975 o
2 -6 5 0.435 0.338 0.459 758.968 o
2 -6 6 84.603 80.731 2.556 3.540 o
2 -6 7 41.145 40.836 1.979 9.444 o
2 -6 8 212.435 216.127 6.512 0.719 o
2 -6 9 54.883 57.317 2.112 6.350 o
2 -6 10 0.932 0.279 0.603 433.990 o
2 -6 11 4.527 5.076 0.885 101.828 o
2 -6 12 68.457 69.931 2.017 4.794 o
2 -6 13 0.607 0.340 0.638 457.948 o
2 -6 14 0.203 0.302 0.581 650.821 o
2 -6 15 0.399 0.477 0.565 575.249 o
2 -5 0 9.990 5.912 1.136 55.023 o
2 -5 1 977.745 982.666 22.314 0.044 o
2 -5 2 62.668 87.994 3.301 4.128 o
2 -5 3 5.489 1.186 0.451 148.952 o
2 -5 4 2.350 2.002 0.418 260.577 o
2 -5 5 498.473 500.563 9.227 0.163 o
2 -5 6 66.237 65.237 2.114 5.068 o
2 -5 7 93.901 89.328 2.988 2.972 o
2 -5 8 190.491 198.660 6.475 0.841 o
2 -5 9 1.825 0.963 0.962 181.821 o
2 -5 10 112.788 106.955 3.624 2.199 o
2 -5 11 148.164 156.528 4.484 1.330 o
2 -5 12 1.321 2.742 0.761 215.551 o
2 -5 13 10.768 8.769 0.757 54.881 o
2 -5 14 18.210 16.570 1.512 25.507 o
2 -5 15 2.428 1.902 0.878 166.705 o
2 -5 16 4.081 3.929 0.782 122.919 o
2 -4 0 1008.640 1117.550 19.127 0.040 o
2 -4 1 175.883 148.480 4.489 1.140 o
2 -4 2 183.945 193.004 5.637 0.914 o
2 -4 3 540.612 759.552 15.805 0.105 o
2 -4 4 2107.450 2309.180 38.545 0.009 o
2 -4 5 638.417 591.542 13.321 0.105 o
2 -4 6 346.483 377.398 8.707 0.295 o
2 -4 7 664.629 676.480 14.597 0.092 o
2 -4 8 137.280 154.612 4.555 1.438 o
2 -4 9 1117.150 1160.250 27.038 0.033 o
2 -4 10 319.867 315.975 7.544 0.365 o
2 -4 11 95.656 104.980 3.426 2.627 o
2 -4 12 3.696 2.726 0.789 139.639 o
2 -4 13 206.726 214.520 4.930 0.780 o
2 -4 14 41.350 41.850 2.867 8.146 o
2 -4 15 8.644 10.305 1.368 47.066 o
2 -4 16 22.522 24.215 1.413 19.888 o
2 -4 17 2.265 3.148 1.049 130.931 o
2 -3 0 688.683 666.755 10.908 0.091 o
2 -3 1 2273.770 2372.780 26.173 0.009 o
2 -3 2 1977.160 2126.150 29.768 0.011 o
2 -3 3 416.268 407.099 6.575 0.235 o
2 -3 4 1047.640 1094.150 17.654 0.039 o
2 -3 5 51.161 61.803 2.762 6.054 o
2 -3 6 904.353 856.946 19.516 0.053 o
2 -3 7 1634.130 1679.420 33.895 0.016 o
2 -3 8 575.073 582.248 14.978 0.118 o
2 -3 9 1117.930 1124.470 27.164 0.033 o
2 -3 10 9.275 8.760 1.311 48.710 o
2 -3 11 243.298 245.629 6.099 0.588 o
2 -3 12 110.369 107.504 3.825 2.215 o
2 -3 13 124.732 128.840 3.834 1.799 o
2 -3 14 16.480 17.223 1.579 26.327 o
2 -3 15 31.527 35.545 1.761 12.636 o
2 -3 16 0.157 -0.072 0.605 687.812 o
2 -3 17 36.445 39.940 2.169 10.166 o
2 -3 18 1.534 2.513 0.671 234.091 o
2 -2 0 4587.390 4465.030 60.428 0.002 o
2 -2 1 1518.180 1471.060 15.040 0.020 o
2 -2 2 171.817 144.071 3.141 1.240 o
2 -2 3 374.570 382.631 7.210 0.274 o
2 -2 4 3493.920 3497.690 54.908 0.004 o
2 -2 5 1559.150 1680.860 23.310 0.018 o
2 -2 6 719.488 622.674 14.511 0.087 o
2 -2 7 1925.240 1946.680 46.698 0.011 o
2 -2 8 507.118 503.851 15.401 0.146 o
2 -2 9 225.687 243.095 6.128 0.640 o
2 -2 10 107.382 91.468 3.140 2.549 o
2 -2 11 1001.610 1012.150 21.283 0.042 o
2 -2 12 688.981 683.189 17.957 0.084 o
2 -2 13 20.281 20.292 1.728 21.093 o
2 -2 14 74.345 81.583 3.109 3.803 o
2 -2 15 138.699 137.628 3.280 1.598 o
2 -2 16 144.206 151.527 4.166 1.409 o
2 -2 17 63.475 66.390 3.098 4.769 o
2 -2 18 28.754 23.907 1.370 16.752 o
2 -1 0 2.545 1.229 0.360 286.570 o
2 -1 1 581.512 637.245 9.402 0.117 o
2 -1 2 221.518 248.472 3.914 0.680 o
2 -1 3 5075.980 5079.290 60.328 0.002 o
2 -1 4 1186.790 1191.620 15.979 0.032 o
2 -1 6 0.596 2.147 0.600 349.445 o
2 -1 7 59.762 86.986 2.899 4.472 o
2 -1 8 11.222 10.668 2.198 28.439 o
2 -1 9 91.079 102.719 3.796 2.705 o
2 -1 10 483.712 463.412 8.361 0.178 o
2 -1 11 3.788 8.027 1.033 86.089 o
2 -1 12 1018.250 1005.580 15.784 0.043 o
2 -1 13 312.574 311.647 6.619 0.384 o
2 -1 14 553.061 573.888 10.108 0.131 o
2 -1 15 732.546 725.086 12.465 0.080 o
2 -1 16 1.463 1.043 0.764 252.227 o
2 -1 17 6.858 6.453 0.907 75.559 o
2 -1 18 141.797 145.512 3.786 1.487 o
2 -1 19 12.120 9.180 1.084 44.899 o
2 0 0 1365.210 1361.300 21.738 0.024 o
2 0 1 12181.500 11819.100 212.565 0.000 o
2 0 2 989.629 1021.480 12.864 0.044 o
2 0 3 118.978 116.544 2.077 2.137 o
2 0 4 1692.370 1702.670 17.651 0.016 o
2 0 5 1417.580 1489.090 22.306 0.021 o
2 0 6 104.977 137.357 3.067 2.122 o
2 0 7 27.447 18.428 0.847 20.442 o
2 0 8 0.053 2.446 1.009 206.688 o
2 0 9 75.614 84.972 4.798 3.127 o
2 0 10 158.090 160.530 3.512 1.272 o
2 0 11 213.317 201.732 3.672 0.804 o
2 0 12 0.540 0.447 0.547 560.963 o
2 0 13 118.225 103.564 2.414 2.255 o
2 0 14 409.300 393.856 7.367 0.242 o
2 0 15 733.071 735.151 12.613 0.079 o
2 0 16 212.410 231.764 5.880 0.706 o
2 0 17 39.122 34.822 1.747 10.789 o
2 0 18 162.046 177.489 4.507 1.134 o
2 0 19 1.740 1.123 0.532 312.726 o
2 1 0 56.640 59.233 1.253 6.499 o
2 1 1 60.027 62.584 1.665 5.844 o
2 1 2 26.119 36.479 0.869 16.149 o
2 1 3 1135.150 1134.860 13.575 0.035 o
2 1 4 54.759 70.028 1.502 6.051 o
2 1 5 370.092 419.705 7.035 0.263 o
2 1 6 0.468 0.797 0.283 910.902 o
2 1 7 232.631 260.842 5.609 0.603 o
2 1 8 218.817 240.635 7.218 0.643 o
2 1 9 266.374 272.348 8.211 0.476 o
2 1 10 24.714 21.408 1.085 20.579 o
2 1 11 1.095 2.784 0.479 313.815 o
2 1 12 44.357 39.800 1.477 9.496 o
2 1 13 402.945 359.625 6.254 0.264 o
2 1 14 82.542 71.448 2.166 3.925 o
2 1 15 344.018 362.592 6.398 0.316 o
2 1 16 7.835 10.113 0.940 60.038 o
2 1 17 243.570 251.707 5.544 0.587 o
2 1 18 115.925 110.043 4.677 1.981 o
2 1 19 10.295 7.262 1.070 53.178 o
2 1 20 143.268 122.889 6.077 1.416 o
2 2 0 1169.010 1038.790 27.212 0.033 o
2 2 1 180.760 171.878 4.775 1.019 o
2 2 2 2373.870 2288.600 27.802 0.008 o
2 2 3 1.108 3.068 0.428 315.176 o
2 2 4 27.322 24.354 1.497 16.954 o
2 2 5 217.266 216.870 3.702 0.756 o
2 2 6 1818.080 1861.230 22.281 0.014 o
2 2 7 207.739 204.872 3.535 0.824 o
2 2 8 10.270 11.288 1.178 45.333 o
2 2 9 56.777 62.247 3.425 5.145 o
2 2 10 51.037 49.565 1.641 7.535 o
2 2 11 40.790 47.190 1.532 9.420 o
2 2 12 2.382 0.952 0.394 304.618 o
2 2 13 34.662 34.396 1.129 12.928 o
2 2 14 23.871 21.561 0.939 21.583 o
2 2 15 127.134 118.793 3.664 1.852 o
2 2 16 0.087 0.261 0.587 696.819 o
2 2 17 76.684 76.755 2.434 4.011 o
2 2 18 294.718 280.506 6.957 0.433 o
2 2 19 11.734 13.499 1.181 39.561 o
2 2 20 21.215 16.728 0.966 25.763 o
2 3 0 89.282 101.175 2.428 3.028 o
2 3 1 200.145 171.217 5.456 0.893 o
2 3 2 619.109 601.608 8.534 0.113 o
2 3 3 43.367 66.641 1.542 7.485 o
2 3 4 2232.260 2282.740 33.948 0.009 o
2 3 5 5.448 3.965 0.621 113.841 o
2 3 6 603.886 618.740 11.331 0.112 o
2 3 7 88.279 104.647 2.764 2.950 o
2 3 8 437.068 422.607 9.969 0.208 o
2 3 9 33.171 32.063 2.237 11.659 o
2 3 10 0.392 1.272 0.392 661.126 o
2 3 11 32.734 36.472 1.187 13.128 o
2 3 12 0.529 0.332 0.453 722.241 o
2 3 13 11.665 12.316 0.826 45.666 o
2 3 14 42.704 37.483 1.490 10.041 o
2 3 15 20.554 20.047 1.059 24.408 o
2 3 16 10.002 8.879 0.753 57.637 o
2 3 17 2.096 2.255 0.666 213.844 o
2 3 18 26.393 25.678 1.446 17.238 o
2 3 19 2.437 2.151 0.750 185.612 o
2 3 20 71.141 69.213 2.353 4.536 o
2 4 0 102.101 107.230 3.467 2.441 o
2 4 1 640.595 582.659 11.947 0.107 o
2 4 2 1837.540 2023.440 38.804 0.012 o
2 4 3 3367.060 3273.610 45.248 0.004 o
2 4 4 3926.330 4396.860 59.983 0.003 o
2 4 5 1244.170 1261.560 21.604 0.028 o
2 4 6 1347.410 1471.090 37.974 0.021 o
2 4 7 3208.630 3397.690 60.001 0.004 o
2 4 8 12.427 19.253 1.521 30.118 o
2 4 9 570.124 570.477 7.765 0.130 o
2 4 10 97.835 87.318 1.766 3.068 o
2 4 11 85.091 90.507 1.910 3.451 o
2 4 12 6.917 6.564 0.758 80.133 o
2 4 13 88.415 94.150 1.998 3.244 o
2 4 14 0.569 0.511 0.492 610.932 o
2 4 15 34.962 38.106 1.279 12.086 o
2 4 16 17.713 21.701 1.013 26.550 o
2 4 17 14.874 14.313 0.953 35.522 o
2 4 18 5.846 5.443 0.701 96.274 o
2 4 19 33.904 34.208 1.421 12.750 o
2 4 20 3.082 1.921 0.924 143.815 o
2 5 0 3394.000 3439.370 78.363 0.004 o
2 5 1 365.376 389.056 10.100 0.266 o
2 5 2 1572.670 1648.710 34.036 0.017 o
2 5 3 905.650 934.031 18.616 0.051 o
2 5 4 377.901 379.885 10.267 0.259 o
2 5 5 1483.100 1697.480 35.551 0.018 o
2 5 6 128.503 155.806 5.168 1.476 o
2 5 7 2160.070 2032.270 48.934 0.010 o
2 5 8 1189.800 1225.490 17.311 0.031 o
2 5 9 2.266 1.037 0.441 298.435 o
2 5 10 47.388 44.990 1.679 8.353 o
2 5 11 248.556 245.093 4.594 0.595 o
2 5 12 27.359 24.260 1.143 17.976 o
2 5 13 137.960 131.199 3.028 1.663 o
2 5 14 9.735 10.497 0.892 53.153 o
2 5 15 138.746 146.597 3.281 1.545 o
2 5 16 9.455 11.429 0.790 54.276 o
2 5 17 2.373 2.552 0.575 213.102 o
2 5 18 11.179 12.475 0.890 45.901 o
2 5 19 1.654 1.908 0.528 287.209 o
2 6 0 340.860 321.097 6.093 0.345 o
2 6 1 24.011 29.970 1.282 17.851 o
2 6 2 258.804 220.596 8.460 0.541 o
2 6 3 129.818 123.278 3.019 1.831 o
2 6 4 377.064 305.200 7.145 0.308 o
2 6 5 118.380 127.175 2.655 2.010 o
2 6 6 51.631 78.765 1.925 5.758 o
2 6 7 253.038 286.832 4.549 0.531 o
2 6 8 319.474 319.537 5.332 0.377 o
2 6 9 883.299 931.553 13.451 0.054 o
2 6 10 3275.670 3305.150 45.033 0.004 o
2 6 11 0.411 1.478 0.528 481.307 o
2 6 12 42.936 40.323 1.401 9.796 o
2 6 13 396.628 393.088 7.811 0.250 o
2 6 14 51.916 53.691 1.645 7.161 o
2 6 15 22.112 24.115 1.109 21.357 o
2 6 16 3.038 2.737 0.558 185.768 o
2 6 17 4.397 4.402 0.611 127.247 o
2 6 18 25.977 28.722 2.239 14.226 o
2 6 19 19.602 20.536 1.289 23.891 o
2 7 0 25.409 27.081 0.989 18.670 o
2 7 1 134.410 123.966 2.445 1.795 o
2 7 2 2.545 4.873 0.483 175.818 o
2 7 3 219.222 214.519 3.948 0.749 o
2 7 4 82.140 86.319 2.210 3.601 o
2 7 5 79.433 74.373 1.725 4.106 o
2 7 6 162.013 168.294 2.614 1.237 o
2 7 7 19.175 13.728 0.806 30.565 o
2 7 8 11.339 7.273 0.852 53.880 o
2 7 9 172.887 189.695 4.487 1.023 o
2 7 10 2768.540 2760.780 47.874 0.006 o
2 7 11 340.066 317.469 8.068 0.336 o
2 7 12 167.663 181.001 5.053 1.062 o
2 7 13 1.809 3.144 0.766 187.253 o
2 7 14 13.366 12.783 1.192 37.030 o
2 7 15 50.559 50.989 2.705 6.677 o
2 7 16 6.183 7.393 0.742 83.079 o
2 7 17 0.277 0.214 0.672 506.665 o
2 7 18 13.622 14.000 1.253 34.896 o
2 8 0 123.179 125.206 2.808 1.934 o
2 8 1 85.028 84.274 1.980 3.568 o
2 8 2 3.047 5.813 0.585 141.357 o
2 8 3 47.123 47.317 1.514 8.346 o
2 8 4 4.591 5.099 0.568 121.192 o
2 8 5 85.757 86.974 2.028 3.475 o
2 8 6 16.541 16.022 1.026 31.163 o
2 8 7 133.426 131.780 2.719 1.738 o
2 8 8 72.021 78.020 2.287 4.260 o
2 8 9 10.461 12.019 1.128 44.787 o
2 8 10 126.818 137.588 4.653 1.640 o
2 8 11 58.629 57.826 3.335 5.228 o
2 8 12 284.271 290.531 6.371 0.448 o
2 8 13 296.575 300.267 7.271 0.411 o
2 8 14 60.429 52.654 3.156 5.401 o
2 8 15 14.398 10.889 0.884 40.274 o
2 8 16 127.250 134.878 3.072 1.780 o
2 8 17 2.717 2.832 0.988 133.657 o
2 9 0 20.977 21.890 1.112 23.042 o
2 9 1 76.619 82.849 2.122 3.946 o
2 9 2 11.503 12.103 0.786 46.877 o
2 9 3 16.734 17.119 0.875 31.163 o
2 9 4 8.993 8.378 0.790 62.240 o
2 9 5 0.070 0.430 0.603 638.510 o
2 9 6 20.222 18.417 1.233 24.570 o
2 9 7 1.244 2.047 0.711 252.473 o
2 9 8 18.865 16.643 1.146 27.238 o
2 9 9 12.196 12.314 1.050 41.539 o
2 9 10 2.065 1.304 0.845 194.464 o
2 9 11 20.471 26.182 1.382 20.696 o
2 9 12 17.839 17.543 1.130 27.962 o
2 9 13 408.866 402.196 7.996 0.238 o
2 9 14 4.451 4.498 0.671 121.328 o
2 9 15 39.181 46.226 1.361 9.997 o
2 9 16 18.867 17.416 0.885 28.271 o
2 10 0 167.338 162.559 3.375 1.193 o
2 10 1 5.934 6.242 0.738 90.022 o
2 10 2 31.590 33.872 1.267 13.817 o
2 10 3 16.411 20.218 1.008 28.818 o
2 10 4 17.790 17.907 1.112 27.925 o
2 10 5 2.180 2.333 0.678 206.122 o
2 10 6 2.274 2.258 0.729 193.563 o
2 10 7 0.039 0.230 0.787 424.585 o
2 10 8 9.286 9.149 1.039 54.072 o
2 10 9 0.435 0.198 0.601 558.439 o
2 10 10 5.755 6.440 0.943 81.618 o
2 10 11 42.880 47.133 1.843 8.749 o
2 10 12 4.094 2.566 0.498 162.743 o
2 10 13 33.036 26.845 1.231 14.634 o
2 10 14 20.327 21.663 0.821 24.850 o
2 11 0 4.875 5.679 0.722 104.452 o
2 11 1 14.365 15.730 1.037 34.467 o
2 11 2 433.155 445.009 7.915 0.210 o
2 11 3 3.801 3.321 0.646 146.290 o
2 11 4 50.532 51.972 2.319 6.948 o
2 11 5 10.269 8.835 0.960 52.878 o
2 11 6 36.691 36.435 1.688 11.262 o
2 11 7 3.431 4.518 0.944 114.040 o
2 11 8 21.296 20.673 1.211 22.840 o
2 11 9 5.647 5.790 0.730 95.204 o
2 11 10 11.926 11.969 1.065 42.328 o
2 11 11 9.033 7.426 0.984 59.581 o
2 11 12 0.152 0.756 0.635 516.663 o
2 12 0 36.812 29.586 1.541 12.374 o
2 12 1 22.290 23.461 1.092 21.523 o
2 12 2 213.185 198.315 4.846 0.789 o
2 12 3 286.288 309.771 6.432 0.427 o
2 12 4 7.644 7.131 1.207 59.617 o
2 12 5 184.852 199.348 7.170 0.840 o
2 12 6 3.307 3.839 0.514 165.334 o
2 12 7 102.629 94.751 2.977 2.651 o
2 12 8 0.587 0.705 0.888 270.251 o
2 12 9 21.063 16.791 1.755 21.590 o
3 -11 0 40.111 33.403 1.503 11.061 o
3 -11 2 2.802 1.426 0.572 219.809 o
3 -10 0 62.742 74.097 2.261 4.946 o
3 -10 1 236.191 235.017 5.016 0.639 o
3 -10 2 0.387 0.280 0.541 649.591 o
3 -10 3 73.971 86.694 2.483 3.890 o
3 -10 4 33.414 36.557 1.440 12.517 o
3 -10 5 80.997 77.532 1.954 3.902 o
3 -10 6 68.381 64.461 1.845 5.042 o
3 -9 0 2.399 1.462 0.626 227.386 o
3 -9 1 201.761 204.632 4.418 0.834 o
3 -9 2 26.774 25.475 1.227 17.737 o
3 -9 3 129.287 138.522 2.766 1.745 o
3 -9 4 9.706 5.807 0.630 68.555 o
3 -9 5 20.829 25.449 1.113 21.787 o
3 -9 6 21.806 19.739 0.900 24.096 o
3 -9 7 112.246 117.605 2.933 2.185 o
3 -9 8 31.041 29.876 0.964 15.294 o
3 -9 9 18.012 15.841 0.759 30.957 o
3 -8 0 22.338 20.475 1.217 22.089 o
3 -8 1 26.785 28.387 1.314 16.776 o
3 -8 2 0.157 0.102 0.614 648.340 o
3 -8 3 39.019 38.431 1.578 10.632 o
3 -8 4 45.712 45.568 1.787 8.474 o
3 -8 5 31.925 30.973 1.186 14.357 o
3 -8 6 51.695 52.987 1.970 7.018 o
3 -8 7 61.332 60.371 1.890 5.731 o
3 -8 8 85.433 79.978 2.000 3.638 o
3 -8 9 177.271 181.977 4.929 1.005 o
3 -8 10 131.645 133.478 2.613 1.757 o
3 -8 11 12.191 10.433 0.682 48.532 o
3 -8 12 50.012 42.408 2.717 7.194 o
3 -7 0 64.672 70.821 2.177 4.959 o
3 -7 1 8.942 9.614 0.898 57.534 o
3 -7 2 0.216 0.349 0.518 754.696 o
3 -7 3 11.871 13.030 0.832 44.160 o
3 -7 4 20.809 21.575 1.343 22.254 o
3 -7 5 0.120 0.265 0.529 808.296 o
3 -7 6 12.774 10.698 0.979 42.987 o
3 -7 7 35.311 36.617 1.666 11.619 o
3 -7 8 120.215 127.000 3.409 1.918 o
3 -7 9 5.518 3.482 0.761 107.627 o
3 -7 10 34.998 36.926 1.428 12.031 o
3 -7 11 2.298 3.777 0.680 175.350 o
3 -7 12 29.687 34.670 1.197 14.483 o
3 -7 13 7.090 5.954 0.459 90.654 o
3 -6 0 78.230 72.712 2.083 4.128 o
3 -6 1 203.260 226.527 4.246 0.783 o
3 -6 2 4.594 6.783 0.626 106.384 o
3 -6 3 42.263 46.737 1.382 9.325 o
3 -6 4 25.081 26.655 0.975 19.018 o
3 -6 5 4.125 3.503 0.574 143.849 o
3 -6 6 12.963 12.519 0.972 40.624 o
3 -6 7 12.241 12.740 1.048 41.010 o
3 -6 8 29.442 32.935 1.960 13.213 o
3 -6 9 86.945 83.546 3.367 3.206 o
3 -6 10 75.615 71.583 2.139 4.282 o
3 -6 11 0.179 0.417 0.530 733.096 o
3 -6 12 9.058 11.628 0.879 53.761 o
3 -6 13 25.873 28.083 1.253 17.460 o
3 -6 14 4.554 2.025 0.453 161.661 o
3 -6 15 6.694 4.711 0.513 99.048 o
3 -5 0 68.527 70.671 1.910 4.800 o
3 -5 1 792.620 791.468 11.710 0.069 o
3 -5 2 33.940 43.903 1.143 11.738 o
3 -5 3 363.614 348.653 5.025 0.309 o
3 -5 4 0.048 0.831 0.396 1005.960 o
3 -5 5 115.709 117.997 2.524 2.152 o
3 -5 6 59.170 67.252 1.981 5.583 o
3 -5 7 134.175 126.322 3.719 1.696 o
3 -5 8 34.152 35.384 1.745 11.954 o
3 -5 9 11.472 10.933 1.135 43.550 o
3 -5 10 26.172 28.497 1.469 16.606 o
3 -5 11 14.538 13.565 1.005 36.261 o
3 -5 12 7.050 9.524 0.806 68.646 o
3 -5 13 3.857 1.845 0.514 178.878 o
3 -5 14 4.157 4.052 0.752 123.204 o
3 -5 15 3.562 5.034 0.721 127.512 o
3 -5 16 0.029 -0.149 0.400 1670.770 o
3 -4 0 5.304 0.867 0.702 135.272 o
3 -4 1 213.437 213.639 5.215 0.749 o
3 -4 2 80.203 63.273 3.812 3.698 o
3 -4 3 75.024 45.658 3.453 4.520 o
3 -4 4 215.732 203.963 3.748 0.787 o
3 -4 5 185.212 183.427 3.465 0.997 o
3 -4 6 72.975 66.370 2.307 4.527 o
3 -4 7 44.738 44.459 1.726 8.777 o
3 -4 8 21.028 21.930 1.256 22.358 o
3 -4 9 9.569 9.041 1.137 51.218 o
3 -4 10 1.853 1.736 0.910 179.988 o
3 -4 11 13.528 14.516 1.259 34.573 o
3 -4 12 100.272 99.254 3.298 2.604 o
3 -4 13 58.389 54.441 1.823 6.308 o
3 -4 14 4.332 2.559 0.648 142.872 o
3 -4 15 2.553 3.064 0.660 181.739 o
3 -4 16 0.439 0.610 0.534 582.281 o
3 -4 17 11.743 11.086 1.004 44.658 o
3 -3 0 1643.630 1717.660 28.534 0.016 o
3 -3 1 1376.750 1572.060 24.477 0.021 o
3 -3 2 3033.810 3305.360 58.170 0.005 o
3 -3 3 32.324 37.492 1.945 11.786 o
3 -3 4 760.643 721.237 16.619 0.074 o
3 -3 5 1.101 0.552 0.840 261.893 o
3 -3 6 301.303 317.678 11.792 0.349 o
3 -3 7 7.881 7.218 0.744 72.156 o
3 -3 8 237.821 199.794 5.033 0.690 o
3 -3 9 0.229 0.526 0.523 696.063 o
3 -3 10 288.320 275.192 5.648 0.460 o
3 -3 11 87.490 80.746 2.530 3.431 o
3 -3 12 103.127 112.168 2.660 2.467 o
3 -3 13 47.498 52.858 1.696 7.751 o
3 -3 14 45.746 47.939 1.850 8.230 o
3 -3 15 11.201 15.327 1.318 37.046 o
3 -3 16 1.596 1.743 0.630 265.610 o
3 -3 17 1.144 1.357 0.583 340.317 o
3 -3 18 16.461 15.348 1.235 30.117 o
3 -2 0 734.211 758.056 10.978 0.078 o
3 -2 1 183.811 201.695 3.574 0.950 o
3 -2 2 85.888 88.581 2.795 3.289 o
3 -2 3 327.537 342.689 6.513 0.345 o
3 -2 4 217.171 206.900 4.524 0.762 o
3 -2 5 2426.570 2723.260 69.365 0.007 o
3 -2 6 247.516 320.781 11.809 0.416 o
3 -2 7 122.432 98.667 5.291 1.887 o
3 -2 8 1421.330 1330.210 24.303 0.023 o
3 -2 9 206.217 207.931 4.015 0.815 o
3 -2 10 647.890 608.512 9.917 0.105 o
3 -2 11 4.471 2.314 0.486 157.191 o
3 -2 12 130.839 135.342 3.193 1.719 o
3 -2 13 3.920 5.021 0.836 112.979 o
3 -2 14 153.883 144.346 4.906 1.309 o
3 -2 15 13.289 15.993 1.243 33.961 o
3 -2 16 18.504 18.981 1.258 25.748 o
3 -2 17 16.153 15.801 1.067 31.537 o
3 -2 18 0.683 0.029 0.485 670.127 o
3 -1 0 128.445 130.708 2.279 1.843 o
3 -1 1 539.704 570.946 11.068 0.134 o
3 -1 2 0.913 1.098 0.425 494.573 o
3 -1 3 137.857 145.602 3.053 1.573 o
3 -1 4 0.424 0.510 0.334 968.035 o
3 -1 5 4244.550 4420.500 48.855 0.003 o
3 -1 6 584.379 656.681 10.366 0.113 o
3 -1 7 2115.380 2096.800 38.047 0.010 o
3 -1 8 1976.660 2027.120 48.936 0.011 o
3 -1 9 128.220 108.938 2.988 1.971 o
3 -1 10 631.308 611.485 9.212 0.108 o
3 -1 11 849.974 843.498 13.396 0.060 o
3 -1 12 189.308 185.807 3.907 0.956 o
3 -1 13 424.217 426.893 7.872 0.220 o
3 -1 14 76.264 79.248 3.380 3.683 o
3 -1 15 172.938 186.248 4.442 1.035 o
3 -1 16 14.271 18.555 1.072 32.201 o
3 -1 17 149.748 146.664 3.246 1.427 o
3 -1 18 0.111 0.463 0.583 651.572 o
3 -1 19 7.259 4.967 0.652 87.438 o
3 0 0 1634.810 1623.470 26.563 0.017 o
3 0 1 4.099 7.335 0.560 112.523 o
3 0 2 373.985 335.357 4.757 0.306 o
3 0 3 161.205 163.824 2.783 1.258 o
3 0 4 1055.770 1108.630 13.101 0.039 o
3 0 5 1310.370 1333.060 16.265 0.026 o
3 0 6 807.498 859.322 12.965 0.063 o
3 0 7 3029.800 3002.640 58.307 0.005 o
3 0 8 1662.980 1787.850 73.338 0.012 o
3 0 9 297.262 392.046 15.878 0.279 o
3 0 10 33.650 37.456 1.199 12.672 o
3 0 11 330.234 300.963 5.065 0.377 o
3 0 12 298.517 314.292 4.527 0.417 o
3 0 13 2.897 0.654 0.521 246.192 o
3 0 14 0.046 0.222 0.595 708.984 o
3 0 15 38.153 45.203 2.182 9.323 o
3 0 16 105.516 102.461 2.659 2.526 o
3 0 17 60.201 59.354 1.843 5.895 o
3 0 18 10.378 9.572 0.942 51.652 o
3 0 19 17.758 19.750 1.209 26.396 o
3 1 0 23.087 22.692 3.131 12.838 o
3 1 1 0.435 0.045 0.393 1019.840 o
3 1 2 3.058 3.991 0.380 183.726 o
3 1 3 987.068 1007.350 13.675 0.045 o
3 1 4 301.723 304.870 4.655 0.419 o
3 1 5 365.859 365.080 5.777 0.295 o
3 1 6 241.960 217.444 4.082 0.661 o
3 1 7 56.587 74.078 2.338 5.353 o
3 1 8 1180.510 1232.080 26.551 0.030 o
3 1 9 0.440 0.247 0.840 328.181 o
3 1 10 114.262 150.608 2.541 1.893 o
3 1 11 22.497 15.243 0.737 26.163 o
3 1 13 517.500 472.247 7.117 0.164 o
3 1 14 20.360 22.872 1.032 23.475 o
3 1 15 359.617 384.060 6.272 0.291 o
3 1 16 342.226 331.063 5.512 0.340 o
3 1 17 143.894 145.240 4.194 1.442 o
3 1 18 80.346 80.990 2.589 3.704 o
3 1 19 32.664 37.096 1.552 12.469 o
3 1 20 4.622 4.378 0.865 106.135 o
3 2 0 27.704 26.337 1.010 17.573 o
3 2 1 147.240 148.585 2.530 1.474 o
3 2 2 449.470 440.745 7.736 0.202 o
3 2 3 781.954 751.663 9.796 0.073 o
3 2 4 186.127 193.749 3.215 0.968 o
3 2 5 34.806 40.578 1.248 11.829 o
3 2 6 71.925 60.085 1.794 4.964 o
3 2 7 165.167 159.657 3.943 1.200 o
3 2 8 83.880 63.822 3.667 3.591 o
3 2 9 0.145 0.359 0.852 344.745 o
3 2 10 166.141 128.653 2.587 1.380 o
3 2 11 318.553 327.686 5.193 0.374 o
3 2 12 34.147 23.819 0.859 15.422 o
3 2 13 24.961 19.920 0.794 21.808 o
3 2 14 513.986 499.428 7.832 0.159 o
3 2 15 15.354 11.898 0.921 37.071 o
3 2 16 71.028 72.284 2.055 4.549 o
3 2 17 25.852 27.240 1.268 17.645 o
3 2 18 762.335 777.141 11.290 0.073 o
3 2 19 21.844 23.093 1.265 21.301 o
3 2 20 29.058 28.997 1.352 15.536 o
3 3 0 17.881 13.495 0.897 31.943 o
3 3 1 768.924 751.760 14.905 0.072 o
3 3 2 441.780 441.976 7.102 0.207 o
3 3 3 88.134 80.039 2.073 3.511 o
3 3 4 342.146 366.382 6.023 0.318 o
3 3 5 37.747 46.514 1.417 10.211 o
3 3 6 112.672 115.158 2.629 2.230 o
3 3 7 388.559 413.080 7.811 0.249 o
3 3 8 1.772 3.656 1.019 139.335 o
3 3 9 44.675 34.769 2.119 9.177 o
3 3 10 125.358 127.125 2.492 1.906 o
3 3 11 201.167 178.628 3.101 0.928 o
3 3 12 35.895 30.439 1.023 13.308 o
3 3 13 16.130 11.834 0.765 37.013 o
3 3 14 40.715 37.023 1.538 10.461 o
3 3 15 3.857 4.584 0.678 129.875 o
3 3 16 163.725 167.953 3.081 1.210 o
3 3 17 71.906 71.287 1.863 4.582 o
3 3 18 441.186 468.345 7.187 0.200 o
3 3 19 312.941 320.107 7.463 0.372 o
3 3 20 15.480 11.677 0.855 37.633 o
3 4 0 149.568 138.224 4.158 1.422 o
3 4 1 138.918 129.288 4.445 1.564 o
3 4 2 83.468 69.572 2.847 3.746 o
3 4 3 859.800 868.990 18.614 0.056 o
3 4 4 278.644 242.887 5.489 0.514 o
3 4 5 35.096 35.232 2.119 11.054 o
3 4 6 188.127 182.658 5.536 0.922 o
3 4 7 61.611 75.228 3.233 4.551 o
3 4 8 308.570 326.897 8.453 0.366 o
3 4 9 101.593 101.644 2.261 2.683 o
3 4 10 58.128 54.913 1.407 6.508 o
3 4 11 13.601 10.054 0.672 45.265 o
3 4 12 2.215 2.990 0.558 213.392 o
3 4 13 40.144 38.409 1.209 10.799 o
3 4 14 1.487 0.858 0.498 370.428 o
3 4 15 100.789 106.679 2.190 2.646 o
3 4 16 47.997 49.135 1.431 8.133 o
3 4 17 54.646 52.697 1.734 6.846 o
3 4 18 0.863 0.321 0.633 417.857 o
3 4 19 37.955 32.475 1.510 11.712 o
3 4 20 0.042 0.539 0.816 374.171 o
3 5 0 5979.170 6506.910 145.831 0.001 o
3 5 1 1642.400 1802.370 43.521 0.015 o
3 5 2 1727.320 1819.310 48.469 0.013 o
3 5 3 59.911 69.298 3.523 4.670 o
3 5 4 963.066 967.941 23.799 0.044 o
3 5 5 32.754 30.899 2.382 11.582 o
3 5 6 249.344 213.961 6.368 0.610 o
3 5 7 69.636 70.792 2.126 4.656 o
3 5 8 40.363 34.240 0.944 11.516 o
3 5 9 89.950 92.618 1.951 3.223 o
3 5 10 217.546 209.543 4.387 0.758 o
3 5 11 123.234 129.324 2.667 1.911 o
3 5 12 13.275 13.834 1.013 38.230 o
3 5 13 91.809 98.293 2.492 2.984 o
3 5 14 74.275 75.250 1.989 4.296 o
3 5 15 5.345 5.338 0.901 91.488 o
3 5 16 5.909 7.002 0.714 87.922 o
3 5 17 36.834 39.064 1.270 11.465 o
3 5 18 6.445 6.179 0.672 88.478 o
3 5 19 1.961 1.379 0.547 278.087 o
3 6 0 630.968 614.713 10.226 0.107 o
3 6 1 526.093 512.827 7.713 0.153 o
3 6 2 80.576 59.907 1.617 4.466 o
3 6 3 243.406 188.041 3.653 0.712 o
3 6 4 52.709 39.387 1.147 8.336 o
3 6 5 115.283 173.751 3.058 1.679 o
3 6 6 40.720 25.880 1.066 12.458 o
3 6 7 45.522 33.114 1.152 10.235 o
3 6 8 370.473 394.746 5.977 0.277 o
3 6 9 71.886 70.688 1.726 4.639 o
3 6 10 262.153 286.014 5.391 0.504 o
3 6 11 11.175 10.380 0.971 47.563 o
3 6 12 14.876 14.757 1.020 34.575 o
3 6 13 149.921 150.363 4.346 1.350 o
3 6 14 123.865 127.093 2.610 1.922 o
3 6 15 9.117 8.278 0.771 62.325 o
3 6 16 38.767 40.190 1.445 10.653 o
3 6 17 10.547 9.413 0.823 53.417 o
3 6 18 0.926 0.195 0.522 517.382 o
3 6 19 4.399 6.167 1.348 71.657 o
3 7 0 3.790 2.477 0.554 166.672 o
3 7 1 683.318 638.298 10.093 0.095 o
3 7 2 578.478 644.513 8.679 0.117 o
3 7 3 1148.280 1124.340 14.425 0.034 o
3 7 4 69.376 62.904 1.594 5.106 o
3 7 5 107.148 89.372 1.875 2.741 o
3 7 6 8.880 8.343 0.722 64.337 o
3 7 7 638.565 588.917 9.137 0.109 o
3 7 8 1.058 1.191 0.491 412.693 o
3 7 9 75.973 61.771 1.657 4.680 o
3 7 10 390.175 427.898 7.951 0.242 o
3 7 11 851.414 832.202 15.505 0.060 o
3 7 12 52.589 55.903 1.944 6.769 o
3 7 13 17.219 17.332 1.110 28.918 o
3 7 14 28.224 25.149 1.286 16.935 o
3 7 15 55.550 62.405 2.390 5.884 o
3 7 16 7.376 7.489 0.699 75.712 o
3 7 17 2.066 2.481 0.746 193.819 o
3 7 18 0.176 0.382 0.528 746.498 o
3 8 0 39.026 34.963 1.344 11.339 o
3 8 1 130.771 132.767 2.763 1.765 o
3 8 2 60.173 48.833 1.440 6.600 o
3 8 3 400.165 414.268 6.414 0.244 o
3 8 4 178.841 157.927 3.259 1.128 o
3 8 5 256.106 267.302 4.505 0.548 o
3 8 6 229.409 187.498 3.115 0.774 o
3 8 7 47.621 52.600 1.459 7.916 o
3 8 8 160.740 153.733 3.601 1.275 o
3 8 9 9.692 17.298 1.229 39.197 o
3 8 10 49.870 63.925 2.599 6.192 o
3 8 11 269.595 303.668 8.576 0.438 o
3 8 12 103.327 97.903 3.804 2.465 o
3 8 13 63.417 63.115 2.224 5.304 o
3 8 14 0.371 0.394 0.669 469.082 o
3 8 15 1.822 4.280 0.969 139.303 o
3 8 16 34.674 36.017 1.810 11.620 o
3 8 17 50.816 53.216 2.071 7.034 o
3 9 0 12.065 11.510 0.962 43.923 o
3 9 1 5.246 5.278 0.707 103.298 o
3 9 2 176.654 185.983 3.549 1.040 o
3 9 3 19.547 23.087 1.222 23.222 o
3 9 4 229.198 217.657 3.761 0.709 o
3 9 5 45.155 48.199 1.708 8.425 o
3 9 6 163.627 162.620 3.637 1.213 o
3 9 7 1.958 1.573 0.717 224.436 o
3 9 8 15.648 19.789 1.477 26.669 o
3 9 9 55.842 59.612 2.846 5.691 o
3 9 10 24.722 27.381 1.474 17.557 o
3 9 11 121.690 126.328 3.821 1.862 o
3 9 12 4.657 1.419 0.727 140.130 o
3 9 13 997.154 918.568 17.891 0.046 o
3 9 14 480.042 476.325 10.874 0.172 o
3 9 15 12.273 17.789 0.964 36.920 o
3 9 16 47.940 40.955 1.291 8.898 o
3 10 0 17.559 16.420 0.926 30.227 o
3 10 1 37.247 38.525 1.237 11.467 o
3 10 2 43.240 41.467 1.272 9.738 o
3 10 3 0.098 0.445 0.514 805.228 o
3 10 4 29.029 27.205 1.108 16.493 o
3 10 5 0.399 0.690 0.535 581.317 o
3 10 6 10.786 13.108 1.006 44.496 o
3 10 7 2.643 2.478 0.677 185.777 o
3 10 8 37.821 41.094 1.858 10.230 o
3 10 9 38.769 44.667 3.387 7.577 o
3 10 10 80.990 86.718 2.767 3.515 o
3 10 11 20.804 20.632 1.242 23.100 o
3 10 12 41.665 43.390 1.537 9.610 o
3 10 13 76.198 65.676 2.314 4.360 o
3 10 14 128.000 123.923 2.791 1.870 o
3 10 15 2.505 3.842 0.557 185.199 o
3 11 0 1.158 0.959 0.480 421.981 o
3 11 1 26.883 29.354 1.309 16.517 o
3 11 2 0.020 -0.413 0.558 884.712 o
3 11 3 5.250 6.028 0.636 102.611 o
3 11 4 10.188 10.914 0.892 50.974 o
3 11 5 6.134 4.705 0.708 96.801 o
3 11 6 0.290 0.333 0.748 412.288 o
3 11 7 20.963 20.458 1.061 23.864 o
3 11 8 0.011 -0.483 0.600 771.316 o
3 11 9 41.785 44.716 1.732 9.260 o
3 11 10 19.937 22.780 1.420 22.081 o
3 11 11 8.975 6.076 0.828 66.982 o
3 11 12 4.978 3.389 0.711 118.904 o
3 11 13 1.732 3.756 0.876 160.921 o
3 12 0 41.276 37.239 1.500 10.359 o
3 12 1 26.819 24.564 1.529 17.042 o
3 12 2 0.021 0.432 0.647 582.781 o
3 12 3 67.535 72.694 3.782 4.057 o
3 12 4 2.380 2.008 0.626 215.103 o
3 12 5 0.482 0.810 0.577 494.929 o
3 12 6 0.101 0.384 0.631 589.943 o
3 12 7 4.179 4.150 0.651 130.170 o
3 12 8 0.060 -0.030 0.386 1697.190 o
3 12 9 2.962 3.865 1.042 115.618 o
4 -10 0 31.256 35.662 1.217 13.707 o
4 -10 1 144.629 148.619 3.859 1.437 o
4 -10 2 51.704 51.292 1.721 7.287 o
4 -10 3 49.796 50.845 2.303 7.110 o
4 -10 4 10.727 8.159 0.857 54.395 o
4 -10 5 106.730 93.573 3.687 2.456 o
4 -9 0 11.380 8.823 0.923 50.009 o
4 -9 1 36.566 38.150 1.484 11.375 o
4 -9 2 254.215 275.753 5.886 0.527 o
4 -9 3 4.169 7.716 0.757 99.106 o
4 -9 4 168.743 178.399 3.629 1.116 o
4 -9 5 10.779 15.292 0.905 43.201 o
4 -9 6 25.134 33.605 1.395 16.125 o
4 -9 7 55.765 58.109 1.523 6.537 o
4 -9 8 2.902 2.861 0.402 209.573 o
4 -8 0 75.154 78.309 2.191 4.115 o
4 -8 1 5.594 2.209 0.676 121.017 o
4 -8 2 85.728 96.043 2.420 3.236 o
4 -8 3 168.293 162.740 2.846 1.202 o
4 -8 4 567.673 573.917 9.313 0.128 o
4 -8 5 4.380 3.585 0.619 134.250 o
4 -8 6 162.108 172.890 3.750 1.180 o
4 -8 7 116.586 118.022 2.607 2.128 o
4 -8 8 275.388 269.005 4.723 0.500 o
4 -8 9 54.782 50.008 2.391 6.542 o
4 -8 10 115.922 116.492 2.508 2.164 o
4 -8 11 1.745 3.705 0.564 217.638 o
4 -7 0 25.703 23.989 1.429 18.074 o
4 -7 1 128.942 135.149 3.072 1.754 o
4 -7 2 21.429 22.608 1.118 22.381 o
4 -7 3 16.251 13.442 0.823 34.979 o
4 -7 4 204.373 195.760 3.709 0.857 o
4 -7 5 439.926 419.314 6.342 0.217 o
4 -7 6 70.230 80.670 2.381 4.256 o
4 -7 7 363.032 350.501 6.174 0.304 o
4 -7 8 7.198 11.012 1.209 54.038 o
4 -7 9 23.459 27.901 1.135 19.169 o
4 -7 10 24.267 20.952 0.993 21.345 o
4 -7 11 119.832 121.577 3.503 1.959 o
4 -7 12 16.263 17.250 0.742 32.517 o
4 -7 13 43.301 38.617 1.301 9.989 o
4 -6 0 17.048 12.306 0.963 33.563 o
4 -6 1 22.287 25.671 1.246 20.216 o
4 -6 2 4.682 4.674 0.599 121.200 o
4 -6 3 0.791 1.159 0.554 419.175 o
4 -6 4 4.197 3.505 0.642 136.523 o
4 -6 5 3.382 3.461 0.648 154.157 o
4 -6 6 34.318 32.829 1.393 12.881 o
4 -6 7 134.563 120.654 3.023 1.780 o
4 -6 8 66.849 59.556 2.139 5.218 o
4 -6 9 49.274 54.882 2.745 6.574 o
4 -6 10 58.552 52.270 1.747 6.441 o
4 -6 11 21.592 24.493 1.076 21.715 o
4 -6 12 3.210 1.562 0.550 202.783 o
4 -6 13 122.120 118.402 2.247 2.051 o
4 -6 14 4.171 4.516 0.457 140.922 o
4 -5 0 0.068 0.047 0.462 1178.820 o
4 -5 1 12.981 11.268 0.636 45.645 o
4 -5 2 13.434 9.985 0.706 45.447 o
4 -5 3 1.370 3.708 0.592 230.296 o
4 -5 4 24.730 29.753 1.100 18.026 o
4 -5 5 29.517 39.891 1.288 13.463 o
4 -5 6 3.590 5.112 0.596 136.596 o
4 -5 7 64.490 67.762 2.077 5.117 o
4 -5 8 58.343 56.377 2.223 6.001 o
4 -5 9 123.341 123.750 3.109 1.920 o
4 -5 10 31.377 26.746 1.225 15.321 o
4 -5 11 20.120 19.263 0.986 25.502 o
4 -5 12 0.344 0.489 0.528 645.987 o
4 -5 13 127.110 124.103 2.509 1.901 o
4 -5 14 0.163 -0.000 0.401 1377.200 o
4 -5 15 110.981 102.721 2.774 2.382 o
4 -5 16 29.537 24.549 1.999 14.466 o
4 -4 0 86.130 109.402 2.505 2.986 o
4 -4 1 196.815 155.828 3.182 1.017 o
4 -4 2 779.846 721.411 11.734 0.074 o
4 -4 3 2.491 1.771 0.410 260.435 o
4 -4 4 395.756 429.032 6.031 0.243 o
4 -4 5 18.164 19.283 0.981 27.514 o
4 -4 6 0.288 1.105 0.420 704.993 o
4 -4 7 13.465 7.673 0.691 48.749 o
4 -4 8 3.468 3.203 0.619 158.427 o
4 -4 9 20.763 20.063 0.967 24.614 o
4 -4 10 115.073 103.763 2.800 2.281 o
4 -4 11 56.910 49.347 1.718 6.789 o
4 -4 12 49.266 51.973 1.571 7.658 o
4 -4 13 34.157 32.661 1.189 13.281 o
4 -4 14 73.777 83.223 1.722 4.171 o
4 -4 15 42.186 46.760 1.481 9.249 o
4 -4 16 214.595 235.168 5.341 0.703 o
4 -4 17 1.408 1.226 0.556 331.245 o
4 -3 0 331.675 390.926 10.621 0.291 o
4 -3 1 711.648 631.265 15.492 0.087 o
4 -3 2 88.642 88.631 4.820 2.714 o
4 -3 3 26.007 29.819 2.573 12.985 o
4 -3 4 139.848 124.870 5.112 1.524 o
4 -3 5 236.063 235.196 4.049 0.652 o
4 -3 6 349.049 313.563 5.345 0.343 o
4 -3 7 9.708 8.577 0.665 61.079 o
4 -3 8 9.467 10.031 0.703 58.353 o
4 -3 9 3.402 1.550 0.463 208.046 o
4 -3 10 50.014 48.700 1.582 7.772 o
4 -3 11 124.248 108.380 2.422 2.090 o
4 -3 12 42.160 44.458 1.354 9.585 o
4 -3 13 5.043 4.425 0.608 117.061 o
4 -3 14 27.809 35.159 1.178 15.154 o
4 -3 15 32.933 31.081 1.182 13.978 o
4 -3 16 10.172 12.276 0.788 50.500 o
4 -3 17 23.947 28.325 1.099 18.862 o
4 -2 0 146.160 135.296 3.913 1.488 o
4 -2 1 200.884 170.450 4.719 0.913 o
4 -2 2 22.251 27.057 1.469 18.987 o
4 -2 3 371.914 367.152 7.323 0.283 o
4 -2 4 16.942 13.912 1.387 29.151 o
4 -2 5 852.023 832.397 17.048 0.059 o
4 -2 6 469.216 456.740 10.883 0.181 o
4 -2 7 169.192 163.438 2.887 1.191 o
4 -2 8 128.601 149.973 2.667 1.683 o
4 -2 9 98.469 99.476 2.109 2.819 o
4 -2 10 5.712 5.747 0.531 103.585 o
4 -2 11 131.963 123.314 2.385 1.840 o
4 -2 12 3.165 2.586 0.526 188.257 o
4 -2 13 15.152 16.362 0.892 33.899 o
4 -2 14 0.056 0.149 0.500 986.087 o
4 -2 15 10.086 11.522 0.943 49.520 o
4 -2 16 30.701 36.305 1.807 12.672 o
4 -2 17 25.739 27.444 0.999 18.355 o
4 -2 18 0.240 0.600 0.395 940.892 o
4 -1 0 1385.730 1393.770 23.389 0.023 o
4 -1 1 37.423 34.402 1.440 11.699 o
4 -1 2 218.071 192.829 3.591 0.804 o
4 -1 3 320.975 309.843 5.486 0.381 o
4 -1 4 111.463 84.407 2.093 2.669 o
4 -1 5 243.209 231.526 4.833 0.626 o
4 -1 6 508.493 534.379 10.546 0.151 o
4 -1 7 450.347 405.151 10.600 0.203 o
4 -1 8 202.177 195.980 3.494 0.871 o
4 -1 9 342.983 333.537 4.847 0.340 o
4 -1 10 157.834 170.203 2.889 1.256 o
4 -1 11 266.667 257.981 4.047 0.538 o
4 -1 12 46.638 43.616 1.464 8.761 o
4 -1 13 14.841 18.161 0.939 32.668 o
4 -1 14 1.075 1.017 0.581 370.438 o
4 -1 15 42.680 43.801 1.499 9.415 o
4 -1 16 30.527 30.377 1.391 14.595 o
4 -1 17 0.049 -0.284 0.508 1030.540 o
4 -1 18 27.145 23.678 1.139 18.260 o
4 -1 19 0.736 1.003 0.574 427.029 o
4 0 0 653.536 686.895 12.276 0.095 o
4 0 1 84.888 114.935 3.320 2.799 o
4 0 2 4315.260 4422.880 51.240 0.002 o
4 0 3 90.731 89.393 2.406 3.180 o
4 0 4 1842.360 1879.100 20.911 0.013 o
4 0 6 4957.330 5343.690 77.904 0.002 o
4 0 7 74.284 52.413 2.817 4.668 o
4 0 8 2426.570 2543.170 59.471 0.007 o
4 0 9 67.330 99.704 2.151 3.981 o
4 0 10 532.312 524.638 7.028 0.149 o
4 0 11 13.184 8.797 0.546 49.438 o
4 0 12 280.900 289.997 4.615 0.469 o
4 0 13 39.922 34.726 1.167 11.347 o
4 0 14 9.235 10.671 0.778 56.697 o
4 0 15 0.069 -0.015 0.524 956.927 o
4 0 16 47.258 45.054 1.385 8.600 o
4 0 17 53.025 55.392 3.224 5.820 o
4 0 18 6.588 7.223 0.718 81.529 o
4 0 19 0.455 0.599 0.518 599.927 o
4 1 0 46.571 38.625 1.318 9.332 o
4 1 1 621.158 598.120 11.012 0.111 o
4 1 2 1246.760 1201.480 21.313 0.029 o
4 1 3 1886.700 1926.750 24.352 0.013 o
4 1 5 848.282 955.435 16.668 0.055 o
4 1 6 125.002 159.903 4.083 1.575 o
4 1 7 42.885 46.112 2.667 7.904 o
4 1 8 216.650 180.275 15.475 0.499 o
4 1 9 294.918 302.908 5.827 0.423 o
4 1 11 98.029 102.195 2.147 2.788 o
4 1 12 289.295 262.292 4.388 0.481 o
4 1 13 117.663 113.577 2.337 2.172 o
4 1 14 65.749 71.122 1.761 5.020 o
4 1 15 0.916 0.136 0.466 588.749 o
4 1 16 107.982 99.868 2.606 2.504 o
4 1 17 2.191 3.735 0.734 171.085 o
4 1 18 67.241 69.388 2.842 4.572 o
4 1 19 0.194 -0.118 0.506 911.803 o
4 2 0 192.674 178.030 4.863 0.932 o
4 2 1 345.941 323.974 5.688 0.339 o
4 2 2 55.352 51.523 1.716 6.843 o
4 2 3 58.124 50.314 1.372 6.774 o
4 2 4 198.723 201.406 3.470 0.875 o
4 2 5 1.087 0.839 0.436 476.613 o
4 2 6 62.783 74.602 2.768 4.714 o
4 2 7 602.341 525.268 11.626 0.123 o
4 2 8 927.091 964.007 21.930 0.047 o
4 2 9 1107.000 1059.400 15.007 0.037 o
4 2 10 668.605 653.537 8.044 0.098 o
4 2 11 617.170 589.090 7.777 0.115 o
4 2 12 0.211 1.158 0.443 693.608 o
4 2 13 2.428 3.501 0.523 199.300 o
4 2 14 252.747 254.278 4.028 0.577 o
4 2 15 119.836 126.179 2.910 1.973 o
4 2 16 68.682 72.396 2.195 4.643 o
4 2 17 22.070 19.828 1.198 22.620 o
4 2 18 202.019 192.460 3.681 0.877 o
4 2 19 12.875 17.505 0.776 37.704 o
4 2 20 136.145 127.752 10.246 1.078 o
4 3 0 408.833 406.515 17.505 0.196 o
4 3 1 332.137 324.895 7.892 0.342 o
4 3 2 143.583 142.361 3.879 1.480 o
4 3 3 350.067 368.840 8.676 0.296 o
4 3 4 24.560 20.541 1.145 20.769 o
4 3 5 0.884 1.509 0.545 383.697 o
4 3 6 96.530 77.328 2.567 3.159 o
4 3 7 933.117 881.338 14.885 0.052 o
4 3 8 6.995 2.794 0.753 95.562 o
4 3 9 207.789 177.672 2.773 0.902 o
4 3 10 3.793 1.714 0.373 199.441 o
4 3 11 1024.190 918.109 12.200 0.045 o
4 3 12 97.466 116.871 2.271 2.591 o
4 3 13 35.207 32.319 1.305 12.826 o
4 3 14 46.623 48.613 1.729 8.153 o
4 3 15 580.105 566.167 10.068 0.125 o
4 3 16 3.444 4.097 0.693 140.929 o
4 3 17 800.633 795.545 11.675 0.068 o
4 3 18 0.958 1.816 0.562 345.769 o
4 3 19 546.348 520.459 8.830 0.143 o
4 3 20 38.180 32.376 2.220 10.505 o
4 4 0 281.896 260.118 9.165 0.447 o
4 4 1 0.339 0.008 1.012 250.981 o
4 4 2 319.427 326.773 9.259 0.346 o
4 4 3 2.646 1.386 0.897 164.503 o
4 4 4 590.819 626.492 12.378 0.113 o
4 4 5 229.913 282.261 7.119 0.560 o
4 4 6 139.213 181.664 5.072 1.265 o
4 4 7 0.519 0.920 0.866 277.630 o
4 4 8 151.857 159.137 2.759 1.365 o
4 4 9 2.254 2.456 0.355 263.437 o
4 4 10 501.906 454.071 5.929 0.176 o
4 4 11 248.635 226.325 3.802 0.630 o
4 4 12 237.753 236.214 4.531 0.639 o
4 4 13 45.894 45.283 1.703 8.544 o
4 4 14 609.175 591.002 8.563 0.116 o
4 4 15 63.015 66.237 1.714 5.422 o
4 4 16 86.052 87.771 1.879 3.472 o
4 4 17 10.534 9.690 0.762 53.980 o
4 4 18 148.859 143.629 3.175 1.455 o
4 4 19 2.067 3.459 0.863 158.278 o
4 5 0 296.294 307.409 6.839 0.410 o
4 5 1 43.919 37.441 2.821 8.158 o
4 5 2 166.427 151.743 5.950 1.124 o
4 5 3 1.872 0.415 0.822 228.061 o
4 5 4 7.519 5.539 1.771 45.998 o
4 5 5 100.543 107.378 2.888 2.558 o
4 5 6 126.341 145.812 3.630 1.678 o
4 5 7 9.229 7.518 0.520 68.612 o
4 5 8 52.843 57.170 1.431 6.960 o
4 5 9 11.486 11.582 0.724 48.422 o
4 5 10 113.455 109.642 2.284 2.302 o
4 5 11 123.532 122.595 2.749 1.954 o
4 5 12 546.491 536.818 9.588 0.139 o
4 5 13 2.959 2.840 0.620 178.042 o
4 5 14 51.214 48.818 1.657 7.551 o
4 5 15 159.342 161.273 3.430 1.262 o
4 5 16 7.162 7.076 0.716 78.021 o
4 5 17 36.480 30.735 1.115 12.950 o
4 5 18 4.669 7.421 0.687 98.883 o
4 5 19 76.629 72.321 2.537 4.093 o
4 6 0 42.081 42.715 2.016 9.065 o
4 6 1 1064.160 1012.020 19.137 0.039 o
4 6 2 40.148 29.518 1.060 12.103 o
4 6 3 336.140 314.947 5.031 0.360 o
4 6 4 30.755 34.685 1.068 14.298 o
4 6 5 374.626 355.900 6.007 0.291 o
4 6 6 21.471 27.426 0.947 21.178 o
4 6 7 147.486 148.307 3.167 1.446 o
4 6 8 0.141 -0.052 0.390 1482.650 o
4 6 9 19.795 20.874 0.965 25.139 o
4 6 10 44.931 46.286 1.503 8.791 o
4 6 11 112.767 110.285 2.827 2.258 o
4 6 12 53.374 52.272 1.863 6.936 o
4 6 13 0.041 -0.486 0.660 627.133 o
4 6 14 0.248 0.480 0.581 600.831 o
4 6 15 0.025 -0.061 0.512 1040.760 o
4 6 16 3.207 2.869 0.534 180.884 o
4 6 17 0.243 0.369 0.606 583.428 o
4 6 18 4.081 2.110 0.594 159.437 o
4 6 19 0.128 -0.266 0.484 1045.540 o
4 7 0 29.384 20.122 1.291 17.592 o
4 7 1 705.679 665.886 11.459 0.088 o
4 7 2 2.340 3.938 0.549 190.450 o
4 7 3 664.111 684.381 10.388 0.094 o
4 7 4 325.058 330.183 5.672 0.361 o
4 7 5 8.580 6.737 0.574 73.624 o
4 7 6 42.872 35.517 1.499 10.203 o
4 7 7 169.245 171.703 3.658 1.135 o
4 7 8 19.646 16.722 1.185 26.169 o
4 7 9 60.068 60.839 1.675 5.914 o
4 7 10 11.873 9.973 0.906 47.187 o
4 7 11 8.558 7.819 0.858 63.974 o
4 7 12 15.058 14.239 1.154 33.489 o
4 7 13 6.217 7.439 1.031 71.764 o
4 7 14 26.169 24.788 1.369 17.812 o
4 7 15 32.524 30.107 1.217 14.242 o
4 7 16 20.254 19.622 1.135 24.508 o
4 7 17 1.320 0.595 0.503 411.319 o
4 7 18 6.306 4.417 0.639 99.684 o
4 8 0 589.028 571.583 10.111 0.122 o
4 8 1 28.040 27.076 1.217 16.738 o
4 8 2 45.088 37.010 1.388 9.709 o
4 8 3 149.048 160.257 2.980 1.378 o
4 8 4 963.300 925.851 12.690 0.049 o
4 8 5 35.930 23.542 1.049 14.477 o
4 8 6 246.910 233.993 4.468 0.616 o
4 8 7 42.846 25.599 1.262 11.664 o
4 8 8 239.660 233.531 4.494 0.638 o
4 8 9 21.147 29.765 1.387 19.146 o
4 8 10 82.418 84.174 2.702 3.524 o
4 8 11 43.177 45.628 1.877 8.789 o
4 8 12 0.621 0.788 0.681 382.933 o
4 8 13 1.414 2.722 0.728 220.072 o
4 8 14 2.988 2.418 0.728 168.006 o
4 8 15 30.588 27.620 1.282 15.345 o
4 8 16 2.932 3.474 0.894 135.242 o
4 8 17 0.941 0.706 0.468 499.870 o
4 9 0 3.426 3.404 0.668 151.541 o
4 9 1 204.048 201.328 3.789 0.844 o
4 9 2 138.324 155.406 3.147 1.507 o
4 9 3 3.987 4.076 0.646 134.764 o
4 9 4 12.744 19.666 1.165 32.799 o
4 9 5 7.099 7.027 0.659 80.400 o
4 9 6 300.720 340.436 5.332 0.389 o
4 9 7 107.623 114.604 2.492 2.355 o
4 9 8 59.386 61.822 2.404 5.580 o
4 9 9 146.951 125.307 4.548 1.490 o
4 9 10 211.601 217.758 6.580 0.718 o
4 9 11 66.607 61.860 3.000 4.764 o
4 9 12 114.162 123.997 3.699 2.013 o
4 9 13 49.870 42.488 2.080 7.822 o
4 9 14 125.642 132.953 3.595 1.777 o
4 9 15 0.624 1.773 0.582 379.606 o
4 9 16 82.072 81.778 2.271 3.688 o
4 10 0 16.018 13.777 0.936 34.232 o
4 10 1 84.616 83.552 2.376 3.522 o
4 10 2 9.308 8.831 0.823 59.204 o
4 10 3 88.601 91.895 2.146 3.254 o
4 10 4 90.563 87.429 2.069 3.276 o
4 10 5 85.929 85.819 2.021 3.492 o
4 10 6 320.489 312.432 5.513 0.380 o
4 10 7 532.003 527.036 11.120 0.143 o
4 10 8 61.307 57.900 3.279 5.079 o
4 10 9 264.367 260.117 10.316 0.460 o
4 10 10 17.690 18.220 1.212 27.235 o
4 10 11 168.398 165.861 5.061 1.107 o
4 10 12 2.424 3.480 0.668 177.840 o
4 10 13 25.280 28.962 1.321 17.347 o
4 10 14 99.321 109.721 2.669 2.588 o
4 10 15 39.132 37.101 1.736 10.546 o
4 11 0 1.978 1.687 0.488 281.969 o
4 11 1 0.518 0.813 0.453 625.153 o
4 11 2 23.912 25.124 1.336 19.068 o
4 11 3 49.090 50.144 1.533 7.833 o
4 11 4 0.857 0.977 0.510 455.550 o
4 11 5 83.388 81.232 2.993 3.471 o
4 11 6 0.316 0.350 0.521 699.962 o
4 11 7 38.530 40.660 2.180 9.672 o
4 11 8 23.870 18.710 1.611 19.903 o
4 11 9 152.410 155.009 4.579 1.294 o
4 11 10 55.925 46.741 3.204 5.954 o
4 11 11 41.093 48.005 2.197 8.582 o
4 11 12 0.121 0.125 0.371 1507.150 o
4 11 13 68.966 82.666 4.230 3.599 o
4 12 0 0.395 0.264 0.405 928.533 o
4 12 1 1.416 1.136 0.376 419.239 o
4 12 2 4.799 4.983 0.562 119.238 o
4 12 3 6.559 5.623 0.700 88.837 o
4 12 4 8.481 8.240 0.808 64.565 o
4 12 5 3.249 2.674 0.678 164.137 o
4 12 6 6.128 5.981 1.004 77.914 o
4 12 7 14.264 16.340 1.271 32.036 o
4 12 8 23.729 16.107 1.553 21.102 o
4 12 9 18.355 15.201 1.643 25.046 o
5 -10 0 35.574 36.824 1.306 12.058 o
5 -10 1 8.553 6.020 0.670 73.710 o
5 -10 2 8.969 11.945 1.299 45.553 o
5 -9 0 79.309 81.642 2.088 3.855 o
5 -9 1 4.953 6.956 0.705 97.489 o
5 -9 2 55.553 61.635 1.715 6.286 o
5 -9 3 15.747 13.099 1.136 33.471 o
5 -9 4 95.494 93.330 2.355 2.967 o
5 -9 5 1.576 1.576 0.539 304.420 o
5 -9 6 108.002 99.328 2.999 2.461 o
5 -9 7 0.065 0.178 0.428 1252.610 o
5 -8 0 21.121 23.775 1.455 20.744 o
5 -8 1 12.085 19.268 1.215 33.597 o
5 -8 2 23.454 22.116 1.290 20.447 o
5 -8 3 39.214 50.405 2.656 8.126 o
5 -8 4 110.369 110.920 2.670 2.318 o
5 -8 5 88.588 84.711 2.025 3.409 o
5 -8 6 93.761 93.504 3.641 2.787 o
5 -8 7 48.840 47.490 1.618 7.998 o
5 -8 8 56.064 54.149 1.656 6.652 o
5 -8 9 2.587 2.589 0.558 205.930 o
5 -7 0 2.633 2.026 1.013 139.353 o
5 -7 1 361.974 351.575 6.872 0.301 o
5 -7 2 0.626 0.972 0.597 430.882 o
5 -7 3 382.566 359.694 5.572 0.283 o
5 -7 4 16.522 16.470 0.937 31.499 o
5 -7 5 867.708 829.524 12.160 0.060 o
5 -7 6 40.992 38.117 1.295 10.548 o
5 -7 7 378.908 368.816 6.376 0.280 o
5 -7 8 3.487 5.353 0.709 127.055 o
5 -7 9 120.532 126.857 3.375 1.917 o
5 -7 10 0.095 0.015 0.365 1750.450 o
5 -7 11 33.024 32.811 1.556 12.997 o
5 -7 12 4.040 3.831 0.561 143.274 o
5 -6 0 384.751 381.808 8.648 0.261 o
5 -6 1 123.126 106.690 2.428 2.126 o
5 -6 2 58.157 48.685 1.446 6.829 o
5 -6 3 9.400 8.232 0.734 61.906 o
5 -6 4 181.580 184.730 3.194 1.022 o
5 -6 5 73.706 84.132 2.109 4.061 o
5 -6 6 30.129 29.837 1.213 15.224 o
5 -6 7 267.477 257.255 4.564 0.532 o
5 -6 8 210.667 191.315 4.929 0.812 o
5 -6 9 15.010 18.972 1.225 29.750 o
5 -6 10 4.970 6.581 0.912 88.721 o
5 -6 11 28.017 30.503 1.062 16.296 o
5 -6 12 62.533 57.539 1.521 5.902 o
5 -6 13 44.548 44.409 1.087 9.343 o
5 -6 14 19.094 17.338 1.660 23.424 o
5 -5 0 0.154 0.537 0.563 653.961 o
5 -5 1 9.575 7.716 0.696 63.054 o
5 -5 2 39.889 43.938 1.217 10.226 o
5 -5 3 6.547 7.736 0.630 82.767 o
5 -5 4 62.841 65.916 1.498 5.523 o
5 -5 5 0.233 0.172 0.471 916.725 o
5 -5 6 9.970 14.695 0.890 46.171 o
5 -5 7 183.530 157.590 3.209 1.098 o
5 -5 8 304.254 288.408 5.348 0.423 o
5 -5 9 16.790 14.500 0.890 32.839 o
5 -5 10 0.765 1.871 0.652 319.987 o
5 -5 11 0.061 0.370 0.561 738.364 o
5 -5 12 3.075 2.142 0.467 208.877 o
5 -5 13 31.750 28.211 0.885 15.469 o
5 -5 14 13.034 10.387 0.737 45.636 o
5 -5 15 84.850 75.494 2.447 3.663 o
5 -4 0 4.139 2.050 0.505 168.015 o
5 -4 1 0.170 0.888 0.380 916.493 o
5 -4 2 137.899 147.982 2.639 1.580 o
5 -4 3 2.050 1.840 0.429 286.002 o
5 -4 4 32.522 39.171 1.055 12.946 o
5 -4 5 30.163 37.015 1.145 13.970 o
5 -4 6 0.771 2.231 0.465 391.057 o
5 -4 7 5.166 3.730 0.573 122.619 o
5 -4 8 234.206 220.778 4.031 0.682 o
5 -4 9 30.388 25.599 1.107 16.241 o
5 -4 10 894.338 883.116 13.867 0.055 o
5 -4 11 66.923 45.181 1.816 5.941 o
5 -4 12 209.997 226.233 4.023 0.761 o
5 -4 13 7.212 7.361 0.600 80.075 o
5 -4 14 832.892 804.236 10.350 0.064 o
5 -4 15 61.147 64.387 2.044 5.511 o
5 -4 16 462.767 453.240 12.844 0.179 o
5 -3 0 29.903 25.260 0.889 16.978 o
5 -3 1 13.996 8.404 0.539 47.688 o
5 -3 2 0.223 1.061 0.376 826.090 o
5 -3 3 464.455 434.257 6.573 0.198 o
5 -3 4 0.057 0.074 0.324 2155.590 o
5 -3 5 11.651 5.529 0.492 61.900 o
5 -3 6 54.642 47.273 1.318 7.405 o
5 -3 7 19.459 19.351 0.859 26.689 o
5 -3 8 1.044 2.255 0.485 344.586 o
5 -3 9 14.206 16.020 0.821 36.278 o
5 -3 10 45.556 43.994 1.333 9.017 o
5 -3 11 809.531 754.369 10.559 0.069 o
5 -3 12 0.840 1.321 0.499 434.016 o
5 -3 13 257.672 267.313 4.132 0.547 o
5 -3 14 13.070 17.448 1.121 34.385 o
5 -3 15 66.329 81.876 2.125 4.521 o
5 -3 16 2.248 3.003 0.520 218.555 o
5 -3 17 62.033 59.751 1.924 5.682 o
5 -2 0 56.304 38.350 2.516 6.900 o
5 -2 1 106.809 82.064 5.689 2.206 o
5 -2 2 292.398 291.411 10.770 0.388 o
5 -2 3 219.369 212.850 6.534 0.700 o
5 -2 4 139.597 112.347 2.259 1.814 o
5 -2 5 81.153 75.379 1.632 4.011 o
5 -2 6 0.024 -0.050 0.361 2041.030 o
5 -2 7 69.375 71.762 1.642 4.787 o
5 -2 8 17.017 16.817 0.798 31.439 o
5 -2 9 18.754 16.188 1.091 27.939 o
5 -2 10 35.612 36.395 1.572 11.719 o
5 -2 11 159.853 158.613 2.949 1.287 o
5 -2 12 1.269 0.263 0.447 491.538 o
5 -2 13 133.092 132.330 2.350 1.759 o
5 -2 14 16.651 14.655 0.800 33.534 o
5 -2 15 1.554 0.386 0.505 390.421 o
5 -2 16 5.051 3.941 0.512 126.408 o
5 -2 17 63.587 62.663 1.523 5.587 o
5 -2 18 0.214 0.176 0.461 959.419 o
5 -1 0 1553.980 1583.300 27.060 0.018 o
5 -1 1 40.418 30.351 1.759 10.989 o
5 -1 2 588.756 505.697 11.538 0.129 o
5 -1 3 0.050 0.758 0.665 504.632 o
5 -1 4 458.000 401.897 8.952 0.205 o
5 -1 5 9.006 13.108 1.382 42.563 o
5 -1 6 296.680 257.174 5.260 0.465 o
5 -1 7 67.925 66.912 1.802 5.002 o
5 -1 8 6.375 8.043 0.580 84.401 o
5 -1 9 86.886 100.820 2.181 3.152 o
5 -1 10 39.223 37.890 1.163 11.129 o
5 -1 11 1.395 1.626 0.440 358.925 o
5 -1 12 0.634 1.094 0.437 558.441 o
5 -1 13 6.966 6.307 0.602 85.976 o
5 -1 14 0.033 0.485 0.580 685.122 o
5 -1 15 0.163 0.360 0.538 738.937 o
5 -1 16 24.232 25.897 1.015 19.656 o
5 -1 17 0.786 0.621 0.479 540.533 o
5 -1 18 6.989 7.857 0.640 78.773 o
5 0 0 2249.810 2485.680 55.230 0.008 o
5 0 1 43.095 22.169 1.458 11.791 o
5 0 2 465.866 500.605 9.851 0.175 o
5 0 3 250.996 256.790 9.110 0.508 o
5 0 4 266.017 245.954 5.652 0.537 o
5 0 5 981.008 983.312 16.558 0.045 o
5 0 6 373.867 370.393 9.119 0.272 o
5 0 7 19.149 16.905 1.082 27.173 o
5 0 8 242.305 210.172 3.226 0.682 o
5 0 9 0.300 1.859 0.433 547.908 o
5 0 10 190.374 197.062 3.111 0.937 o
5 0 11 9.295 9.693 0.596 61.595 o
5 0 12 31.562 31.657 1.162 14.407 o
5 0 13 5.820 6.098 0.622 96.714 o
5 0 14 36.403 39.176 1.250 11.587 o
5 0 15 6.233 4.281 0.603 102.877 o
5 0 16 17.903 16.126 0.808 30.655 o
5 0 17 13.114 11.379 0.742 44.115 o
5 0 18 32.635 31.945 1.444 13.470 o
5 0 19 2.497 2.525 0.499 221.696 o
5 1 0 956.148 1030.920 20.324 0.044 o
5 1 1 846.060 771.966 17.000 0.062 o
5 1 2 42.213 42.764 2.207 8.808 o
5 1 3 4227.160 4415.660 70.155 0.002 o
5 1 4 1443.320 1717.510 31.768 0.018 o
5 1 5 921.438 834.811 16.751 0.054 o
5 1 6 81.205 116.040 4.113 2.722 o
5 1 7 408.017 373.199 10.308 0.240 o
5 1 8 0.701 3.768 0.956 174.508 o
5 1 9 168.743 164.978 4.093 1.147 o
5 1 10 162.661 157.291 3.665 1.241 o
5 1 11 158.743 166.564 3.342 1.248 o
5 1 12 2.151 1.651 0.506 265.995 o
5 1 13 117.446 124.557 2.519 2.060 o
5 1 14 4.445 5.996 0.605 114.594 o
5 1 15 46.652 43.050 1.199 9.006 o
5 1 16 49.874 50.187 1.324 7.851 o
5 1 17 0.229 0.025 0.502 889.053 o
5 1 18 9.118 9.354 0.693 61.464 o
5 1 19 3.169 2.846 0.555 179.899 o
5 2 0 965.988 947.563 18.673 0.046 o
5 2 1 1377.340 1557.340 47.145 0.019 o
5 2 2 103.678 148.419 4.647 1.878 o
5 2 3 1728.880 1680.590 28.316 0.015 o
5 2 4 477.168 596.741 10.797 0.150 o
5 2 5 260.589 220.509 4.865 0.592 o
5 2 6 0.642 0.043 0.564 569.406 o
5 2 7 374.887 317.633 7.518 0.302 o
5 2 8 41.063 36.869 1.259 10.712 o
5 2 9 895.409 851.124 11.079 0.057 o
5 2 10 12.709 16.691 0.785 38.737 o
5 2 11 553.815 576.484 8.138 0.133 o
5 2 12 1.202 2.123 0.639 277.207 o
5 2 13 210.410 202.489 3.760 0.813 o
5 2 14 1.358 0.979 0.527 364.844 o
5 2 15 15.559 14.257 0.779 35.771 o
5 2 16 2.495 2.571 0.627 198.178 o
5 2 17 49.497 52.117 1.394 7.727 o
5 2 18 2.552 1.726 0.471 245.579 o
5 2 19 0.049 0.067 0.461 1197.580 o
5 3 0 620.309 604.161 14.814 0.106 o
5 3 1 19.101 19.009 2.094 20.103 o
5 3 2 621.380 544.038 16.231 0.110 o
5 3 3 401.333 454.263 8.675 0.224 o
5 3 4 46.459 23.902 1.498 10.693 o
5 3 5 660.195 694.306 11.636 0.093 o
5 3 6 1880.780 1933.860 28.338 0.013 o
5 3 7 12.648 16.715 0.776 38.904 o
5 3 8 448.124 444.898 5.850 0.206 o
5 3 9 221.780 217.763 3.908 0.733 o
5 3 10 354.948 349.804 5.031 0.317 o
5 3 11 1348.380 1306.260 15.406 0.025 o
5 3 12 44.102 48.801 1.371 8.824 o
5 3 13 133.696 133.198 3.267 1.690 o
5 3 14 144.849 129.448 3.225 1.577 o
5 3 15 285.070 275.584 6.016 0.463 o
5 3 16 202.296 211.411 3.889 0.827 o
5 3 17 119.027 129.253 2.616 1.984 o
5 3 18 44.547 40.365 1.358 9.516 o
5 3 19 27.620 27.844 0.993 17.267 o
5 4 0 85.356 79.051 3.426 3.324 o
5 4 1 100.069 74.226 9.065 1.685 o
5 4 2 124.488 101.881 4.832 1.893 o
5 4 3 204.368 196.102 11.466 0.629 o
5 4 4 63.143 52.890 2.614 5.520 o
5 4 5 14.055 24.485 1.092 28.553 o
5 4 6 561.165 512.838 6.617 0.142 o
5 4 7 48.774 46.309 1.186 8.387 o
5 4 8 1230.380 1203.730 15.255 0.030 o
5 4 9 213.612 188.970 3.564 0.832 o
5 4 10 1893.720 1756.080 22.110 0.013 o
5 4 11 10.199 11.007 0.714 53.582 o
5 4 12 733.878 735.976 10.982 0.079 o
5 4 13 1085.850 1067.050 16.419 0.038 o
5 4 14 567.504 544.510 8.425 0.133 o
5 4 15 601.034 609.190 7.888 0.117 o
5 4 16 35.232 35.349 1.326 12.336 o
5 4 17 165.867 152.279 3.110 1.256 o
5 4 18 29.592 29.723 1.226 15.442 o
5 4 19 28.024 27.518 1.074 16.973 o
5 5 0 56.828 47.395 2.644 6.282 o
5 5 1 43.672 36.110 1.250 10.224 o
5 5 2 34.538 24.980 1.026 14.771 o
5 5 3 0.254 0.602 0.366 1002.350 o
5 5 4 191.305 210.880 3.435 0.889 o
5 5 5 36.622 44.961 1.253 10.811 o
5 5 6 11.114 11.420 0.635 50.868 o
5 5 7 186.625 177.597 3.519 1.005 o
5 5 8 42.596 52.885 1.531 8.608 o
5 5 9 386.488 365.256 5.685 0.277 o
5 5 10 35.909 31.147 1.238 12.892 o
5 5 11 350.205 333.729 5.740 0.328 o
5 5 12 3.456 1.930 0.657 171.549 o
5 5 13 7.919 8.573 0.821 66.198 o
5 5 14 31.872 35.323 1.486 13.093 o
5 5 15 124.943 118.702 2.924 1.950 o
5 5 16 13.985 11.881 0.813 40.812 o
5 5 17 49.764 48.835 1.333 7.958 o
5 5 18 247.790 262.283 6.086 0.556 o
5 5 19 18.454 15.576 1.375 26.712 o
5 6 0 36.675 34.888 1.618 11.567 o
5 6 1 3.658 3.594 0.669 144.166 o
5 6 2 130.370 118.470 2.863 1.870 o
5 6 3 47.106 45.599 1.275 8.658 o
5 6 4 3.404 2.676 0.478 184.304 o
5 6 5 7.020 6.320 0.662 83.539 o
5 6 6 3.227 5.710 0.558 140.845 o
5 6 7 9.857 12.756 0.726 51.611 o
5 6 8 214.970 206.458 3.850 0.784 o
5 6 9 1.761 2.197 0.589 251.924 o
5 6 10 178.454 173.920 4.787 1.027 o
5 6 11 198.421 207.676 4.448 0.841 o
5 6 12 46.551 48.383 1.750 8.163 o
5 6 13 17.857 19.831 1.277 25.850 o
5 6 14 6.442 6.702 0.912 77.254 o
5 6 15 330.596 332.530 6.937 0.345 o
5 6 16 0.279 0.720 0.542 606.719 o
5 6 17 183.523 178.469 3.394 1.024 o
5 6 18 0.411 0.362 0.621 518.028 o
5 6 19 24.946 27.569 2.937 12.413 o
5 7 0 1053.340 1031.740 20.222 0.039 o
5 7 1 55.554 52.548 1.762 6.737 o
5 7 2 181.790 176.752 4.627 1.004 o
5 7 3 0.713 0.597 0.467 578.619 o
5 7 4 38.032 37.878 1.688 10.773 o
5 7 5 36.968 37.236 1.493 11.377 o
5 7 6 52.268 53.635 1.471 7.221 o
5 7 7 10.380 8.155 0.733 57.939 o
5 7 8 0.009 0.398 0.534 823.203 o
5 7 9 13.260 12.276 0.847 41.623 o
5 7 10 28.541 26.228 1.100 16.976 o
5 7 11 9.755 10.294 0.929 52.742 o
5 7 12 0.393 -0.240 0.689 484.760 o
5 7 13 97.192 96.518 3.311 2.717 o
5 7 14 4.395 2.761 0.678 136.765 o
5 7 15 27.857 24.850 1.371 16.951 o
5 7 16 13.844 12.883 1.178 36.269 o
5 7 17 43.864 38.938 1.390 9.759 o
5 7 18 89.535 87.315 2.370 3.265 o
5 8 0 692.191 684.032 11.634 0.089 o
5 8 1 1.794 1.856 0.773 211.271 o
5 8 2 94.678 95.645 2.268 2.969 o
5 8 3 11.372 11.120 0.818 48.204 o
5 8 4 69.425 74.829 2.086 4.559 o
5 8 5 27.519 27.242 1.018 17.418 o
5 8 6 85.654 89.066 2.491 3.351 o
5 8 7 0.045 -0.443 0.600 752.807 o
5 8 8 38.032 43.337 1.540 10.355 o
5 8 9 9.743 9.609 1.045 51.669 o
5 8 10 4.579 6.591 0.926 91.371 o
5 8 11 1.189 1.006 0.689 303.271 o
5 8 12 4.142 4.516 0.822 114.476 o
5 8 13 9.507 7.852 0.776 61.418 o
5 8 14 3.052 2.898 0.618 174.462 o
5 8 15 1.087 0.256 0.536 461.043 o
5 8 16 26.946 29.549 1.156 16.817 o
5 8 17 0.055 -0.231 0.458 1248.180 o
5 9 0 5.710 6.061 0.804 89.863 o
5 9 1 232.684 236.910 3.999 0.661 o
5 9 2 0.224 0.632 0.531 660.741 o
5 9 3 4.876 6.169 0.710 102.277 o
5 9 4 1.007 2.100 0.680 277.470 o
5 9 5 42.130 49.862 1.976 8.515 o
5 9 6 2.568 4.196 0.582 174.118 o
5 9 7 101.079 112.357 2.495 2.532 o
5 9 8 27.383 31.824 1.404 15.522 o
5 9 9 26.560 25.583 1.232 17.808 o
5 9 10 27.558 29.267 1.459 15.847 o
5 9 11 36.987 42.685 2.301 9.591 o
5 9 12 25.267 25.230 1.752 16.865 o
5 9 13 0.011 -0.655 0.769 470.827 o
5 9 14 0.807 0.743 0.641 388.299 o
5 9 15 0.392 1.015 0.528 543.166 o
5 9 16 2.908 2.690 0.466 204.382 o
5 10 0 0.860 0.209 0.637 424.337 o
5 10 1 179.587 185.937 5.037 0.976 o
5 10 2 22.649 17.238 0.948 24.268 o
5 10 3 140.724 150.310 3.340 1.498 o
5 10 4 1.618 0.619 0.556 341.495 o
5 10 5 166.517 171.700 3.431 1.163 o
5 10 6 4.135 2.801 0.654 143.875 o
5 10 7 658.701 654.651 15.506 0.094 o
5 10 8 84.977 84.351 2.840 3.389 o
5 10 9 286.292 265.449 9.551 0.430 o
5 10 10 0.401 -0.280 0.621 570.415 o
5 10 11 72.690 74.190 2.832 4.148 o
5 10 12 4.118 4.340 1.425 74.278 o
5 10 13 27.180 30.627 1.330 16.043 o
5 10 14 1.457 1.270 0.470 360.448 o
5 11 0 62.718 67.293 1.850 5.353 o
5 11 1 10.099 9.467 0.602 58.540 o
5 11 2 181.312 183.591 4.007 1.006 o
5 11 3 16.642 14.413 0.702 34.341 o
5 11 4 208.852 204.918 5.349 0.782 o
5 11 5 3.676 3.472 0.577 154.207 o
5 11 6 111.065 106.144 2.734 2.348 o
5 11 7 29.569 29.414 1.972 13.702 o
5 11 8 143.266 127.597 5.749 1.422 o
5 11 9 53.273 52.403 2.458 6.524 o
5 11 10 121.767 118.782 5.191 1.769 o
5 11 11 4.881 8.806 0.804 85.300 o
5 11 12 30.457 35.426 1.435 13.632 o
5 12 2 12.861 13.073 1.397 35.169 o
5 12 3 17.659 17.576 1.424 26.163 o
5 12 4 46.016 43.111 1.607 8.786 o
5 12 5 3.958 3.599 1.006 107.927 o
5 12 6 46.951 45.237 3.560 6.482 o
5 12 7 15.619 17.864 1.472 27.722 o
5 12 8 77.924 73.775 4.099 3.479 o
6 -9 0 4.082 4.207 0.541 140.062 o
6 -9 1 31.327 36.243 1.269 13.500 o
6 -9 2 3.644 3.900 0.497 157.103 o
6 -9 3 0.386 0.078 0.473 834.992 o
6 -9 4 7.511 4.862 0.631 86.483 o
6 -9 5 0.030 0.038 0.436 1380.690 o
6 -8 0 7.775 7.817 1.098 60.943 o
6 -8 1 55.190 61.955 1.816 6.257 o
6 -8 2 11.449 10.759 0.792 48.863 o
6 -8 3 74.406 72.005 3.185 3.992 o
6 -8 4 10.800 11.575 0.910 47.884 o
6 -8 5 22.140 21.584 0.938 22.903 o
6 -8 6 0.000 -0.356 0.549 926.684 o
6 -8 7 12.724 10.269 1.126 41.605 o
6 -8 8 0.179 -0.438 0.598 692.301 o
6 -7 0 17.085 16.967 0.952 30.328 o
6 -7 1 75.544 74.605 2.039 4.231 o
6 -7 2 79.588 80.632 2.351 3.805 o
6 -7 3 30.843 35.218 1.399 13.606 o
6 -7 4 93.241 96.133 2.317 3.000 o
6 -7 5 57.663 65.865 1.683 5.901 o
6 -7 6 11.792 11.763 0.734 47.173 o
6 -7 7 58.198 53.038 1.981 6.311 o
6 -7 8 7.613 6.379 0.652 79.246 o
6 -7 9 19.168 17.095 1.171 26.542 o
6 -7 10 3.348 1.355 0.428 220.130 o
6 -7 11 44.868 42.093 1.952 8.723 o
6 -6 0 530.798 556.002 11.696 0.138 o
6 -6 1 514.128 475.561 7.528 0.164 o
6 -6 2 25.413 25.985 1.054 18.814 o
6 -6 3 8.056 5.701 0.609 79.734 o
6 -6 4 158.782 165.446 3.274 1.255 o
6 -6 5 13.825 11.482 0.833 41.393 o
6 -6 6 206.093 201.922 3.758 0.834 o
6 -6 7 0.590 0.309 0.653 450.566 o
6 -6 8 138.697 146.309 2.881 1.568 o
6 -6 9 67.572 68.177 1.670 5.023 o
6 -6 10 64.796 58.355 1.582 5.646 o
6 -6 11 1.117 0.947 0.458 444.352 o
6 -6 12 43.646 43.745 1.363 9.362 o
6 -6 13 18.975 15.045 1.552 25.217 o
6 -5 0 587.555 652.714 11.409 0.112 o
6 -5 1 1032.570 1033.120 15.918 0.041 o
6 -5 2 316.143 308.868 4.671 0.393 o
6 -5 3 12.168 11.729 0.780 45.665 o
6 -5 4 69.418 71.501 1.807 4.747 o
6 -5 5 239.083 229.041 3.956 0.654 o
6 -5 6 99.874 92.896 2.121 2.873 o
6 -5 7 44.840 55.281 1.873 7.814 o
6 -5 8 219.242 223.910 3.835 0.733 o
6 -5 9 50.587 48.971 1.497 7.730 o
6 -5 10 35.243 32.800 1.242 12.836 o
6 -5 11 15.507 16.706 0.896 33.069 o
6 -5 12 38.412 40.839 1.209 10.921 o
6 -5 13 29.485 33.958 1.155 14.772 o
6 -5 14 26.141 34.462 1.311 15.710 o
6 -4 0 179.881 166.959 3.382 1.086 o
6 -4 1 262.493 272.499 4.841 0.523 o
6 -4 2 87.083 84.767 1.695 3.520 o
6 -4 3 134.807 144.693 2.683 1.636 o
6 -4 4 227.121 226.020 3.782 0.701 o
6 -4 5 13.353 12.876 0.809 41.141 o
6 -4 6 498.237 485.457 7.233 0.169 o
6 -4 7 8.147 7.893 0.713 69.505 o
6 -4 8 419.516 401.256 6.526 0.235 o
6 -4 9 69.040 69.972 1.774 4.831 o
6 -4 10 486.784 482.037 7.105 0.175 o
6 -4 11 160.395 148.049 2.994 1.328 o
6 -4 12 135.006 151.775 2.805 1.584 o
6 -4 13 141.413 151.064 3.322 1.488 o
6 -4 14 35.912 42.404 2.394 9.669 o
6 -4 15 128.531 110.453 3.352 1.922 o
6 -3 0 27.275 40.255 1.177 14.376 o
6 -3 1 95.671 116.089 1.983 2.679 o
6 -3 2 0.662 2.405 0.426 414.559 o
6 -3 3 738.962 717.264 8.941 0.081 o
6 -3 4 330.720 324.948 4.786 0.361 o
6 -3 5 91.657 100.218 2.304 2.987 o
6 -3 6 70.541 64.300 1.474 5.006 o
6 -3 7 1132.210 1083.750 14.112 0.036 o
6 -3 8 215.723 238.327 4.047 0.716 o
6 -3 9 492.270 542.997 7.948 0.159 o
6 -3 10 229.115 246.214 3.948 0.658 o
6 -3 11 852.439 851.950 11.823 0.060 o
6 -3 12 911.595 889.043 11.030 0.054 o
6 -3 13 51.889 62.618 1.662 6.642 o
6 -3 14 297.197 297.082 6.149 0.422 o
6 -3 15 126.091 131.633 2.617 1.851 o
6 -3 16 52.124 57.365 1.598 6.945 o
6 -2 1 85.254 99.453 2.022 3.258 o
6 -2 2 2.541 1.277 0.359 285.341 o
6 -2 3 11.351 13.672 0.711 46.027 o
6 -2 4 7.163 9.113 0.605 74.361 o
6 -2 5 39.709 36.334 1.195 11.168 o
6 -2 6 220.477 224.133 3.425 0.733 o
6 -2 7 218.283 217.006 3.664 0.752 o
6 -2 8 105.589 121.569 2.393 2.333 o
6 -2 9 48.169 50.357 1.369 8.058 o
6 -2 10 5.241 7.750 0.652 93.042 o
6 -2 11 0.410 0.208 0.506 717.690 o
6 -2 12 105.462 95.374 1.930 2.700 o
6 -2 13 40.316 34.648 1.349 11.053 o
6 -2 14 144.033 132.664 3.080 1.575 o
6 -2 15 1.819 1.234 0.531 300.894 o
6 -2 16 10.447 12.779 0.794 48.816 o
6 -2 17 73.750 68.547 1.626 4.615 o
6 -1 0 1.844 0.410 0.324 431.736 o
6 -1 1 3.108 1.888 0.368 227.404 o
6 -1 2 12.045 6.847 0.509 57.202 o
6 -1 3 14.657 14.955 0.676 37.486 o
6 -1 4 16.161 19.425 0.875 30.400 o
6 -1 5 168.594 173.332 2.832 1.159 o
6 -1 6 2.343 1.074 0.387 304.387 o
6 -1 7 57.579 57.750 1.579 6.342 o
6 -1 8 31.962 29.673 1.088 14.758 o
6 -1 9 116.981 131.198 2.531 2.008 o
6 -1 10 28.169 33.961 1.100 15.401 o
6 -1 11 7.629 8.295 0.660 72.650 o
6 -1 12 35.591 33.770 1.359 12.413 o
6 -1 13 114.299 108.663 3.693 2.146 o
6 -1 14 213.819 214.965 4.173 0.765 o
6 -1 15 106.949 107.893 2.517 2.443 o
6 -1 16 23.753 29.746 1.109 18.540 o
6 -1 17 12.657 11.670 0.672 45.617 o
6 -1 18 26.389 28.615 1.169 17.285 o
6 0 0 49.426 51.195 3.533 6.029 o
6 0 1 533.621 480.058 8.202 0.155 o
6 0 2 32.761 38.780 1.574 12.165 o
6 0 4 1.674 2.765 0.494 263.387 o
6 0 5 1.254 1.728 0.372 399.401 o
6 0 6 40.802 36.193 1.080 11.031 o
6 0 7 36.731 21.975 0.906 14.683 o
6 0 8 10.061 12.616 0.840 49.553 o
6 0 9 0.782 1.568 0.507 417.368 o
6 0 10 0.194 1.326 0.626 453.787 o
6 0 11 19.791 19.937 1.161 24.651 o
6 0 12 0.199 0.739 0.587 567.410 o
6 0 13 5.204 4.285 0.646 113.521 o
6 0 14 126.402 121.191 2.472 1.938 o
6 0 15 9.930 8.154 0.759 59.295 o
6 0 16 82.622 90.691 2.209 3.493 o
6 0 17 134.683 130.669 2.897 1.717 o
6 0 18 18.289 16.306 0.970 29.137 o
6 1 0 460.266 468.276 8.263 0.188 o
6 1 1 405.434 394.354 7.145 0.246 o
6 1 2 2.197 6.621 1.152 98.650 o
6 1 3 0.964 4.259 0.509 257.269 o
6 1 4 122.424 121.281 2.273 2.018 o
6 1 5 250.900 235.441 3.418 0.614 o
6 1 6 87.578 79.989 1.455 3.634 o
6 1 7 405.892 396.240 5.311 0.250 o
6 1 8 1.497 1.217 0.431 375.737 o
6 1 9 237.266 241.276 4.074 0.639 o
6 1 10 21.183 18.434 0.997 24.843 o
6 1 11 0.023 0.040 0.700 558.204 o
6 1 12 1.771 1.712 0.572 272.409 o
6 1 13 0.540 0.780 0.508 557.441 o
6 1 14 21.108 18.939 0.910 25.049 o
6 1 15 2.111 1.912 0.544 250.409 o
6 1 16 3.666 4.269 0.528 149.437 o
6 1 17 127.988 129.957 3.710 1.756 o
6 1 18 22.710 23.510 1.039 21.392 o
6 1 19 51.185 55.556 3.449 5.781 o
6 2 0 71.785 44.790 1.377 5.698 o
6 2 1 574.087 615.495 13.159 0.117 o
6 2 2 106.843 158.752 3.894 1.835 o
6 2 3 59.703 64.987 1.846 5.692 o
6 2 4 397.311 359.245 5.452 0.271 o
6 2 5 1.847 3.448 0.455 239.555 o
6 2 6 515.357 513.479 5.883 0.159 o
6 2 7 132.185 127.208 2.203 1.817 o
6 2 8 570.489 565.664 6.841 0.131 o
6 2 9 203.278 186.060 2.905 0.901 o
6 2 10 0.809 1.315 0.463 465.549 o
6 2 11 63.757 64.287 2.109 5.285 o
6 2 12 241.974 228.949 4.470 0.638 o
6 2 13 17.715 15.301 0.998 30.293 o
6 2 14 21.861 24.764 1.375 20.284 o
6 2 15 8.454 7.973 0.951 61.720 o
6 2 16 0.006 0.318 0.509 926.634 o
6 2 17 0.067 0.026 0.476 1130.740 o
6 2 18 22.287 19.767 0.824 23.933 o
6 2 19 23.457 21.501 1.499 19.796 o
6 3 0 173.740 156.134 3.470 1.166 o
6 3 1 170.206 163.212 3.999 1.147 o
6 3 2 549.702 512.687 13.840 0.135 o
6 3 3 3.257 0.499 0.442 245.873 o
6 3 4 131.743 110.607 2.886 1.908 o
6 3 5 38.729 28.902 1.064 12.604 o
6 3 6 1033.690 1029.050 12.694 0.042 o
6 3 7 232.169 233.712 3.391 0.675 o
6 3 8 388.788 351.171 4.533 0.284 o
6 3 9 42.806 42.714 1.437 9.553 o
6 3 10 457.505 423.641 7.482 0.203 o
6 3 11 13.501 13.859 0.865 39.264 o
6 3 12 20.776 19.355 1.083 24.406 o
6 3 13 60.657 62.132 1.773 5.764 o
6 3 14 199.151 202.859 4.125 0.856 o
6 3 15 4.895 3.219 0.865 109.865 o
6 3 16 0.153 0.203 0.561 733.733 o
6 3 17 14.654 16.754 1.039 33.211 o
6 3 18 12.743 11.522 0.800 44.228 o
6 3 19 0.652 0.410 0.481 613.125 o
6 4 0 25.638 28.517 1.215 17.572 o
6 4 1 440.859 431.938 12.586 0.195 o
6 4 2 2.118 2.711 0.519 232.631 o
6 4 3 558.382 533.034 8.415 0.138 o
6 4 4 0.293 0.938 0.448 699.616 o
6 4 6 1544.650 1535.570 18.550 0.019 o
6 4 7 1551.240 1511.660 18.284 0.019 o
6 4 8 520.190 520.629 6.910 0.154 o
6 4 9 1759.460 1689.780 25.161 0.015 o
6 4 10 962.236 935.108 13.898 0.048 o
6 4 11 491.618 494.179 8.949 0.167 o
6 4 12 14.866 12.327 0.854 38.185 o
6 4 13 413.431 400.236 7.548 0.237 o
6 4 14 45.563 45.490 1.826 8.467 o
6 4 15 113.955 128.209 3.455 2.006 o
6 4 16 18.133 15.974 1.278 27.517 o
6 4 17 36.322 39.552 1.701 10.957 o
6 4 18 9.910 12.070 0.792 51.609 o
6 4 19 0.541 0.837 0.530 524.737 o
6 5 0 234.011 212.137 4.945 0.684 o
6 5 1 153.219 138.853 3.221 1.433 o
6 5 2 272.634 249.986 4.599 0.528 o
6 5 3 840.357 796.644 11.369 0.064 o
6 5 4 740.635 694.236 9.503 0.082 o
6 5 5 527.455 468.605 6.153 0.162 o
6 5 6 568.514 513.304 8.071 0.138 o
6 5 7 362.980 350.996 8.532 0.293 o
6 5 8 623.922 570.734 8.857 0.115 o
6 5 9 570.854 557.175 8.532 0.131 o
6 5 10 1079.970 1067.170 14.457 0.038 o
6 5 11 37.266 41.960 1.803 10.332 o
6 5 12 135.832 137.220 3.370 1.630 o
6 5 13 60.848 70.177 2.461 5.126 o
6 5 14 31.556 31.979 1.586 13.540 o
6 5 15 2.095 2.651 0.671 204.311 o
6 5 16 1.293 0.492 0.813 262.319 o
6 5 17 39.715 46.046 2.028 9.172 o
6 5 18 8.964 10.808 0.992 53.333 o
6 5 19 10.309 8.263 0.773 57.294 o
6 6 0 486.951 442.629 9.221 0.180 o
6 6 1 25.502 25.683 1.164 18.545 o
6 6 2 119.476 105.127 2.889 2.170 o
6 6 3 110.090 102.663 1.965 2.485 o
6 6 4 118.210 112.775 2.331 2.170 o
6 6 5 9.843 8.932 0.735 58.501 o
6 6 6 18.603 21.598 1.133 25.116 o
6 6 7 244.671 227.159 3.546 0.644 o
6 6 8 125.260 134.533 3.167 1.804 o
6 6 9 148.659 150.774 3.865 1.386 o
6 6 10 9.034 10.808 1.133 50.227 o
6 6 11 282.535 287.172 6.991 0.448 o
6 6 12 25.564 30.588 1.543 16.194 o
6 6 13 80.811 79.724 2.577 3.714 o
6 6 14 90.268 98.967 3.305 2.875 o
6 6 15 493.362 499.308 8.872 0.166 o
6 6 16 103.700 103.990 2.526 2.567 o
6 6 17 106.519 115.122 2.830 2.338 o
6 6 18 48.843 39.359 3.368 6.792 o
6 7 0 11.053 12.578 1.108 43.017 o
6 7 1 81.206 85.935 2.454 3.596 o
6 7 2 166.558 166.247 3.503 1.181 o
6 7 3 61.291 53.403 1.583 6.188 o
6 7 4 81.928 80.900 2.163 3.737 o
6 7 5 8.251 8.945 0.845 63.094 o
6 7 6 9.764 5.946 0.624 67.998 o
6 7 7 116.888 105.020 2.531 2.257 o
6 7 8 29.500 28.953 1.233 15.626 o
6 7 9 1.583 1.990 0.578 273.927 o
6 7 10 133.679 140.730 3.368 1.635 o
6 7 11 3.346 3.611 1.264 93.076 o
6 7 12 446.162 440.978 9.932 0.198 o
6 7 13 26.398 28.465 1.484 16.466 o
6 7 14 110.631 125.538 3.355 2.097 o
6 7 15 0.094 0.906 0.507 698.670 o
6 7 16 140.810 145.776 2.887 1.546 o
6 7 17 15.837 18.950 0.824 31.445 o
6 7 18 152.385 132.537 4.449 1.405 o
6 8 0 0.031 0.341 0.654 583.274 o
6 8 1 38.184 42.251 1.818 10.089 o
6 8 2 0.012 -0.066 0.660 638.051 o
6 8 3 79.092 76.666 1.975 4.011 o
6 8 4 23.598 22.335 0.997 21.316 o
6 8 5 17.120 17.949 0.871 30.137 o
6 8 6 7.548 6.482 0.756 76.154 o
6 8 7 0.553 0.637 0.619 457.731 o
6 8 8 7.159 7.476 0.762 75.290 o
6 8 9 57.700 55.519 1.722 6.374 o
6 8 10 21.345 20.633 1.140 23.130 o
6 8 11 19.114 21.806 2.114 19.191 o
6 8 12 94.558 86.565 2.575 3.069 o
6 8 13 29.748 29.171 1.252 15.437 o
6 8 14 91.292 97.173 2.625 2.996 o
6 8 15 27.480 26.374 0.974 17.759 o
6 8 16 24.299 23.703 0.906 20.628 o
6 8 17 57.530 63.600 2.604 5.546 o
6 9 0 62.402 71.862 2.103 5.109 o
6 9 1 107.129 108.796 2.409 2.440 o
6 9 2 0.082 -0.309 0.571 804.256 o
6 9 3 70.660 76.563 1.956 4.473 o
6 9 4 7.531 9.083 0.833 66.557 o
6 9 5 34.764 36.319 1.504 12.063 o
6 9 6 5.245 5.041 0.716 104.206 o
6 9 7 36.285 35.425 1.466 11.829 o
6 9 8 7.927 7.184 0.739 72.139 o
6 9 9 2.778 1.155 0.653 210.791 o
6 9 10 23.923 24.245 1.173 19.882 o
6 9 11 7.350 7.214 1.335 56.678 o
6 9 12 5.702 5.061 0.805 94.490 o
6 9 13 12.444 15.905 1.307 34.653 o
6 9 14 0.159 0.075 0.679 546.718 o
6 9 15 42.536 46.426 1.606 9.100 o
6 9 16 1.561 0.556 0.610 325.664 o
6 10 0 12.702 15.233 0.980 38.342 o
6 10 1 108.349 109.966 2.877 2.349 o
6 10 2 26.836 34.319 1.464 15.093 o
6 10 3 41.538 45.063 1.675 9.333 o
6 10 4 58.093 56.527 1.502 6.386 o
6 10 5 55.260 56.678 2.925 5.806 o
6 10 6 49.186 55.209 1.596 7.438 o
6 10 7 6.135 7.355 0.921 76.743 o
6 10 8 15.086 18.429 1.190 30.271 o
6 10 9 3.100 3.830 0.726 147.683 o
6 10 10 10.522 9.960 0.886 51.542 o
6 10 11 1.560 1.750 0.998 170.166 o
6 10 12 0.430 0.176 0.559 623.936 o
6 10 13 0.060 -0.377 0.464 1211.910 o
6 10 14 10.390 8.529 0.714 57.475 o
6 11 0 78.854 79.169 2.291 3.887 o
6 11 1 10.733 12.151 0.546 51.918 o
6 11 2 235.546 228.980 4.981 0.651 o
6 11 3 12.811 12.588 0.660 44.163 o
6 11 4 119.563 114.834 2.665 2.098 o
6 11 5 40.428 40.081 1.352 10.396 o
6 11 6 52.729 58.120 1.946 6.632 o
6 11 7 24.059 21.389 1.302 20.242 o
6 11 8 80.329 73.481 2.528 3.889 o
6 11 9 1.138 0.495 0.623 371.436 o
6 11 10 22.908 20.458 1.840 18.888 o
6 11 11 0.087 0.848 0.655 497.038 o
7 -8 0 19.250 20.014 1.234 24.721 o
7 -8 1 5.837 5.906 0.727 92.943 o
7 -8 2 6.781 5.565 0.705 86.980 o
7 -8 3 2.057 1.860 0.466 275.203 o
7 -8 4 1.959 1.527 0.459 298.706 o
7 -8 5 2.311 2.022 0.438 258.159 o
7 -8 6 0.772 0.227 0.405 706.788 o
7 -7 0 85.541 83.371 3.378 3.255 o
7 -7 1 42.691 36.339 1.363 10.300 o
7 -7 2 27.344 28.277 1.567 15.857 o
7 -7 3 2.874 1.318 0.606 212.463 o
7 -7 4 15.089 16.355 1.410 29.697 o
7 -7 5 2.885 6.849 0.741 122.164 o
7 -7 6 0.073 0.838 0.602 570.302 o
7 -7 7 0.084 -0.002 0.521 953.618 o
7 -7 8 1.154 1.084 0.480 412.561 o
7 -7 9 5.332 3.006 0.546 127.524 o
7 -6 0 12.518 17.357 1.102 35.530 o
7 -6 1 91.705 84.470 2.335 3.244 o
7 -6 2 46.494 49.208 1.586 8.242 o
7 -6 3 154.789 163.308 3.699 1.281 o
7 -6 4 48.995 46.986 1.822 7.854 o
7 -6 5 11.368 16.542 1.147 37.767 o
7 -6 6 16.774 19.462 1.067 28.475 o
7 -6 7 9.034 8.831 0.873 59.279 o
7 -6 8 5.919 10.282 1.113 63.218 o
7 -6 9 11.536 9.727 0.847 49.365 o
7 -6 10 0.554 -0.335 0.534 649.815 o
7 -6 11 3.654 3.312 0.504 163.955 o
7 -5 0 15.205 21.521 1.242 27.932 o
7 -5 1 459.029 451.112 8.365 0.193 o
7 -5 2 126.012 136.488 3.078 1.786 o
7 -5 3 109.509 109.119 3.346 2.278 o
7 -5 4 2.377 2.153 0.877 164.774 o
7 -5 5 217.126 215.513 4.253 0.750 o
7 -5 6 5.347 2.843 0.639 122.458 o
7 -5 7 116.470 128.885 2.875 2.010 o
7 -5 8 0.153 0.448 0.553 691.723 o
7 -5 9 58.877 57.202 1.924 6.076 o
7 -5 10 30.161 23.835 1.467 15.876 o
7 -5 11 63.483 62.719 1.689 5.534 o
7 -5 12 2.222 2.026 0.458 259.716 o
7 -5 13 10.772 9.253 0.663 55.430 o
7 -4 0 19.352 25.274 1.151 22.820 o
7 -4 1 428.112 440.991 9.136 0.210 o
7 -4 2 822.145 816.463 12.031 0.064 o
7 -4 3 5.299 5.762 0.769 96.877 o
7 -4 4 206.051 194.104 4.669 0.833 o
7 -4 5 5.791 3.383 0.705 108.229 o
7 -4 6 69.917 82.644 2.242 4.262 o
7 -4 7 137.621 151.678 2.898 1.549 o
7 -4 8 16.930 15.783 0.964 31.236 o
7 -4 9 87.975 88.983 2.231 3.316 o
7 -4 10 14.775 15.196 0.818 36.030 o
7 -4 11 8.215 6.397 0.652 75.113 o
7 -4 12 9.098 13.107 0.892 50.960 o
7 -4 13 16.806 16.652 0.910 31.165 o
7 -4 14 1.185 1.047 0.461 421.404 o
7 -3 0 20.903 24.647 1.187 21.736 o
7 -3 1 660.413 686.492 11.018 0.094 o
7 -3 2 57.138 56.730 1.792 6.334 o
7 -3 3 1341.080 1340.670 21.969 0.025 o
7 -3 4 2424.940 2500.470 43.603 0.007 o
7 -3 5 4.325 5.278 0.712 114.632 o
7 -3 6 248.661 257.168 6.296 0.557 o
7 -3 7 547.694 563.251 9.224 0.136 o
7 -3 8 736.769 759.575 12.989 0.077 o
7 -3 9 55.643 67.129 1.823 5.965 o
7 -3 10 281.736 283.265 4.863 0.472 o
7 -3 11 30.838 25.029 1.149 16.079 o
7 -3 12 82.433 90.714 2.375 3.467 o
7 -3 13 9.716 9.984 0.706 57.402 o
7 -3 14 92.141 84.447 2.322 3.231 o
7 -3 15 21.407 23.051 1.264 21.628 o
7 -3 16 20.529 16.074 1.120 25.980 o
7 -2 0 505.369 538.025 7.791 0.156 o
7 -2 1 249.477 224.823 3.827 0.630 o
7 -2 2 196.105 198.860 4.615 0.869 o
7 -2 3 133.163 141.319 3.158 1.651 o
7 -2 4 1531.940 1527.720 25.477 0.019 o
7 -2 5 3299.500 3275.360 48.271 0.004 o
7 -2 6 14.965 19.985 1.187 29.480 o
7 -2 7 912.895 970.577 16.278 0.050 o
7 -2 8 114.805 109.418 2.828 2.226 o
7 -2 9 176.154 176.877 4.013 1.058 o
7 -2 10 6.971 6.349 0.952 73.514 o
7 -2 11 47.897 56.416 1.634 7.503 o
7 -2 12 52.721 52.811 1.997 6.892 o
7 -2 13 33.583 38.724 1.478 12.097 o
7 -2 14 60.039 57.548 1.775 6.024 o
7 -2 15 20.282 18.565 1.501 22.977 o
7 -2 16 165.302 155.701 3.826 1.220 o
7 -2 17 1.451 -0.132 0.745 298.316 o
7 -1 0 8.830 10.853 0.630 60.529 o
7 -1 1 0.392 0.482 0.412 834.245 o
7 -1 2 8.204 9.080 0.597 68.515 o
7 -1 3 1.327 1.034 0.422 420.202 o
7 -1 4 3.886 4.525 0.692 128.706 o
7 -1 5 1.298 0.821 0.628 330.772 o
7 -1 6 26.791 21.852 1.079 19.149 o
7 -1 7 1020.970 1024.550 14.207 0.042 o
7 -1 8 371.186 384.833 6.680 0.278 o
7 -1 9 55.027 56.200 1.804 6.573 o
7 -1 10 86.480 83.103 3.025 3.313 o
7 -1 11 141.889 142.512 3.502 1.520 o
7 -1 12 21.806 21.963 1.383 21.216 o
7 -1 13 39.107 49.457 1.756 9.290 o
7 -1 14 81.597 85.242 2.313 3.625 o
7 -1 15 194.839 189.469 3.566 0.924 o
7 -1 16 22.298 22.027 0.997 22.396 o
7 -1 17 10.504 9.712 0.709 54.880 o
7 0 0 18.442 17.656 0.779 29.151 o
7 0 1 0.050 0.225 0.423 1262.850 o
7 0 2 1.384 0.802 0.391 447.676 o
7 0 3 10.178 8.445 0.661 59.411 o
7 0 4 19.167 19.300 0.844 27.089 o
7 0 5 33.620 36.816 0.976 13.068 o
7 0 6 33.666 44.446 1.354 11.485 o
7 0 7 182.871 184.136 3.035 1.020 o
7 0 8 444.522 465.183 7.249 0.199 o
7 0 9 179.874 194.438 4.254 0.975 o
7 0 10 0.281 0.056 0.664 536.765 o
7 0 11 4.424 4.490 0.851 108.797 o
7 0 12 15.826 13.978 1.012 33.763 o
7 0 13 98.510 95.258 2.226 2.865 o
7 0 14 85.271 82.579 1.978 3.594 o
7 0 15 307.947 293.584 5.814 0.410 o
7 0 16 6.045 4.230 0.681 101.550 o
7 0 17 289.271 275.290 5.457 0.460 o
7 0 18 8.609 8.072 0.913 61.784 o
7 1 0 185.751 178.508 2.824 1.024 o
7 1 1 10.128 13.060 0.688 50.754 o
7 1 2 59.883 52.497 1.448 6.433 o
7 1 3 0.707 0.869 0.350 662.013 o
7 1 4 24.930 18.724 0.769 22.355 o
7 1 5 11.021 11.738 0.741 49.356 o
7 1 6 38.287 37.929 1.043 11.483 o
7 1 7 11.463 13.615 0.839 44.360 o
7 1 8 14.801 17.665 0.815 33.971 o
7 1 9 23.201 26.554 1.076 19.917 o
7 1 10 348.979 356.987 7.681 0.308 o
7 1 11 37.391 39.441 1.646 10.799 o
7 1 12 0.330 -0.127 0.724 457.850 o
7 1 13 27.202 17.404 1.257 19.684 o
7 1 14 123.568 125.059 2.802 1.930 o
7 1 15 57.330 52.039 1.529 6.693 o
7 1 16 106.661 108.187 2.718 2.424 o
7 1 17 246.198 242.099 6.874 0.573 o
7 1 18 229.124 213.318 10.258 0.581 o
7 2 0 313.002 304.732 4.730 0.401 o
7 2 1 82.724 70.730 1.709 4.034 o
7 2 2 422.975 428.963 6.103 0.225 o
7 2 3 40.057 39.080 1.096 10.848 o
7 2 4 3.705 1.143 0.418 209.967 o
7 2 5 136.420 139.669 2.445 1.659 o
7 2 6 75.824 66.428 1.381 4.608 o
7 2 7 67.807 65.671 1.523 5.140 o
7 2 8 3.616 2.760 0.500 173.588 o
7 2 9 70.019 77.032 1.975 4.491 o
7 2 10 42.208 43.621 1.532 9.489 o
7 2 11 37.744 39.707 1.758 10.534 o
7 2 12 30.418 26.897 1.583 14.854 o
7 2 13 26.910 30.050 1.299 16.370 o
7 2 14 27.288 29.004 1.254 16.549 o
7 2 15 3.545 5.177 0.718 126.895 o
7 2 16 5.101 5.526 0.711 103.364 o
7 2 17 2.252 1.987 0.647 216.948 o
7 2 18 111.695 106.627 3.996 2.175 o
7 3 0 0.053 -0.472 0.502 1053.980 o
7 3 1 245.735 218.639 6.255 0.616 o
7 3 2 14.319 14.116 0.706 38.727 o
7 3 3 228.260 212.833 3.919 0.718 o
7 3 4 8.984 11.353 0.897 54.177 o
7 3 5 414.637 392.150 5.824 0.244 o
7 3 6 0.031 0.005 0.383 1805.210 o
7 3 7 78.810 69.795 1.928 4.213 o
7 3 8 15.053 15.733 0.910 34.416 o
7 3 9 19.308 19.243 1.356 24.328 o
7 3 10 0.581 0.730 0.546 512.324 o
7 3 11 9.747 11.515 0.857 52.016 o
7 3 12 3.793 1.563 0.535 183.057 o
7 3 13 24.488 24.027 1.201 19.509 o
7 3 14 1.109 1.269 0.604 338.619 o
7 3 15 21.025 20.040 1.691 20.884 o
7 3 16 22.073 25.059 1.289 20.390 o
7 3 17 14.834 14.608 1.073 34.289 o
7 3 18 9.106 9.949 0.964 54.907 o
7 3 19 0.126 -0.137 0.763 454.231 o
7 4 0 560.964 556.929 9.326 0.133 o
7 4 1 9.035 8.592 0.878 59.652 o
7 4 2 58.346 56.201 1.642 6.314 o
7 4 3 233.127 222.435 6.164 0.648 o
7 4 4 88.433 81.740 2.450 3.393 o
7 4 5 61.081 54.597 1.457 6.202 o
7 4 6 114.281 100.941 2.181 2.388 o
7 4 7 353.523 340.399 5.465 0.322 o
7 4 8 141.237 150.006 2.933 1.515 o
7 4 9 314.809 323.538 5.814 0.378 o
7 4 10 39.840 45.519 1.591 9.701 o
7 4 11 20.825 19.746 1.001 24.558 o
7 4 12 49.670 50.272 1.992 7.411 o
7 4 13 214.293 212.209 5.549 0.742 o
7 4 14 71.315 65.530 2.257 4.670 o
7 4 15 0.558 -0.634 0.817 343.634 o
7 4 16 26.766 30.050 1.407 16.157 o
7 4 17 0.057 0.459 0.614 619.480 o
7 4 18 5.461 2.683 0.505 130.671 o
7 5 0 1500.940 1499.750 22.529 0.020 o
7 5 1 732.534 720.947 12.020 0.080 o
7 5 2 1065.320 1072.980 19.552 0.038 o
7 5 3 29.369 27.216 1.298 15.911 o
7 5 4 1657.270 1629.970 23.245 0.017 o
7 5 5 131.198 133.726 2.419 1.772 o
7 5 6 2046.030 1983.700 27.857 0.011 o
7 5 7 3.810 4.209 0.704 131.825 o
7 5 8 802.154 818.693 12.065 0.066 o
7 5 9 20.000 21.246 1.090 24.225 o
7 5 10 113.674 102.354 2.381 2.368 o
7 5 11 22.823 19.406 0.989 23.043 o
7 5 12 32.369 36.473 1.678 12.419 o
7 5 13 11.312 10.775 1.108 44.545 o
7 5 14 80.649 83.634 2.742 3.597 o
7 5 15 75.260 77.862 2.394 4.065 o
7 5 16 21.082 19.512 1.218 23.446 o
7 5 17 3.004 2.194 0.624 186.791 o
7 5 18 0.046 0.024 0.394 1640.850 o
7 6 0 81.933 77.257 2.290 3.790 o
7 6 1 217.616 208.914 4.923 0.748 o
7 6 2 132.847 138.456 2.889 1.690 o
7 6 3 2185.730 2167.410 29.950 0.010 o
7 6 4 46.128 47.600 1.898 8.155 o
7 6 5 646.143 630.715 10.261 0.103 o
7 6 6 19.528 20.634 1.028 25.219 o
7 6 7 43.403 38.620 1.403 9.871 o
7 6 8 182.841 205.599 4.417 0.924 o
7 6 9 344.538 355.165 6.760 0.318 o
7 6 10 85.324 90.843 2.530 3.323 o
7 6 11 46.203 52.034 1.977 7.762 o
7 6 12 57.767 62.069 2.853 5.440 o
7 6 13 14.590 14.022 1.549 30.383 o
7 6 14 98.171 114.534 4.570 2.271 o
7 6 15 9.922 11.276 0.969 49.947 o
7 6 16 59.679 64.888 1.975 5.642 o
7 6 17 0.398 0.357 0.391 920.978 o
7 6 18 12.586 12.920 0.752 43.423 o
7 7 0 10.177 8.771 1.053 51.457 o
7 7 1 39.358 38.251 1.464 10.717 o
7 7 2 37.392 36.471 1.239 11.696 o
7 7 3 102.335 101.656 2.553 2.628 o
7 7 4 244.223 242.499 5.237 0.602 o
7 7 5 15.415 14.855 1.040 33.489 o
7 7 6 190.315 196.716 3.710 0.925 o
7 7 7 113.478 108.094 2.434 2.305 o
7 7 8 160.823 154.245 3.886 1.260 o
7 7 9 30.148 29.182 1.460 14.813 o
7 7 10 247.154 263.037 6.096 0.556 o
7 7 11 137.426 142.337 4.062 1.535 o
7 7 12 120.675 117.221 3.158 2.013 o
7 7 13 256.476 256.427 6.191 0.540 o
7 7 14 36.419 43.243 1.660 10.570 o
7 7 15 26.685 25.732 0.995 18.315 o
7 7 16 37.436 34.548 1.068 12.150 o
7 7 17 28.759 29.805 0.947 16.335 o
7 8 0 84.745 82.675 2.415 3.526 o
7 8 1 131.004 128.338 3.188 1.765 o
7 8 2 66.633 65.609 1.932 5.095 o
7 8 3 33.852 37.039 1.349 12.459 o
7 8 4 0.273 -0.460 0.504 861.181 o
7 8 5 51.049 56.712 1.659 7.075 o
7 8 6 33.168 30.620 1.084 14.134 o
7 8 7 102.990 104.782 2.555 2.572 o
7 8 8 73.345 72.400 2.143 4.384 o
7 8 9 92.535 89.991 2.679 3.061 o
7 8 10 18.586 18.385 1.160 26.542 o
7 8 11 5.116 7.778 0.830 86.463 o
7 8 12 41.139 42.067 1.829 9.513 o
7 8 13 477.135 482.442 14.479 0.163 o
7 8 14 0.009 0.472 0.522 831.537 o
7 8 15 243.014 257.960 5.816 0.577 o
7 8 16 0.605 0.930 0.360 681.690 o
7 9 0 26.020 22.651 0.953 19.721 o
7 9 1 0.093 0.488 0.494 842.683 o
7 9 2 2.214 2.643 0.556 222.085 o
7 9 3 48.670 50.648 1.423 7.929 o
7 9 4 1.007 0.536 0.569 424.624 o
7 9 5 2.018 1.993 0.573 246.528 o
7 9 6 6.874 5.685 0.669 87.060 o
7 9 7 0.097 0.095 0.549 824.712 o
7 9 8 80.504 79.547 2.037 3.860 o
7 9 9 26.266 28.008 1.220 17.368 o
7 9 10 127.543 133.581 3.345 1.765 o
7 9 11 0.269 -0.252 0.642 580.511 o
7 9 12 78.387 86.011 3.086 3.549 o
7 9 13 59.858 58.731 3.254 5.164 o
7 9 14 51.549 55.951 2.380 6.577 o
7 9 15 17.097 9.854 0.933 35.701 o
7 10 0 20.498 19.253 0.887 25.574 o
7 10 1 23.974 26.284 1.180 19.205 o
7 10 2 28.377 29.105 1.253 16.035 o
7 10 3 7.348 6.804 0.742 76.867 o
7 10 4 0.029 -0.338 0.509 1047.270 o
7 10 5 27.569 32.669 1.113 15.910 o
7 10 6 2.122 1.988 0.561 243.451 o
7 10 7 12.745 14.766 1.086 37.568 o
7 10 8 5.074 5.844 0.749 99.847 o
7 10 9 6.958 6.384 0.762 80.348 o
7 10 10 45.886 43.750 1.639 8.727 o
7 10 11 10.974 13.325 1.050 43.155 o
7 10 12 9.111 9.655 1.045 53.682 o
7 10 13 8.067 10.523 1.261 50.786 o
7 11 1 48.419 48.512 1.723 7.906 o
7 11 2 3.944 2.879 0.540 158.589 o
7 11 3 71.000 80.316 2.185 4.282 o
7 11 4 4.698 5.440 0.584 116.137 o
7 11 5 6.088 5.005 0.707 95.775 o
7 11 6 0.552 0.136 0.417 832.879 o
7 11 7 3.829 5.234 0.682 124.566 o
7 11 8 10.086 9.920 0.986 51.218 o
7 11 9 2.903 1.636 1.060 131.554 o
8 -7 0 2.562 1.908 0.420 249.463 o
8 -7 1 1.114 0.707 0.467 462.295 o
8 -7 2 14.995 14.778 1.088 33.774 o
8 -7 3 0.303 0.617 0.628 505.027 o
8 -7 4 11.584 11.805 0.796 46.935 o
8 -7 5 14.510 16.166 1.001 34.203 o
8 -7 6 16.994 19.000 1.053 28.573 o
8 -6 0 1.019 0.721 0.603 385.117 o
8 -6 1 13.733 15.372 1.139 34.803 o
8 -6 2 0.586 -0.036 0.608 534.571 o
8 -6 3 4.500 2.901 0.621 138.321 o
8 -6 4 14.508 10.554 0.768 41.551 o
8 -6 5 5.344 5.967 0.755 96.097 o
8 -6 6 0.000 -0.354 0.425 1550.950 o
8 -6 7 0.392 0.318 0.457 792.941 o
8 -6 8 0.499 0.596 0.399 760.472 o
8 -6 9 0.873 1.235 0.420 491.763 o
8 -5 0 46.779 40.890 1.545 8.900 o
8 -5 1 4.569 3.051 0.968 106.928 o
8 -5 2 1.955 2.062 0.648 229.707 o
8 -5 3 86.710 89.788 2.987 3.197 o
8 -5 4 47.043 50.510 1.862 7.847 o
8 -5 5 8.842 11.441 1.357 45.348 o
8 -5 6 5.656 8.165 0.827 80.923 o
8 -5 7 1.544 3.358 0.532 243.868 o
8 -5 8 10.145 5.830 0.615 66.488 o
8 -5 9 2.209 2.204 0.593 225.574 o
8 -5 10 19.290 22.982 1.146 23.832 o
8 -5 11 20.069 19.469 1.154 24.643 o
8 -5 12 0.071 -0.038 0.475 1144.710 o
8 -4 0 62.313 55.170 2.136 5.752 o
8 -4 1 2.290 2.666 0.828 168.381 o
8 -4 2 74.915 81.102 2.381 4.006 o
8 -4 3 0.110 0.773 0.654 502.011 o
8 -4 4 325.641 329.147 7.065 0.353 o
8 -4 5 18.266 16.953 1.683 24.086 o
8 -4 6 190.907 212.308 6.425 0.812 o
8 -4 7 5.367 3.037 0.895 103.194 o
8 -4 8 107.489 100.233 2.587 2.513 o
8 -4 9 7.044 8.893 1.315 55.352 o
8 -4 10 26.386 31.244 1.264 16.423 o
8 -4 11 1.398 2.043 0.520 306.123 o
8 -4 12 7.176 6.650 0.872 74.194 o
8 -4 13 0.047 -0.248 0.485 1129.880 o
8 -3 0 1.290 1.135 0.624 317.532 o
8 -3 1 11.654 10.650 1.610 36.128 o
8 -3 2 59.556 58.005 2.383 5.734 o
8 -3 3 138.766 146.098 3.536 1.533 o
8 -3 4 198.292 205.142 4.497 0.847 o
8 -3 5 126.978 140.259 4.903 1.600 o
8 -3 6 222.009 234.588 6.143 0.665 o
8 -3 7 97.098 95.006 2.642 2.851 o
8 -3 8 7.156 8.697 0.841 69.326 o
8 -3 9 17.015 18.106 1.169 28.313 o
8 -3 10 22.192 19.935 0.993 23.327 o
8 -3 11 1.099 2.479 0.536 307.902 o
8 -3 12 0.321 0.722 0.482 680.843 o
8 -3 13 1.550 1.059 0.471 361.885 o
8 -3 14 7.854 5.394 0.836 75.108 o
8 -2 0 21.573 24.987 1.186 21.144 o
8 -2 1 1455.320 1470.640 20.765 0.021 o
8 -2 2 1.448 3.471 0.716 204.927 o
8 -2 3 647.758 677.560 17.210 0.092 o
8 -2 4 87.175 83.147 3.007 3.292 o
8 -2 5 1568.140 1634.050 37.382 0.017 o
8 -2 6 60.744 62.118 2.274 5.526 o
8 -2 7 375.697 395.074 6.881 0.269 o
8 -2 8 69.950 83.446 2.244 4.238 o
8 -2 9 105.658 100.051 2.911 2.519 o
8 -2 10 0.780 0.465 0.632 420.781 o
8 -2 11 74.805 87.555 2.217 3.898 o
8 -2 12 8.289 12.247 0.913 54.745 o
8 -2 13 41.401 37.151 1.355 10.502 o
8 -2 14 9.923 9.356 0.933 53.686 o
8 -2 15 18.468 18.020 0.913 28.236 o
8 -1 0 1226.440 1170.050 16.744 0.031 o
8 -1 1 14.395 16.223 0.893 35.224 o
8 -1 2 140.694 156.947 2.989 1.480 o
8 -1 3 207.745 207.144 4.131 0.808 o
8 -1 4 11.408 12.834 1.260 39.780 o
8 -1 5 96.926 96.408 3.577 2.677 o
8 -1 6 6.284 10.543 0.959 65.597 o
8 -1 7 424.214 440.127 8.155 0.216 o
8 -1 8 260.115 260.199 4.899 0.543 o
8 -1 9 5.244 2.749 0.722 118.875 o
8 -1 10 7.794 7.442 0.787 70.806 o
8 -1 11 96.657 97.577 2.649 2.825 o
8 -1 12 70.270 77.129 2.487 4.316 o
8 -1 13 53.899 58.526 2.020 6.444 o
8 -1 14 45.851 50.370 1.940 7.958 o
8 -1 15 56.524 61.838 1.830 6.126 o
8 -1 16 2.356 2.307 0.466 240.954 o
8 0 0 45.005 39.076 1.751 9.169 o
8 0 1 10.644 11.727 0.779 50.014 o
8 0 2 3.579 4.621 0.580 143.074 o
8 0 3 38.992 40.749 1.349 10.647 o
8 0 4 14.257 13.066 0.760 39.480 o
8 0 5 0.062 0.108 0.491 1029.830 o
8 0 6 24.003 17.295 1.005 22.882 o
8 0 7 602.623 626.926 9.522 0.113 o
8 0 8 1384.880 1418.070 23.118 0.023 o
8 0 9 123.599 131.854 3.272 1.840 o
8 0 10 10.549 9.705 1.045 49.066 o
8 0 11 3.943 0.260 0.734 170.623 o
8 0 12 59.735 75.971 3.419 4.545 o
8 0 13 54.862 55.852 1.909 6.548 o
8 0 14 33.992 37.949 2.144 10.949 o
8 0 15 71.346 74.205 2.179 4.436 o
8 0 16 50.470 51.011 2.108 7.177 o
8 0 17 58.009 50.224 3.076 5.736 o
8 1 0 2.359 2.134 0.527 233.474 o
8 1 1 1.879 2.547 0.524 249.913 o
8 1 2 8.949 7.854 0.598 67.776 o
8 1 3 16.494 15.381 0.789 33.288 o
8 1 4 26.090 24.859 1.016 18.849 o
8 1 5 2.050 2.164 0.554 244.237 o
8 1 6 0.183 0.027 0.501 925.289 o
8 1 7 35.105 29.289 1.178 13.543 o
8 1 8 844.796 832.708 14.086 0.061 o
8 1 9 18.206 13.534 1.061 30.371 o
8 1 10 1190.310 1184.050 21.551 0.031 o
8 1 11 347.592 376.614 7.890 0.298 o
8 1 12 25.944 20.731 1.906 17.010 o
8 1 13 1.233 1.951 0.991 178.304 o
8 1 14 528.871 517.083 18.464 0.131 o
8 1 15 39.970 39.056 2.428 9.194 o
8 1 16 225.889 217.306 5.117 0.699 o
8 1 17 0.093 -0.181 0.553 848.476 o
8 2 0 10.755 10.280 0.777 51.992 o
8 2 1 41.583 38.498 1.326 10.343 o
8 2 2 0.884 0.314 0.471 565.429 o
8 2 3 33.398 24.243 1.013 15.402 o
8 2 4 2.815 2.659 0.529 199.706 o
8 2 5 1.077 1.388 0.592 341.856 o
8 2 6 0.031 -0.005 0.420 1519.030 o
8 2 7 54.777 51.154 1.462 7.071 o
8 2 8 1.222 0.265 0.543 429.685 o
8 2 9 228.042 217.277 4.240 0.706 o
8 2 10 825.229 839.587 14.297 0.062 o
8 2 11 740.010 716.328 12.361 0.079 o
8 2 12 250.352 264.412 6.666 0.539 o
8 2 13 229.782 222.907 5.183 0.676 o
8 2 14 0.078 0.041 0.740 487.903 o
8 2 15 53.196 54.218 2.109 6.686 o
8 2 16 16.320 17.445 1.113 29.912 o
8 2 17 6.609 5.620 0.731 87.170 o
8 2 18 58.405 55.084 2.327 5.993 o
8 3 0 29.300 24.357 1.142 16.964 o
8 3 1 82.321 69.301 1.848 4.062 o
8 3 2 65.137 63.781 1.625 5.382 o
8 3 3 31.845 26.789 1.209 15.154 o
8 3 4 67.886 60.807 2.196 5.075 o
8 3 5 39.078 40.373 2.084 9.734 o
8 3 6 1.684 2.303 0.466 287.065 o
8 3 7 0.086 0.852 0.524 686.100 o
8 3 8 17.164 18.031 1.030 29.081 o
8 3 9 110.554 120.449 3.346 2.147 o
8 3 10 1.001 0.334 0.566 446.063 o
8 3 11 277.558 277.292 5.141 0.484 o
8 3 12 1.775 2.727 0.726 204.622 o
8 3 13 107.561 110.670 3.186 2.322 o
8 3 14 285.032 289.848 6.962 0.441 o
8 3 15 3.867 3.736 0.727 133.034 o
8 3 16 7.515 4.138 0.649 88.904 o
8 3 17 62.841 66.746 1.848 5.366 o
8 3 18 13.864 13.759 1.110 36.214 o
8 4 0 341.412 324.528 5.474 0.345 o
8 4 1 0.067 0.414 0.592 662.783 o
8 4 2 225.589 222.776 4.753 0.697 o
8 4 3 7.217 5.900 0.812 78.456 o
8 4 4 191.849 190.198 4.224 0.922 o
8 4 5 19.993 21.286 1.124 24.057 o
8 4 6 58.552 58.447 1.801 6.109 o
8 4 7 9.647 11.506 0.836 52.702 o
8 4 8 5.941 7.012 0.816 83.537 o
8 4 9 14.833 20.693 1.289 28.467 o
8 4 10 0.400 -0.329 0.590 618.613 o
8 4 11 40.427 42.153 1.512 10.006 o
8 4 12 7.000 8.812 0.798 71.128 o
8 4 13 0.087 0.844 0.719 430.526 o
8 4 14 48.417 48.523 2.353 7.370 o
8 4 15 5.314 8.943 1.135 68.625 o
8 4 16 13.328 16.777 1.011 35.536 o
8 4 17 0.743 0.994 0.516 471.794 o
8 4 18 4.437 3.418 0.976 105.717 o
8 5 0 876.879 867.102 14.664 0.056 o
8 5 1 112.740 111.358 2.721 2.259 o
8 5 2 306.890 308.053 6.161 0.398 o
8 5 3 107.203 101.224 3.069 2.448 o
8 5 4 93.910 97.058 2.228 2.977 o
8 5 5 47.764 46.939 2.306 7.596 o
8 5 6 15.770 15.167 0.925 33.622 o
8 5 7 43.975 50.687 1.972 8.177 o
8 5 8 29.343 31.037 1.258 15.208 o
8 5 9 11.748 12.285 1.060 42.435 o
8 5 10 65.274 70.318 3.298 4.453 o
8 5 11 0.120 0.324 0.553 737.958 o
8 5 12 46.869 52.559 1.803 7.778 o
8 5 13 13.715 16.612 1.099 34.237 o
8 5 14 0.016 -0.263 0.638 679.728 o
8 5 15 0.002 -0.214 0.543 947.485 o
8 5 16 9.710 11.102 1.095 48.557 o
8 5 17 47.550 46.780 1.620 8.239 o
8 6 0 0.094 0.353 0.623 609.291 o
8 6 1 30.710 26.686 1.158 15.752 o
8 6 2 0.960 1.388 0.633 333.973 o
8 6 3 788.727 809.762 11.315 0.068 o
8 6 4 506.066 502.568 7.494 0.162 o
8 6 5 109.597 104.727 2.868 2.380 o
8 6 6 19.822 20.080 1.070 25.002 o
8 6 7 337.502 333.192 6.032 0.342 o
8 6 8 81.422 84.983 2.434 3.611 o
8 6 9 139.263 143.195 3.403 1.551 o
8 6 10 37.956 40.839 1.581 10.596 o
8 6 11 51.515 58.791 2.756 6.163 o
8 6 12 3.092 4.302 0.854 129.375 o
8 6 13 39.262 35.878 1.724 10.670 o
8 6 14 3.198 4.479 0.876 123.997 o
8 6 15 5.549 5.807 0.756 94.830 o
8 6 16 5.215 5.889 0.533 108.661 o
8 6 17 1.948 0.797 0.461 334.639 o
8 7 0 135.931 137.505 2.702 1.667 o
8 7 1 387.039 404.506 6.938 0.256 o
8 7 2 720.501 738.860 11.588 0.081 o
8 7 3 64.153 72.572 2.033 4.988 o
8 7 4 24.381 24.063 1.291 19.261 o
8 7 5 318.535 322.755 6.337 0.370 o
8 7 6 14.670 16.254 0.918 34.550 o
8 7 7 532.693 552.388 9.000 0.142 o
8 7 8 12.428 7.572 1.185 44.468 o
8 7 9 106.862 119.061 3.602 2.200 o
8 7 10 8.923 8.516 0.956 58.478 o
8 7 11 99.621 107.258 3.093 2.553 o
8 7 12 0.119 0.380 0.730 455.567 o
8 7 13 5.030 3.902 0.876 103.390 o
8 7 14 0.276 -0.202 0.647 570.387 o
8 7 15 11.517 14.089 0.718 44.966 o
8 7 16 0.001 0.772 0.346 1269.010 o
8 8 0 61.281 57.255 2.299 5.667 o
8 8 1 2.317 2.610 0.605 208.700 o
8 8 2 49.391 49.392 1.587 7.807 o
8 8 3 172.771 183.063 3.462 1.077 o
8 8 4 101.808 97.666 2.266 2.731 o
8 8 5 372.976 389.503 6.283 0.276 o
8 8 6 870.983 900.443 12.269 0.056 o
8 8 7 1.085 3.039 0.583 270.426 o
8 8 8 96.672 98.178 2.339 2.861 o
8 8 9 37.580 46.588 2.239 9.225 o
8 8 10 52.872 50.481 2.005 7.002 o
8 8 11 28.634 33.582 1.537 14.380 o
8 8 12 17.036 18.912 1.564 25.142 o
8 8 13 147.539 161.488 5.858 1.231 o
8 8 14 29.806 30.005 1.429 14.858 o
8 8 15 13.708 10.097 1.010 41.171 o
8 9 0 13.155 13.585 0.657 42.174 o
8 9 1 11.014 12.209 0.779 48.197 o
8 9 2 3.764 4.890 0.554 138.549 o
8 9 3 20.305 20.005 0.835 25.605 o
8 9 4 27.225 28.709 1.317 16.487 o
8 9 5 77.645 78.750 2.114 3.998 o
8 9 6 289.077 331.295 7.253 0.399 o
8 9 7 43.317 41.639 1.230 9.741 o
8 9 8 397.042 431.207 7.623 0.237 o
8 9 9 25.219 31.952 1.627 15.807 o
8 9 10 177.320 208.253 4.478 0.944 o
8 9 11 123.914 137.469 3.554 1.773 o
8 9 12 104.893 111.548 3.454 2.334 o
8 9 13 23.597 25.491 1.278 19.348 o
8 9 14 89.541 81.281 4.411 2.892 o
8 10 0 0.111 0.050 0.486 1031.310 o
8 10 1 0.047 0.389 0.367 1413.730 o
8 10 2 0.003 -0.412 0.430 1501.950 o
8 10 3 8.125 7.394 0.609 73.600 o
8 10 4 2.017 1.688 0.413 299.276 o
8 10 5 14.991 19.474 1.059 30.697 o
8 10 6 21.327 24.852 1.244 21.136 o
8 10 7 39.881 39.759 1.759 10.073 o
8 10 8 12.939 9.747 0.703 47.141 o
8 10 9 158.859 158.296 5.272 1.191 o
8 10 10 15.508 16.654 1.267 30.232 o
8 10 11 60.840 55.983 2.353 5.728 o
9 -6 0 29.349 28.201 1.266 15.778 o
9 -6 1 1.162 1.105 0.600 344.007 o
9 -6 2 1.515 1.886 0.517 303.549 o
9 -6 3 1.513 1.104 0.492 354.532 o
9 -6 4 1.300 0.524 0.476 438.272 o
9 -6 5 31.226 27.839 1.634 14.256 o
9 -6 6 33.937 38.155 2.781 9.744 o
9 -5 0 10.116 7.062 0.646 63.011 o
9 -5 1 4.540 5.562 0.765 106.617 o
9 -5 2 33.800 36.314 1.916 11.613 o
9 -5 3 1.891 2.957 0.729 194.825 o
9 -5 4 19.429 20.681 1.071 25.086 o
9 -5 5 18.570 18.745 1.121 26.600 o
9 -5 6 36.039 41.575 1.769 10.689 o
9 -5 7 2.877 2.592 0.503 202.414 o
9 -5 8 53.192 64.121 3.309 5.408 o
9 -5 9 10.037 10.783 0.833 52.658 o
9 -4 0 18.189 14.863 0.969 30.153 o
9 -4 1 32.347 38.856 1.599 12.227 o
9 -4 2 11.322 12.280 1.135 42.347 o
9 -4 3 0.755 0.460 0.896 263.612 o
9 -4 4 2.259 2.439 0.834 171.518 o
9 -4 5 1.555 1.868 0.741 230.748 o
9 -4 6 29.916 30.845 1.392 14.736 o
9 -4 7 23.594 29.171 1.183 18.584 o
9 -4 8 14.163 18.863 1.127 31.691 o
9 -4 9 15.376 13.061 1.011 35.214 o
9 -4 10 1.146 -0.041 0.430 575.657 o
9 -4 11 0.481 0.908 1.069 201.629 o
9 -3 0 17.060 14.873 1.069 30.932 o
9 -3 1 91.537 95.808 2.594 3.015 o
9 -3 2 35.421 33.358 1.713 11.941 o
9 -3 3 47.001 43.263 1.768 8.470 o
9 -3 4 56.415 59.319 2.147 6.087 o
9 -3 5 40.714 45.289 2.405 8.599 o
9 -3 6 0.030 0.272 0.716 502.981 o
9 -3 7 2.672 1.898 0.594 210.738 o
9 -3 8 1.747 1.681 0.549 282.418 o
9 -3 9 11.725 14.020 1.082 40.323 o
9 -3 10 3.078 5.143 0.829 125.078 o
9 -3 11 5.360 3.045 0.589 123.960 o
9 -3 12 14.641 15.239 0.892 35.640 o
9 -3 13 16.733 14.530 1.124 31.173 o
9 -2 0 5.196 5.885 0.703 100.693 o
9 -2 1 0.367 -0.100 0.648 542.705 o
9 -2 2 171.577 176.994 6.594 0.984 o
9 -2 3 4.048 2.931 0.725 137.397 o
9 -2 4 173.143 184.947 4.168 1.047 o
9 -2 5 8.447 8.657 1.258 52.578 o
9 -2 6 6.524 7.473 1.074 68.409 o
9 -2 7 94.974 96.440 2.606 2.897 o
9 -2 8 3.818 3.222 0.702 141.406 o
9 -2 9 27.270 24.734 1.336 17.367 o
9 -2 10 1.901 2.955 0.786 183.419 o
9 -2 11 51.009 55.841 2.077 6.859 o
9 -2 12 0.027 -0.164 0.708 550.370 o
9 -2 13 0.170 -0.029 0.488 991.155 o
9 -2 14 0.492 0.370 0.326 987.747 o
9 -1 0 224.570 221.783 4.204 0.711 o
9 -1 1 345.529 356.071 5.945 0.320 o
9 -1 2 141.451 164.317 3.276 1.420 o
9 -1 3 11.709 11.021 1.055 44.077 o
9 -1 4 313.226 321.976 6.362 0.378 o
9 -1 5 1.263 0.910 0.961 203.181 o
9 -1 6 244.012 246.791 6.358 0.581 o
9 -1 7 45.230 49.437 1.643 8.372 o
9 -1 8 63.230 57.092 2.087 5.619 o
9 -1 9 96.672 92.995 2.761 2.873 o
9 -1 10 113.829 130.339 3.846 1.950 o
9 -1 11 0.488 1.528 0.680 353.181 o
9 -1 12 25.898 26.486 2.520 13.683 o
9 -1 13 15.584 16.058 1.071 32.118 o
9 -1 14 15.308 14.255 0.801 36.053 o
9 -1 15 7.808 6.201 0.666 78.102 o
9 0 0 74.326 58.608 1.545 4.922 o
9 0 1 318.633 310.519 4.763 0.388 o
9 0 2 0.951 0.592 0.594 411.123 o
9 0 3 13.213 11.561 0.928 41.630 o
9 0 4 123.416 115.955 2.422 2.037 o
9 0 5 168.149 173.145 4.135 1.121 o
9 0 6 137.023 141.129 3.428 1.588 o
9 0 7 16.015 15.521 0.909 33.103 o
9 0 8 219.167 213.407 4.227 0.747 o
9 0 9 1.409 1.101 0.645 299.063 o
9 0 10 21.436 25.654 1.545 19.567 o
9 0 11 66.156 62.979 2.423 5.024 o
9 0 12 130.370 135.285 5.485 1.537 o
9 0 13 25.900 24.717 1.208 18.465 o
9 0 14 54.848 58.656 2.519 6.033 o
9 0 15 14.885 16.749 0.962 33.484 o
9 0 16 7.033 6.586 1.093 67.397 o
9 1 0 22.781 17.520 0.832 24.462 o
9 1 1 304.612 287.587 4.286 0.430 o
9 1 2 5.609 5.349 0.651 101.676 o
9 1 3 51.383 56.660 1.691 7.019 o
9 1 4 4.299 3.858 0.683 128.066 o
9 1 5 38.387 46.772 1.760 9.672 o
9 1 6 53.386 45.684 1.483 7.582 o
9 1 7 6.265 8.497 0.770 77.534 o
9 1 8 313.152 310.478 5.656 0.391 o
9 1 9 173.278 184.400 4.103 1.050 o
9 1 10 137.998 130.407 3.946 1.606 o
9 1 11 159.312 156.952 3.926 1.259 o
9 1 12 26.209 21.374 1.234 19.164 o
9 1 13 203.425 204.303 4.620 0.823 o
9 1 14 12.612 11.864 1.146 39.900 o
9 1 15 72.000 76.181 2.900 4.109 o
9 1 16 25.388 29.284 4.452 8.149 o
9 2 0 0.172 0.193 0.527 803.117 o
9 2 1 150.452 139.702 2.660 1.482 o
9 2 2 5.780 6.104 0.706 93.485 o
9 2 3 386.417 379.609 6.934 0.267 o
9 2 4 88.031 84.879 2.251 3.387 o
9 2 5 79.831 71.505 1.952 4.109 o
9 2 6 52.883 53.093 1.754 7.014 o
9 2 7 321.940 310.725 5.278 0.380 o
9 2 8 152.849 139.726 3.293 1.428 o
9 2 9 267.048 243.364 5.550 0.539 o
9 2 10 12.373 16.201 1.832 28.692 o
9 2 11 512.927 504.416 9.890 0.156 o
9 2 12 648.547 654.259 12.332 0.098 o
9 2 13 67.948 70.894 2.264 4.711 o
9 2 14 15.755 13.993 0.968 34.225 o
9 2 15 130.685 147.590 3.390 1.628 o
9 2 16 6.321 3.726 0.609 104.822 o
9 2 17 46.932 38.814 2.548 7.991 o
9 3 0 14.496 15.318 0.827 36.341 o
9 3 1 60.390 60.332 1.656 5.916 o
9 3 2 23.790 23.040 1.159 20.403 o
9 3 3 2.122 3.096 0.791 173.443 o
9 3 4 87.253 84.543 2.133 3.445 o
9 3 5 39.880 36.785 1.453 10.778 o
9 3 6 144.223 135.663 3.066 1.556 o
9 3 7 33.186 24.302 1.454 14.600 o
9 3 8 74.299 74.466 2.101 4.286 o
9 3 9 30.946 31.516 1.427 14.156 o
9 3 10 2.325 2.427 0.709 192.375 o
9 3 11 131.054 139.710 5.172 1.534 o
9 3 12 259.514 304.475 5.403 0.490 o
9 3 13 56.865 67.279 2.191 5.673 o
9 3 14 232.724 245.561 5.249 0.630 o
9 3 15 6.351 7.625 0.635 84.570 o
9 3 16 10.614 12.033 0.785 49.551 o
9 3 17 110.842 95.350 4.947 2.151 o
9 4 0 71.104 71.062 1.915 4.623 o
9 4 1 54.617 53.746 1.782 6.763 o
9 4 2 5.230 5.157 0.904 93.158 o
9 4 3 1.097 0.807 0.908 229.340 o
9 4 4 0.110 -0.139 0.599 722.819 o
9 4 5 32.074 32.053 1.263 13.973 o
9 4 6 0.050 0.326 0.709 500.865 o
9 4 7 147.398 150.942 3.563 1.413 o
9 4 8 0.168 -0.100 0.640 616.910 o
9 4 9 93.858 100.065 2.682 2.865 o
9 4 10 67.698 69.115 2.429 4.720 o
9 4 11 17.161 13.273 0.883 33.250 o
9 4 12 17.795 20.936 1.021 26.818 o
9 4 13 102.567 117.731 3.638 2.294 o
9 4 14 666.605 665.609 15.848 0.091 o
9 4 15 188.533 192.816 4.655 0.921 o
9 4 16 15.132 14.821 0.862 35.404 o
9 4 17 1.638 0.803 0.774 245.599 o
9 5 0 2.354 2.600 0.812 170.330 o
9 5 1 14.959 15.255 1.200 32.473 o
9 5 2 26.100 26.009 1.142 18.185 o
9 5 3 34.279 34.414 1.188 12.963 o
9 5 4 11.232 10.715 0.939 47.449 o
9 5 5 8.593 9.044 0.921 59.558 o
9 5 6 117.194 124.407 3.170 2.010 o
9 5 7 46.135 43.421 1.976 8.394 o
9 5 8 0.549 0.102 0.590 554.343 o
9 5 9 3.933 3.696 0.824 123.444 o
9 5 10 21.049 25.327 1.375 20.629 o
9 5 11 9.425 8.550 0.910 57.474 o
9 5 12 27.633 25.243 1.660 16.108 o
9 5 13 15.111 15.579 1.084 33.037 o
9 5 14 130.212 126.338 2.997 1.804 o
9 5 15 119.651 123.428 3.753 1.922 o
9 5 16 9.172 4.854 1.107 61.044 o
9 6 0 36.209 38.182 1.536 11.389 o
9 6 1 16.612 17.113 0.863 31.409 o
9 6 2 23.523 21.602 0.931 21.851 o
9 6 3 29.378 30.801 1.229 15.300 o
9 6 4 5.445 4.809 0.742 101.826 o
9 6 5 93.349 95.779 2.677 2.945 o
9 6 6 5.721 4.476 0.860 94.188 o
9 6 7 8.345 10.122 0.990 56.807 o
9 6 8 17.931 18.177 1.214 26.989 o
9 6 9 12.897 9.693 0.911 44.789 o
9 6 10 35.605 38.798 1.617 11.345 o
9 6 11 14.346 12.910 1.059 36.638 o
9 6 12 7.019 6.904 1.091 66.734 o
9 6 13 3.543 3.748 0.810 130.810 o
9 6 14 4.086 2.922 0.704 138.814 o
9 6 15 0.059 0.495 0.494 864.218 o
9 6 16 0.654 0.502 0.698 386.119 o
9 7 0 20.505 18.532 0.818 26.207 o
9 7 1 50.707 54.194 1.500 7.366 o
9 7 2 2.536 2.110 0.583 214.184 o
9 7 3 77.025 78.856 2.748 3.855 o
9 7 4 100.824 109.582 4.098 2.345 o
9 7 5 1.296 0.518 0.489 430.807 o
9 7 6 151.744 161.037 3.130 1.342 o
9 7 7 11.316 12.178 1.589 35.752 o
9 7 8 72.404 70.610 2.463 4.386 o
9 7 9 1.474 2.280 0.711 232.657 o
9 7 10 61.937 64.187 1.983 5.483 o
9 7 11 22.806 23.794 1.501 19.486 o
9 7 12 1.745 2.708 0.712 209.253 o
9 7 13 6.648 8.101 0.892 72.298 o
9 7 14 7.388 6.668 0.745 76.943 o
9 7 15 0.896 2.075 0.672 290.194 o
9 8 0 168.313 153.440 3.991 1.198 o
9 8 1 34.673 40.929 1.413 11.602 o
9 8 2 20.874 23.945 0.936 22.979 o
9 8 3 4.923 5.491 0.564 113.674 o
9 8 4 99.596 97.844 2.265 2.791 o
9 8 5 9.128 10.531 0.754 57.822 o
9 8 6 228.676 236.652 4.674 0.665 o
9 8 7 29.779 28.996 1.199 15.572 o
9 8 8 55.444 59.803 2.165 6.144 o
9 8 9 0.293 -0.032 0.570 696.321 o
9 8 10 77.284 82.595 2.574 3.807 o
9 8 11 0.409 -0.039 0.468 859.516 o
9 8 12 64.381 65.904 4.037 4.247 o
9 8 13 0.329 -0.142 0.550 721.054 o
9 8 14 0.353 0.085 0.571 651.812 o
9 9 0 1.156 1.345 0.453 405.994 o
9 9 1 178.093 176.251 3.385 1.067 o
9 9 2 3.429 5.343 0.522 143.265 o
9 9 3 84.448 84.033 2.023 3.589 o
9 9 4 14.231 12.270 0.679 41.053 o
9 9 5 6.239 4.737 0.589 100.894 o
9 9 6 293.328 308.190 5.626 0.423 o
9 9 7 351.894 377.482 7.042 0.298 o
9 9 8 62.597 60.129 2.285 5.453 o
9 9 9 154.966 172.284 4.710 1.196 o
9 9 10 48.929 57.197 2.024 7.057 o
9 9 11 107.179 98.534 5.063 2.168 o
9 9 12 17.823 14.279 1.089 30.188 o
9 10 3 128.075 135.447 6.322 1.479 o
9 10 4 123.006 111.107 3.155 2.026 o
9 10 5 0.136 -0.133 0.470 1090.180 o
9 10 6 40.528 51.816 3.255 7.142 o
9 10 7 92.733 99.700 5.044 2.441 o
9 10 8 14.515 17.479 1.186 31.664 o
10 -5 0 27.071 31.810 2.333 13.106 o
10 -5 1 0.459 0.317 0.528 635.902 o
10 -5 2 44.374 49.283 2.096 8.101 o
10 -5 3 18.130 15.753 0.883 30.181 o
10 -5 4 21.151 22.942 1.783 19.452 o
10 -5 5 15.933 17.953 1.319 28.539 o
10 -4 0 12.823 12.463 0.844 42.436 o
10 -4 1 1.772 1.561 0.700 239.152 o
10 -4 2 3.406 3.064 1.051 114.221 o
10 -4 3 1.056 0.379 0.545 447.948 o
10 -4 4 3.155 5.016 0.710 135.932 o
10 -4 5 50.335 49.028 1.865 7.503 o
10 -4 6 2.971 4.558 0.607 155.105 o
10 -4 7 66.013 69.533 2.014 4.971 o
10 -4 8 15.554 17.360 0.885 32.589 o
10 -3 0 38.393 41.828 1.837 10.064 o
10 -3 1 0.008 0.152 0.465 1174.290 o
10 -3 2 0.254 0.369 0.611 573.771 o
10 -3 3 25.750 25.817 1.610 16.989 o
10 -3 4 49.136 51.850 2.596 6.877 o
10 -3 5 6.429 4.995 0.698 92.914 o
10 -3 6 21.234 28.258 1.388 19.537 o
10 -3 7 59.353 68.933 2.978 5.013 o
10 -3 8 14.025 9.797 0.732 43.923 o
10 -3 9 30.827 31.594 1.334 14.372 o
10 -3 10 20.081 21.827 1.311 22.870 o
10 -3 11 33.935 36.796 2.546 10.323 o
10 -2 0 120.656 133.422 3.355 1.866 o
10 -2 1 0.160 0.162 0.579 701.843 o
10 -2 2 2.272 2.862 0.700 188.073 o
10 -2 3 0.319 0.141 0.704 468.537 o
10 -2 4 5.326 5.943 0.928 87.595 o
10 -2 5 0.788 1.656 0.586 363.429 o
10 -2 6 26.909 26.006 1.638 16.326 o
10 -2 7 17.647 22.747 1.318 24.467 o
10 -2 8 8.539 5.615 0.720 73.708 o
10 -2 9 12.052 11.181 1.153 41.690 o
10 -2 10 0.946 2.181 0.517 346.829 o
10 -2 11 0.082 -0.003 0.583 773.081 o
10 -2 12 26.511 33.512 2.617 12.221 o
10 -1 0 30.212 33.993 1.705 13.395 o
10 -1 1 0.948 1.671 0.674 302.232 o
10 -1 2 5.190 6.949 1.168 73.447 o
10 -1 3 69.326 67.440 3.719 4.125 o
10 -1 4 19.169 16.582 1.121 27.101 o
10 -1 5 41.248 39.424 1.513 10.118 o
10 -1 6 32.409 31.268 1.457 13.632 o
10 -1 7 5.564 7.471 0.773 86.473 o
10 -1 8 0.050 -0.078 0.590 774.557 o
10 -1 9 19.610 23.341 1.319 22.609 o
10 -1 10 1.580 1.662 0.646 264.255 o
10 -1 11 13.246 14.056 1.020 38.003 o
10 -1 12 4.905 4.462 0.729 111.175 o
10 -1 13 5.709 4.211 0.899 93.399 o
10 0 0 0.045 0.646 0.527 747.876 o
10 0 1 184.194 190.194 4.734 0.949 o
10 0 2 25.568 17.088 1.003 21.771 o
10 0 3 168.382 168.276 4.586 1.119 o
10 0 4 0.337 1.302 0.686 383.386 o
10 0 5 177.294 185.277 4.047 1.024 o
10 0 6 0.737 1.319 0.612 376.609 o
10 0 7 144.395 143.594 3.818 1.468 o
10 0 8 15.584 12.986 0.919 35.729 o
10 0 9 8.149 11.121 1.084 53.610 o
10 0 10 3.381 4.643 0.804 126.497 o
10 0 11 40.378 35.355 2.310 9.628 o
10 0 12 10.973 8.978 0.802 53.061 o
10 0 13 0.981 1.491 0.715 289.159 o
10 0 14 4.045 4.739 0.619 129.827 o
10 1 0 5.902 9.060 0.743 78.986 o
10 1 1 132.889 116.917 2.389 1.874 o
10 1 2 210.118 196.833 6.229 0.771 o
10 1 3 8.487 9.493 0.836 61.009 o
10 1 4 129.997 145.313 2.963 1.678 o
10 1 5 110.882 126.473 2.883 2.131 o
10 1 6 40.435 40.276 1.737 9.936 o
10 1 7 204.021 194.645 4.189 0.851 o
10 1 8 34.331 43.115 1.751 10.931 o
10 1 9 26.634 29.968 1.416 16.211 o
10 1 10 11.222 12.068 1.089 43.501 o
10 1 11 8.548 8.621 1.025 58.093 o
10 1 12 10.819 9.087 1.017 49.684 o
10 1 13 24.996 24.688 1.226 18.931 o
10 1 14 1.563 1.411 0.501 327.717 o
10 1 15 2.145 1.164 0.811 202.016 o
10 2 0 1.682 2.021 0.562 270.452 o
10 2 1 54.184 49.503 1.444 7.255 o
10 2 2 185.779 178.894 4.807 0.969 o
10 2 3 84.487 74.418 3.289 3.480 o
10 2 4 663.955 647.296 11.014 0.097 o
10 2 5 0.489 0.706 0.653 431.869 o
10 2 6 194.634 195.440 4.627 0.884 o
10 2 7 77.576 68.867 2.116 4.256 o
10 2 8 258.044 261.671 6.480 0.527 o
10 2 9 16.956 15.346 1.072 30.732 o
10 2 10 48.279 52.418 2.487 7.036 o
10 2 11 0.409 -0.182 0.739 428.436 o
10 2 12 17.108 13.055 1.017 32.509 o
10 2 13 53.726 47.128 2.241 6.922 o
10 2 14 44.756 43.944 1.586 8.948 o
10 2 15 12.751 10.852 0.694 46.231 o
10 3 0 107.244 116.815 3.557 2.220 o
10 3 1 107.790 106.661 3.079 2.373 o
10 3 2 136.529 133.099 3.028 1.669 o
10 3 3 96.507 99.036 2.468 2.835 o
10 3 4 374.900 365.543 6.016 0.286 o
10 3 5 539.117 514.606 11.349 0.143 o
10 3 6 33.934 39.080 1.987 11.115 o
10 3 7 126.561 107.179 3.096 2.004 o
10 3 8 34.870 39.173 1.672 11.398 o
10 3 9 15.414 13.481 0.934 35.473 o
10 3 10 16.540 24.907 1.273 24.738 o
10 3 11 4.301 3.343 0.722 129.243 o
10 3 12 53.355 53.736 1.998 6.769 o
10 3 13 25.553 31.586 1.443 16.261 o
10 3 14 101.573 101.714 2.788 2.616 o
10 3 15 1.685 4.179 0.639 196.225 o
10 4 0 0.011 -0.116 0.798 436.728 o
10 4 1 6.817 6.045 0.969 74.744 o
10 4 2 7.843 8.713 0.879 64.692 o
10 4 3 17.584 19.789 1.029 27.609 o
10 4 4 2.285 1.790 0.595 231.931 o
10 4 5 84.255 89.942 2.717 3.340 o
10 4 6 10.570 9.964 1.826 34.990 o
10 4 7 144.679 162.477 4.005 1.361 o
10 4 8 11.385 12.356 1.239 40.611 o
10 4 9 6.049 7.323 0.836 80.795 o
10 4 10 13.989 11.670 0.931 39.829 o
10 4 11 88.437 94.706 2.325 3.181 o
10 4 12 19.596 19.087 1.148 25.285 o
10 4 13 106.803 107.707 2.935 2.401 o
10 4 14 124.091 115.119 4.171 1.875 o
10 4 15 149.496 137.347 5.356 1.349 o
10 5 0 0.354 1.368 0.562 475.063 o
10 5 1 0.798 0.412 0.489 556.883 o
10 5 2 5.459 4.629 0.642 108.179 o
10 5 3 3.002 3.482 0.615 167.751 o
10 5 4 0.561 1.184 0.660 378.860 o
10 5 5 2.758 1.909 0.577 209.880 o
10 5 6 11.114 11.364 1.373 40.118 o
10 5 7 85.174 96.240 2.962 3.145 o
10 5 8 74.518 80.700 3.167 3.796 o
10 5 9 15.691 17.044 1.292 29.561 o
10 5 10 88.260 91.590 2.339 3.239 o
10 5 11 129.193 132.328 3.587 1.733 o
10 5 12 19.591 24.690 1.243 22.462 o
10 5 13 23.215 20.880 1.228 21.267 o
10 5 14 16.882 13.731 1.893 24.982 o
10 5 15 134.920 129.841 3.567 1.675 o
10 6 0 11.020 12.314 0.784 47.963 o
10 6 1 0.004 -0.119 0.462 1305.510 o
10 6 2 36.771 42.251 1.412 10.917 o
10 6 3 0.273 0.136 0.580 658.540 o
10 6 4 20.205 20.017 1.076 24.656 o
10 6 5 0.113 0.347 0.530 786.683 o
10 6 6 9.493 11.379 0.871 52.838 o
10 6 7 8.550 10.369 1.067 53.904 o
10 6 8 94.592 92.803 3.283 2.844 o
10 6 9 16.645 13.831 1.227 30.913 o
10 6 10 103.963 105.896 3.006 2.478 o
10 6 11 0.965 2.624 0.626 280.484 o
10 6 12 5.872 6.936 0.811 84.584 o
10 6 13 1.592 1.203 0.580 304.517 o
10 6 14 18.483 22.235 1.356 23.762 o
10 7 0 60.282 61.358 1.768 5.832 o
10 7 1 0.409 0.737 0.471 657.427 o
10 7 2 43.893 46.616 1.623 8.834 o
10 7 3 42.486 38.084 1.556 9.953 o
10 7 4 3.248 2.116 0.502 197.238 o
10 7 5 5.853 6.120 0.639 95.543 o
10 7 6 1.835 1.245 0.538 296.588 o
10 7 7 4.832 3.080 0.709 123.625 o
10 7 8 23.223 19.607 1.149 22.034 o
10 7 9 0.178 1.168 0.531 581.156 o
10 7 10 0.219 0.393 0.521 736.133 o
10 7 11 7.821 7.684 0.999 63.912 o
10 7 12 3.731 5.062 0.817 116.823 o
10 7 13 2.738 4.275 0.973 123.010 o
10 8 0 0.043 -0.271 0.350 2090.410 o
10 8 1 49.626 52.428 1.370 7.702 o
10 8 2 0.475 0.776 0.381 754.084 o
10 8 3 43.158 36.907 1.068 10.409 o
10 8 4 5.093 6.725 0.585 102.773 o
10 8 5 65.256 72.168 1.803 5.004 o
10 8 6 0.555 0.921 0.516 525.352 o
10 8 7 6.134 6.500 0.654 90.515 o
10 8 8 4.984 5.057 0.579 115.058 o
10 8 9 10.605 7.046 0.660 60.581 o
10 8 10 0.036 0.380 0.600 668.295 o
10 8 12 2.232 2.260 0.870 168.546 o
10 9 3 55.061 47.353 4.146 5.225 o
10 9 4 10.106 10.252 0.968 50.965 o
10 9 5 35.081 34.395 2.651 10.130 o
10 9 6 8.241 9.914 0.948 58.592 o
10 9 7 42.755 35.113 1.433 10.343 o
10 9 8 4.852 5.318 0.753 105.054 o
11 -3 0 17.367 11.918 1.037 32.796 o
11 -3 1 2.421 3.580 0.696 172.207 o
11 -3 2 3.238 2.772 0.555 178.803 o
11 -3 3 16.659 25.978 1.570 22.525 o
11 -3 4 18.676 24.726 1.900 19.780 o
11 -3 5 4.499 4.085 0.769 116.510 o
11 -3 6 66.778 67.284 3.312 4.447 o
11 -3 7 0.006 -0.060 0.638 685.251 o
11 -2 0 0.211 -0.266 0.681 539.077 o
11 -2 1 0.602 0.996 0.644 397.534 o
11 -2 2 26.682 23.232 1.183 18.517 o
11 -2 3 3.765 2.583 0.939 123.744 o
11 -2 4 2.766 3.657 0.842 142.958 o
11 -2 5 20.759 19.860 0.933 24.853 o
11 -2 6 58.218 68.483 2.101 5.556 o
11 -2 7 73.693 79.530 5.552 2.998 o
11 -2 8 46.878 48.498 2.208 7.702 o
11 -2 9 15.837 21.376 1.656 24.457 o
11 -1 0 0.447 0.945 0.648 423.508 o
11 -1 1 24.688 25.935 1.466 17.971 o
11 -1 2 0.107 -0.215 0.643 632.777 o
11 -1 3 10.738 12.640 1.150 43.045 o
11 -1 4 1.960 3.470 0.717 185.404 o
11 -1 5 2.729 3.152 0.652 175.841 o
11 -1 6 0.912 1.040 0.478 461.768 o
11 -1 7 4.887 4.113 0.735 113.377 o
11 -1 8 2.110 0.447 0.600 285.432 o
11 -1 9 4.061 4.465 0.703 125.442 o
11 -1 10 2.196 0.893 0.496 294.431 o
11 -1 11 2.592 3.290 0.904 142.440 o
11 0 0 32.367 33.324 1.968 12.285 o
11 0 1 5.990 6.712 0.884 81.484 o
11 0 2 2.650 2.486 0.655 189.084 o
11 0 3 15.515 14.152 1.054 33.758 o
11 0 4 16.793 16.260 1.338 28.379 o
11 0 5 2.871 1.876 0.771 172.550 o
11 0 6 0.529 0.111 0.617 524.344 o
11 0 7 0.067 0.539 0.682 506.090 o
11 0 8 1.459 3.288 0.649 223.497 o
11 0 9 3.200 2.052 0.718 168.583 o
11 0 10 39.382 35.249 2.166 10.051 o
11 0 11 10.014 12.200 0.759 51.536 o
11 0 12 2.131 0.416 0.544 304.778 o
11 1 0 91.535 101.224 3.430 2.784 o
11 1 1 3.783 2.765 0.614 156.469 o
11 1 2 54.885 53.989 2.681 6.129 o
11 1 3 6.482 6.784 0.754 82.685 o
11 1 4 92.087 92.877 2.939 2.982 o
11 1 5 0.717 0.136 0.679 419.402 o
11 1 6 80.481 75.656 3.151 3.655 o
11 1 7 1.695 3.629 0.791 178.272 o
11 1 8 11.411 13.859 1.040 41.702 o
11 1 9 0.315 2.277 0.594 380.299 o
11 1 10 18.024 15.025 1.431 27.017 o
11 1 11 0.140 0.231 0.466 985.163 o
11 1 12 0.019 -0.149 0.570 846.458 o
11 2 0 28.808 37.559 2.889 10.551 o
11 2 1 29.376 31.215 1.237 15.202 o
11 2 2 38.800 35.446 1.243 11.457 o
11 2 3 67.408 72.885 2.261 4.683 o
11 2 4 45.487 45.558 2.218 8.085 o
11 2 5 63.719 68.208 2.414 5.016 o
11 2 6 57.303 56.114 1.677 6.407 o
11 2 7 60.178 65.414 3.139 4.986 o
11 2 8 31.702 39.398 2.184 11.237 o
11 2 9 0.055 0.224 0.556 792.547 o
11 2 10 6.041 6.847 0.743 86.350 o
11 2 11 8.417 8.393 0.762 65.585 o
11 2 12 30.355 28.687 1.959 13.599 o
11 2 13 1.223 1.738 1.032 172.687 o
11 3 0 4.888 4.698 0.566 119.826 o
11 3 1 140.827 135.868 2.611 1.619 o
11 3 2 26.059 25.687 0.997 18.674 o
11 3 3 148.986 160.493 4.157 1.323 o
11 3 4 0.060 0.709 0.650 527.549 o
11 3 5 298.297 288.805 9.249 0.398 o
11 3 6 11.017 15.377 1.193 38.961 o
11 3 7 66.194 72.408 2.774 4.573 o
11 3 8 19.559 17.561 1.362 24.809 o
11 3 9 78.393 85.966 3.082 3.550 o
11 3 10 24.494 24.032 1.435 18.699 o
11 3 11 35.699 31.480 2.016 11.555 o
11 3 12 1.642 0.774 0.531 341.415 o
11 3 13 10.639 9.279 1.360 43.595 o
11 4 0 60.191 59.193 1.761 5.941 o
11 4 1 2.239 4.147 0.613 181.215 o
11 4 2 142.202 133.302 3.215 1.586 o
11 4 3 1.536 3.247 0.660 218.213 o
11 4 4 16.882 19.852 1.125 27.774 o
11 4 5 126.023 142.588 5.120 1.578 o
11 4 6 12.605 12.266 1.324 37.202 o
11 4 7 143.896 154.269 5.813 1.292 o
11 4 8 28.615 30.758 1.778 14.309 o
11 4 9 55.673 58.724 2.374 6.047 o
11 4 10 4.246 6.492 0.729 106.685 o
11 4 11 53.910 56.694 2.670 6.102 o
11 4 12 20.796 18.542 1.348 23.418 o
11 4 13 10.149 9.275 1.282 46.275 o
11 5 0 23.890 21.600 0.826 21.893 o
11 5 1 3.255 3.194 0.540 173.489 o
11 5 2 24.204 29.827 1.251 17.875 o
11 5 3 4.375 3.753 0.634 131.553 o
11 5 4 34.519 40.011 1.381 11.808 o
11 5 5 8.823 8.737 0.767 62.703 o
11 5 6 63.136 65.064 3.450 4.645 o
11 5 7 119.890 105.598 4.383 1.991 o
11 5 8 238.136 245.178 5.136 0.617 o
11 5 9 5.067 3.211 0.746 116.349 o
11 5 10 71.171 81.755 2.794 4.049 o
11 5 11 0.941 1.643 0.540 368.993 o
11 5 12 82.691 81.035 4.399 3.099 o
11 6 0 4.477 3.229 0.470 147.349 o
11 6 1 0.249 -0.140 0.372 1375.720 o
11 6 2 4.145 5.855 0.631 118.338 o
11 6 3 0.180 -0.057 0.432 1196.280 o
11 6 4 0.901 1.112 0.479 455.924 o
11 6 5 24.789 26.834 1.463 17.696 o
11 6 6 25.380 26.368 1.271 18.112 o
11 6 7 6.752 11.690 0.771 65.464 o
11 6 8 73.085 76.915 2.970 4.014 o
11 6 9 63.749 68.058 2.387 5.031 o
11 6 10 46.285 39.381 1.495 9.162 o
11 6 11 70.086 61.658 2.521 4.768 o
11 7 1 1.966 0.875 0.540 300.384 o
11 7 2 3.137 2.304 0.375 214.842 o
11 7 3 4.375 3.599 0.446 147.145 o
11 7 4 3.615 5.064 0.691 128.837 o
11 7 5 3.018 2.445 0.537 194.724 o
11 7 6 0.483 0.543 0.394 793.056 o
11 7 7 11.644 8.616 0.669 53.347 o
11 7 8 15.104 15.276 1.067 33.410 o
11 7 9 1.840 0.671 0.460 354.375 o
11 7 10 74.904 73.285 3.967 3.651 o
12 0 0 2.249 3.214 0.963 142.220 o
12 0 2 2.657 4.515 1.132 106.727 o
12 0 3 0.096 0.626 0.892 309.635 o
12 0 4 3.475 1.892 0.647 173.003 o
12 0 5 10.582 11.408 1.054 46.451 o
12 0 6 5.903 13.743 1.646 43.382 o
12 1 0 0.035 -0.430 0.807 423.318 o
12 1 1 7.062 7.437 1.325 57.612 o
12 1 2 5.333 3.862 0.937 96.437 o
12 1 3 12.107 12.582 1.155 40.074 o
12 1 4 0.026 -0.597 0.520 1009.390 o
12 1 5 4.150 4.433 0.684 125.728 o
12 1 6 7.404 7.242 0.768 74.305 o
12 1 7 6.006 4.071 0.755 99.011 o
12 1 8 11.034 9.742 1.371 41.998 o
12 1 9 6.220 5.315 0.919 83.427 o
12 2 0 4.835 2.849 0.598 134.218 o
12 2 1 62.954 52.881 1.937 5.895 o
12 2 2 2.112 1.172 0.600 259.275 o
12 2 3 35.952 34.628 2.226 10.733 o
12 2 4 0.310 1.194 0.620 449.839 o
12 2 5 1.303 1.061 0.589 336.097 o
12 2 6 0.291 0.562 0.554 613.126 o
12 2 7 0.042 1.166 0.681 446.467 o
12 2 8 0.046 0.240 0.489 990.464 o
12 2 9 2.681 1.370 0.859 170.349 o
12 3 0 32.270 27.999 1.841 13.388 o
12 3 1 10.568 7.554 1.058 52.052 o
12 3 2 31.769 35.123 1.568 13.005 o
12 3 3 15.533 16.770 0.933 32.721 o
12 3 4 22.123 22.302 0.957 22.565 o
12 3 5 6.031 7.589 0.774 82.305 o
12 3 6 4.666 7.099 0.856 92.041 o
12 3 7 22.739 23.117 2.085 17.192 o
12 3 8 13.725 14.781 1.219 34.478 o
12 3 9 9.678 6.310 0.578 68.394 o
12 3 10 3.044 2.221 0.785 160.731 o
12 4 1 0.413 0.355 0.715 419.868 o
12 4 2 52.536 53.548 2.356 6.617 o
12 4 3 0.383 -0.391 0.486 833.218 o
12 4 4 114.354 117.325 3.109 2.130 o
12 4 5 1.672 1.538 0.584 282.585 o
12 4 6 66.961 68.674 2.834 4.612 o
12 4 7 5.546 5.659 0.648 100.794 o
12 4 8 31.291 25.997 1.544 14.787 o
12 4 9 10.326 9.429 0.929 52.297 o
12 5 3 46.461 47.995 3.061 6.925 o
12 5 4 67.362 62.496 2.576 4.892 o
12 5 5 42.106 42.306 1.659 9.501 o
12 5 6 76.262 75.475 2.426 4.065 o
12 5 7 5.313 4.942 0.884 94.515 o
12 5 8 22.655 19.463 1.786 19.576 o
;
_iucr_refine_instructions_details 
;
TITL 
CELL 1.54184 10.09473 10.11978 16.43719 78.2801 76.5644 78.9663
ZERR 2 0.00011 0.00011 0.00017 0.0009 0.0009 0.0009
LATT 1
SFAC C H Si
UNIT 80 52 4
SIMU 0.01 0.02 1.7 C23 C31 C37 C36 C35 C32 C34
ISOR C31 C37 C36 C35 C34 C32

L.S. 4
PLAN  20
FMAP 2
ABIN 
ACTA 
OMIT 0 0 1
OMIT -3 3 3
OMIT 0 1 2
OMIT 4 1 10
OMIT 6 4 5
OMIT -3 -3 5
OMIT -2 -3 5
OMIT 1 -1 2
OMIT 4 1 4
OMIT -2 -2 8
OMIT -1 3 1
OMIT 3 1 12
OMIT 6 0 3
OMIT -5 0 1
OMIT 3 -11 1
OMIT -4 -6 6
OMIT 6 -2 0
OMIT 2 -1 5
OMIT -1 4 3
OMIT 4 0 5
WGHT 0.07593 0.389526
FVAR 2.766638
REM <olex2.extras>
REM <HklSrc "%./yt2_063_170703.hkl">
REM </olex2.extras>

Si1   3     0.47463  0.32171  0.27325  11.00000  0.03660  0.03119  0.03450 =
 -0.00306 -0.01210 -0.00623 
Si2   3     0.27011  0.43565  0.24149  11.00000  0.03420  0.03286  0.03566 =
 -0.00272 -0.00990 -0.00652 
C30   1     0.32725  0.16091  0.21610  11.00000  0.04452  0.03746  0.03001 =
 -0.00453 -0.00598 -0.01268 
C29   1     0.45222  0.15820  0.24231  11.00000  0.04405  0.03300  0.03106 =
 -0.00241 -0.00818 -0.00905 
C14   1     0.28505  0.65152  0.09222  11.00000  0.04477  0.03433  0.03383 =
 -0.00686 -0.01243 -0.00363 
C21   1     0.30165  0.04082  0.19137  11.00000  0.05498  0.04600  0.03718 =
 -0.00991 -0.00535 -0.01930 
C15   1     0.35612  0.54960  0.14621  11.00000  0.03935  0.03200  0.03429 =
 -0.00549 -0.01028 -0.00569 
C17   1     0.22421  0.28258  0.21170  11.00000  0.04120  0.04136  0.03431 =
 -0.00286 -0.00983 -0.01266 
C38   1     0.13153  0.53045  0.31384  11.00000  0.03942  0.03943  0.03842 =
 -0.00426 -0.01102 -0.00277 
C18   1     0.10645  0.27891  0.18517  11.00000  0.04635  0.05217  0.04960 =
 -0.00540 -0.01759 -0.01193 
AFIX 43
H18   2     0.04065  0.35689  0.18234  11.00000 -1.20000 
AFIX 0
C9    1     0.36012  0.73551  0.02317  11.00000  0.05363  0.03866  0.03107 =
 -0.00463 -0.01143 -0.00405 
C13   1     0.13816  0.67532  0.10410  11.00000  0.04625  0.04199  0.04430 =
 -0.00382 -0.01535 -0.00437 
AFIX 43
H13   2     0.08696  0.62090  0.14798  11.00000 -1.20000 
AFIX 0
C20   1     0.17567  0.04504  0.16489  11.00000  0.06447  0.05813  0.05808 =
 -0.02030 -0.01454 -0.02402 
AFIX 43
H20   2     0.15805 -0.03241  0.14950  11.00000 -1.20000 
AFIX 0
C12   1     0.07122  0.77595  0.05261  11.00000  0.05015  0.04779  0.05350 =
 -0.00838 -0.02187  0.00342 
AFIX 43
H12   2    -0.02444  0.78880  0.06149  11.00000 -1.20000 
AFIX 0
C19   1     0.08155  0.15964  0.16181  11.00000  0.05589  0.07379  0.06132 =
 -0.01574 -0.02328 -0.02411 
AFIX 43
H19   2     0.00013  0.16038  0.14432  11.00000 -1.20000 
AFIX 0
C43   1     0.15616  0.64868  0.33392  11.00000  0.06228  0.06919  0.07247 =
 -0.03252 -0.00112 -0.02095 
AFIX 43
H43   2     0.23937  0.68030  0.30913  11.00000 -1.20000 
AFIX 0
C42   1     0.05999  0.72095  0.38997  11.00000  0.08470  0.07233  0.09053 =
 -0.04700 -0.01377 -0.00389 
AFIX 43
H42   2     0.07957  0.79930  0.40320  11.00000 -1.20000 
AFIX 0
C39   1     0.00520  0.49026  0.35009  11.00000  0.05182  0.06824  0.08569 =
 -0.02874  0.00948 -0.01933 
AFIX 43
H39   2    -0.01538  0.41151  0.33798  11.00000 -1.20000 
AFIX 0
C16   1     0.50242  0.52982  0.13002  11.00000  0.04066  0.03357  0.03261 =
 -0.00703 -0.00922 -0.00669 
C4    1     0.72179  0.41500  0.16510  11.00000  0.04001  0.04431  0.04849 =
 -0.00461 -0.01364 -0.00400 
AFIX 43
H4    2     0.77185  0.35072  0.20000  11.00000 -1.20000 
AFIX 0
C27   1     0.68267  0.03295  0.26234  11.00000  0.05064  0.04043  0.04416 =
 -0.00209 -0.01074 -0.00186 
AFIX 43
H27   2     0.70267  0.10885  0.27827  11.00000 -1.20000 
AFIX 0
C23   1     0.52464 -0.08031  0.21757  11.00000  0.05991  0.03686  0.03600 =
 -0.00710 -0.00085 -0.00891 
C26   1     0.77934 -0.08081  0.25915  11.00000  0.05284  0.05140  0.06040 =
 -0.00348 -0.01064  0.00421 
AFIX 43
H26   2     0.86451 -0.08113  0.27185  11.00000 -1.20000 
AFIX 0
C28   1     0.55166  0.03911  0.24197  11.00000  0.04907  0.03397  0.03183 =
 -0.00240 -0.00506 -0.00708 
C24   1     0.62814 -0.19873  0.21687  11.00000  0.07769  0.03843  0.05603 =
 -0.01458 -0.00249 -0.00177 
AFIX 43
H24   2     0.61065 -0.27716  0.20258  11.00000 -1.20000 
AFIX 0
C7    1     0.57641  0.61222  0.05899  11.00000  0.04345  0.04142  0.03406 =
 -0.00642 -0.00560 -0.00868 
C8    1     0.50347  0.71351  0.00785  11.00000  0.05446  0.04583  0.03073 =
 0.00001 -0.00354 -0.01030 
AFIX 43
H8    2     0.55190  0.76769 -0.03764  11.00000 -1.20000 
AFIX 0
C3    1     0.58074  0.42833  0.18409  11.00000  0.03836  0.03453  0.03814 =
 -0.00721 -0.01057 -0.00620 
C11   1     0.14645  0.86070 -0.01408  11.00000  0.06818  0.04483  0.04391 =
 -0.00375 -0.02635  0.00639 
AFIX 43
H11   2     0.09997  0.93011 -0.04824  11.00000 -1.20000 
AFIX 0
C22   1     0.40019 -0.07628  0.19361  11.00000  0.06837  0.03980  0.04356 =
 -0.01406 -0.00318 -0.01766 
AFIX 43
H22   2     0.38228 -0.15398  0.17866  11.00000 -1.20000 
AFIX 0
C10   1     0.28572  0.84151 -0.02855  11.00000  0.06760  0.04517  0.03365 =
 0.00109 -0.01410 -0.00254 
AFIX 43
H10   2     0.33397  0.89797 -0.07274  11.00000 -1.20000 
AFIX 0
C31   1     0.51749  0.29671  0.38032  11.00000  0.04459  0.04181  0.03727 =
 -0.00295 -0.01326 -0.00837 
C32   1     0.45553  0.20498  0.44495  11.00000  0.07208  0.07358  0.04465 =
 0.00284 -0.01464 -0.03364 
AFIX 43
H32   2     0.40055  0.15071  0.43261  11.00000 -1.20000 
AFIX 0
C41   1    -0.06311  0.67755  0.42574  11.00000  0.06211  0.08584  0.07488 =
 -0.03587 -0.00545  0.01521 
AFIX 43
H41   2    -0.12700  0.72461  0.46458  11.00000 -1.20000 
AFIX 0
C40   1    -0.09203  0.56580  0.40455  11.00000  0.05344  0.10229  0.10684 =
 -0.04118  0.01778 -0.01365 
AFIX 43
H40   2    -0.17814  0.53895  0.42666  11.00000 -1.20000 
AFIX 0
C6    1     0.72318  0.59157  0.04272  11.00000  0.04564  0.05506  0.04066 =
 -0.00293 -0.00041 -0.01300 
AFIX 43
H6    2     0.77127  0.64437 -0.00370  11.00000 -1.20000 
AFIX 0
C5    1     0.79370  0.49582  0.09414  11.00000  0.03494  0.05966  0.05454 =
 -0.00693 -0.00453 -0.00805 
AFIX 43
H5    2     0.88950  0.48330  0.08270  11.00000 -1.20000 
AFIX 0
C25   1     0.75088 -0.19860  0.23661  11.00000  0.06897  0.04621  0.06731 =
 -0.01126 -0.00615  0.01150 
AFIX 43
H25   2     0.81698 -0.27642  0.23536  11.00000 -1.20000 
AFIX 0
C34   1     0.47223  0.19072  0.52765  11.00000  0.08974  0.08663  0.04063 =
 0.00931 -0.01137 -0.03043 
AFIX 43
H34   2     0.42707  0.12907  0.56990  11.00000 -1.20000 
AFIX 0
C37   1     0.59775  0.37359  0.40217  11.00000  0.15714  0.13144  0.04884 =
 0.01656 -0.04074 -0.10357 
AFIX 43
H37   2     0.64189  0.43717  0.36088  11.00000 -1.20000 
AFIX 0
C35   1     0.55246  0.26468  0.54703  11.00000  0.12882  0.12476  0.03987 =
 0.00589 -0.03263 -0.05474 
AFIX 43
H35   2     0.56628  0.25284  0.60222  11.00000 -1.20000 
AFIX 0
C36   1     0.61366  0.35716  0.48573  11.00000  0.20941  0.18873  0.06057 =
 0.01458 -0.06060 -0.13847 
AFIX 43
H36   2     0.66752  0.41097  0.49957  11.00000 -1.20000 
AFIX 0
HKLF 4

END
Q20 1 0.59375 0.40625 0.185185 11 0.05 0.21
Q31 1 0.5625 0.65625 0.055556 11 0.05 0.17
Q40 1 0.75 -0.15625 0.259259 11 0.05 0.16
Q49 1 0.15625 0.09375 0.148148 11 0.05 0.15
Q59 1 0.625 0.03125 0.259259 11 0.05 0.14
Q60 1 0.5 0.25 0.537037 11 0.05 0.14
Q78 1 0.4375 0.25 0.444444 11 0.05 0.12
Q91 1 0.21875 0.84375 -0.018519 11 0.05 0.12
Q92 1 0.71875 -0.03125 0.259259 11 0.05 0.12
Q96 1 0.75 0.53125 0.074074 11 0.05 0.11
Q107 1 0.1875 0.5625 0.351852 11 0.05 0.11
Q109 1 0.125 0.21875 0.166667 11 0.05 0.11
Q110 1 0.5 0.1875 0.481481 11 0.05 0.11
Q111 1 0 0.375 0.37037 11 0.05 0.11
Q112 1 -0.15625 0.4375 0.462963 11 0.05 0.1
Q130 1 0.125 1.03125 0.462963 11 0.05 0.09
Q131 1 0.875 -0.0625 0.296296 11 0.05 0.09
Q132 1 -0.21875 0.5625 0.388889 11 0.05 0.09
Q133 1 0.75 0.3125 0.407407 11 0.05 0.09
Q134 1 0.125 0.78125 0.425926 11 0.05 0.09
Q135 1 0.375 0.1875 0.592593 11 0.05 0.09
Q136 1 0.46875 0.28125 0.407407 11 0.05 0.09
Q137 1 0.78125 0.3125 0.185185 11 0.05 0.09
Q50 1 0.28125 0.21875 0.203704 11 0.05 0.15
Q138 1 0.09375 0.75 0.092593 11 0.05 0.09
Q139 1 0.46875 0.09375 0.425926 11 0.05 0.09
Q5 1 0.65625 0.3125 0.462963 11 0.05 0.29
Q71 1 0.25 0.6875 0.5 11 0.05 0.13
Q95 1 0.5625 -0.125 0.203704 11 0.05 0.12
Q108 1 0.34375 0.21875 0.444444 11 0.05 0.11
Q119 1 0 0.40625 0.185185 11 0.05 0.1
Q140 1 0.0625 0.65625 0.185185 11 0.05 0.09
Q2 1 0.5625 0.40625 0.481481 11 0.05 0.33
Q1 1 0.6875 0.3125 0.462963 11 0.05 0.33
Q7 1 0.46875 0.21875 0.259259 11 0.05 0.27
Q9 1 0.25 0.34375 0.222222 11 0.05 0.26
Q11 1 0.5625 0.40625 0.407407 11 0.05 0.24
Q14 1 0.3125 0.5 0.185185 11 0.05 0.24
Q15 1 0.625 0.3125 0.388889 11 0.05 0.24
Q17 1 0.1875 0.5 0.277778 11 0.05 0.23
Q19 1 0.375 0.40625 0.259259 11 0.05 0.22
Q21 1 0.53125 0.375 0.222222 11 0.05 0.21
Q26 1 -0.03125 0.5625 0.444444 11 0.05 0.2
Q25 1 0.53125 -0.03125 0.240741 11 0.05 0.2
Q28 1 0.5 0.3125 0.333333 11 0.05 0.19
Q30 1 0.3125 0.09375 0.203704 11 0.05 0.18
Q39 1 0.625 0.40625 0.166667 11 0.05 0.17
Q38 1 0.09375 0.5 0.351852 11 0.05 0.17
Q37 1 0.46875 -0.0625 0.203704 11 0.05 0.17
Q36 1 0.4375 0.53125 0.12963 11 0.05 0.17
Q47 1 0.375 0.15625 0.240741 11 0.05 0.16
Q46 1 0.53125 0.5 0.148148 11 0.05 0.16
Q45 1 0.3125 0.625 0.111111 11 0.05 0.16
Q44 1 0.5 0.09375 0.240741 11 0.05 0.16
Q55 1 0.28125 0.21875 0.222222 11 0.05 0.15
Q52 1 0.4375 0.75 0.018519 11 0.05 0.15
Q54 1 0.34375 0.78125 0 11 0.05 0.15
Q53 1 0.125 0.59375 0.314815 11 0.05 0.15
Q65 1 0.25 0.0625 0.166667 11 0.05 0.14
Q61 1 0.5625 0.65625 0.037037 11 0.05 0.14
Q64 1 0.21875 0.65625 0.092593 11 0.05 0.14
Q62 1 0.71875 0.375 0.333333 11 0.05 0.14
Q63 1 0.1875 0.28125 0.185185 11 0.05 0.14
Q77 1 0.75 -0.125 0.259259 11 0.05 0.13
Q73 1 0.59375 0.03125 0.259259 11 0.05 0.13
Q72 1 0.53125 0.59375 0.111111 11 0.05 0.13
Q87 1 0.65625 -0.1875 0.240741 11 0.05 0.12
Q81 1 0.375 0.75 0.481481 11 0.05 0.12
Q86 1 0.15625 0.125 0.148148 11 0.05 0.12
Q82 1 0.09375 0.6875 0.351852 11 0.05 0.12
Q83 1 0.59375 -0.125 0.203704 11 0.05 0.12
Q84 1 0.34375 0 0.185185 11 0.05 0.12
Q85 1 0.09375 0.65625 0.425926 11 0.05 0.12
Q101 1 -0.03125 0.4375 0.296296 11 0.05 0.11
Q102 1 0.28125 0.625 0.333333 11 0.05 0.11
Q103 1 0.09375 0.21875 0.166667 11 0.05 0.11
Q105 1 0.3125 0.21875 0.444444 11 0.05 0.11
Q104 1 0.75 0.5625 0.074074 11 0.05 0.11
Q122 1 0.5625 -0.28125 0.185185 11 0.05 0.1
Q123 1 0.59375 0.5 0.5 11 0.05 0.1
Q124 1 0 0.71875 0.388889 11 0.05 0.1
Q125 1 0.125 0.8125 0.018519 11 0.05 0.1
[truncated: 589,413 more chars]
